# Supplementary material for: Reduced adult stem cell fate specification led to eye reduction in cave planarians
Source: Nat Commun. 2025 Jan 2;16:304. doi: 10.1038/s41467-024-54478-6 (PMC11696554; doi:10.1038/s41467-024-54478-6)
Supplement: Supplementary file 4 — Supplementary Data 1 [file 41467_2024_54478_MOESM4_ESM.txt]

>gir_mul_07357
TATCAACGCAGAGTGAATGGGTCATTTTTCAAATATTTAATATATCGAATCATTATCACA
GTATGCCTGTTGGTAGCAGCGATGCCTTAAAGGCAATTGAGTTATTGGAACTATACCGCT
CCAAATTATCAGAATCTTCGGATAAAAATCTCATAGATGCTATAGATAAAGTGATAAACG
TTTTCAACAGTCAGTTTTTCATTGCATTGCTCGAAATACAAAGATTCTACATCGATATTT
TATCCAATAACTTACTTTCTGTATCTGATAAAACCCAAGAAACTCTTAATTTTTTACATA
GCTTGAAGCTATATCCATCCTCCCCTTCTTCAGTTGCCAGTAGCGGTCGTATCGGATCTC
GATTGGCGAATGATGTTGAGTCCATCAATATGCTTTACTCATCTCTCAGACGCAACGAAT
CTCTAAGCAATTCTAATTCTAATAGTCATAAAAAGTCCTCAAATACTTATGGACGTCAGT
CGATGATTGTTGGTCATGAGTCCCCATCTTACGAGAAAAATTTGTATACCAATGTAATAA
CTCCCGAGATTGATAATCAGTTAATAAACAGACCTATTGTTATGGAAGCTGTGGTTTTAA
AAGGTTCGACAGGTTTTGGATTTAGTGTAGCGGGAGGAATTGATAATCCTTACTTTCACT
TGAATGATCCGGGAATTTATGTCACAAAAATAACTCCAGGAGGTTCAGTTGATCTCAACG
GCAGTTTAAATATTGATGATCAAATACTCTCAGTGAATGGAATTAACATGACTTATTTGA
CTCATGAGGCGGCAGTTTCGGCGCTCAAGGAAGCTGGGAATGAATTACATTTAATTATAC
AACGTGATCCGACTCTTAAACATAAAATGTCCGGACTGGGTTATATGAGGCGTAAAAATG
TTTCCCTAACAGCCTCAACAGTATCCGATAGTAGACAAGATTCACAAGCTGATAAATCTA
GTTCCCAAGTATCTCCAGAACATGTTAAAACGAATTCACATAATTCCGTATGGGTAACCT
CTTCAAAAACATCATCTCTACCGTCAAATCTTAGTCAAGGTCCAAAATCATCAAATTCGT
CTTTTGTATCTCTAAAATCAAGGATTTTGACTATTTCACTAGTTAAAGGTGAACGTGGCT
TAGGTTTCAGTATCGGTGGTGGAAGAGGAAATGAACATTATGTTGGCGATCCCGGAATTT
ATATCACAAAGGTTTCCGAACATGGGGTTGCTGCAGCTACTGGGTTAATATCGGAGGGCG
ACAAGTTGGTCCAAGTAAATGAATATTTTCTCACCGATGTCACTCACGAAGAAGCAGTTA
AAATATTGTGCAATGTTGGGTCGAATGTTGAATTGAAAATTCTTAAGCCGAATTACGGAA
ATTCGACTAATTATACCGAACAATATGAAGAACCTTTCAGTAATTGCCAAAGCAGTAAGG
ATCTAACAGAATCTATATCAAATAATGATAGTCCAGTGAAGTTAAACGATTCCGATAATA
ATCATGATATATTCTTTGAAGATATGGAAAGCAATTTAATGAAGAAGTCTCCCCGTATCG
TTGTACTTGATAGGCCCAGTGAAATGGTTGGCTTTGGTTTTAACATAGTTGGTGGAGAAG
ATGAAGATGGAATATTTGTATCATTTATTATTCCAAATGGTATTGCTGACAAAAATGGAA
ATATTTTTGTTGGGGATCGAATATGGCAGGTCAATGGTGTGGATATATCCATTGCTACTC
ATGATGAAGCTGCTGCTTTACTGAAAGGGACCGGAAAATCCTTAGAGTTGCTACTTACAA
CAGATATGAATGAGTATATGGCATTTGAATCGAAATTCAATTGGAATTCTCAGAAGAATA
AGGAAAATAATGCTAACTGGATGTCTTCTAAATCCACTCCAAATCTTGTAGACATACCTG
ATAATCAAATTTATAATGAAGTCATTCCGAATAATGACTTACATAACACCAACAAAGTTG
ATGAACATATGAGATCTGTTGGTTGTGAACTTAATCGTGAACCTTTCAAAACCAACAAAC
GAGAGATTGATGCATTTCATTTCAGTAACATGTATAAATCTTGTAAGTCTATAGATATTT
TCAATGACGACAAACACAACATGAATACAAAGGAAAATCGAAAAAAATCTCCAAAAGATT
ATCATTCACGAAACAGTGAAAAAGAAAACCATCAAGTATTTACATTCGACTCTAATACAT
CTACAACAAACAGTGCTACGAATAATTCCGGTGTCAGTAACGGATCAGGAAATCTTACTT
CAGACAGAGACAGTGTCACTAAGAAAAATGGTTTTTATGTTCGAGCTTTATTCGAATTTG
ATCCAGATGTGGAAAAAAATTTACCTAGTCGACCTCTGGCTTTTCTCACAAACGATATAA
TTTTGATTGTAAATTCTGCTGATCCAGATTGGTGGCAGGCTCGTATTGTTGAAGATAGTA
ATGAAAATGGTCCACTTGGCATTATTCCCAGTCCTCAGAAACTGTACAGAAAAGAAAAAC
GGCATAAAAAGAAAGTCAATTTTAATAGTCAACTTGTATCTAAAAATACAAAGAAAAATA
GTTTACCAAGAAATAGTAAACCTTCTTTCATTAAAAGAATGCAGCTTGGTGGTATGAGTA
AATCTGCTCAGAATATTGCTGAAGAAAAATCATACAATGATTTTATAGATGAAAAATTTG
ATGAAGCAAAAATAATGCTTCATTATTATGAGCCTTTAGTGAAAATTTCCTTAGATTACA
TTCGGCCGGTGGTTATTATCGGTCCCATGAGAGATAAGATTAATGATACTTTGATTGAGG
AACATCCAAATCTTTTTGCCAGTTGTGTCCCTCACACAACGCGACCAAAAAAGCCTTATG
AAGTGAATGGTAAAGATTATTATTTCATGAGCGATCGTAAAGAAATGGAAGAGCAAATCA
AACATCAAGAATTTATTGAAGCCGGTCAATATAAAGATAATTTGTATGGAACGAGTGTAT
CAGCCGTCAGGGATGTTGCGAAAACAAAACATTGTGTTCTCGATGTAAGTGCTTTGGCTA
TCAAACGACTGGTTGCAGCAAATCTGTTGCCTATAACCATTCTAATTAAACCACCATCTG
TAAAATGTCTCTGCAACCTTAGCAATAAGATAACCGTTGCTCAAGCTAGTAGCCAGGTCA
AAAAAGCTGAAGAATTACACTCTAAATTAAGTCATTATTTTACAGCTGTGGTTTGGGAAG
ACAATTTTCATTCTCTTTACAATCAAATAAAATCCATAATTCAGTGCAATTCCGGATCCG
ACATCTGGGTGCCAACGAATCAAAATACAGTGAACCTCTGACTGTGCAATATTGTTTCTA
CTTGTTATTTTTTATCGTAAATTTCCTCATATCACGGTCATTAGATTCTTATGCTTTCTT
AGCAAACAACTCAGTAGATCTCATTGTAATTTTTCAGTGATATTATAATTAAAGTTC
>gir_mul_32281
AACTATTTTTTTTATCAAATTTCCAAATAAAATTTTACTTTATATGTGACGCGATGAAAT
TATGAGCTTTGGTGAATCAAAAAATCTAGGCATGCAATAATACATTATTCGATAATTGTT
CGTTTCACAGATTTATTCAGCAAAAGCCGTAATGACTTCTTTACCAGTTCCTCTGACAAA
AAGTACTCGAGCAAGACCGTCAGATAATGTTTCGACATACTGCATGTAGTTATAATCACT
TGCTTCATTCTTTGAAGGACCAGGGAGATTAACGAGTATCAAACTAGCGTTACTAGATTT
ACTTCTAATCATCTCATTCAGTCTGACTGCACTATGCATTCTCCGACTGGGTTTACTTTG
CCTGTTTTTATGGACCAGAGACGGACTGAAATCGAATTTTAATCCATGCATAGCACCAGG
AGAAAAAGTGAATTCATTAATTTTCTCTGGGGCCATATCCCCGCGAGGGTTGTTTACATC
GAGCGGTGGAGCGGCGAATGTGACCGACCGTTGGTTTTGTTGTGGAGTAGAATCAGGTGT
AAGAATAAGAGTCTGCTCGGTATTGGAAGTTTTCAGCTGCGAATTTTGTGCACTCAGGGA
ATTTTTGTTTTCAGGTGGAGTTCCAGGATCATCTGTTAAAGGTGGACTTTCCTTTTCTTC
GTTTACTTGGTTATCATGAACATCGACATTTATTGTTGGAACTGAAGTAAATGGAAGATT
GGGACTGATTTCACTGTTTGGTAACGCATTTGCTTCAACAGCAATCACATGATGCTTATC
AAGAATGGATTGGAATTCTCTTTTTGTATCAACTGTTCGAAGATTCATGTCTTCCAAGAT
TTTTTTGCGCATATTTAAATCCATTGTCCGTTGAAATGCATACGCAGAAATATCTGCTTG
ATCCAATTCTACGACTTCCACTTGAGCATTAATTCTTAAATCATAGACAAACTGAATAAC
TTCTTTCTTCAGATTTATTGTGTTATCTTTTTCACTAGCCACAACAAAAACACGCAACTC
ACATTTAGACCAAGAACGAGCCCTAATTAACAAGTGAGCCAATAACATCAGCAGGCCCCC
ATCATGCACAATGCACCACATGTCTACGGTCCCTGTCATCTCTTGAGGACTTTCGTTGGA
CGTATTGGTTGAATGTTTTTTAGACTTTCGATGAGGAAACTGATCTATACCTTTTGGCAC
AAGAACAGCCAAATCACTCGCTTGACAACATCTTAGAGTAGCCATAAATTGCTTCCATTT
ATTCTGGCTTTTGTCGTTCATCCATTCTTCTGGAAACGATACCATTACACAATTATGTCT
CAGGTTACCAAGACCTGATGTCTGACACAAAATTTTAATTGCTTCTATGATATTTGATGC
CACAGCAATTTCACTCAATCCTTTAATTTGTTTATCTCGAATTGATCTATTTAATGTTTC
TTTTGCAACAACAGCATCACTTTTCTTTTCAAAAAGTTCACCTTCGATAACCGTCCCAAT
AATTGTTAAGCCTCTTCCGGCTTTTAATTGTGAACAGAAATCCAAAAGTTTCGGATGAGA
TATTTTCGTGCATGTTTCATCAAGATTAACCAACAAGAGAATTTGTGGACGCCAATTTTT
CGTATGAACCGGTTTATCCCCCAATTGTAATATTGCTTTTTTGGCAGCAGACATTTGAAA
ACCTATAGTCGCATCTCCCCATTCTTTTCTTGCTCCGCGATACTCAATGTATTTGTATAT
GCCACCGGCTAATGCAATCGCCACCAGCGCGTAATACCAGCTCGACACAAACATCAAAGC
AATGCAAAGGATGAGACCCAACAAAGATGTCGTCCAATGATAGTATTTAAACCGGGGTCT
CCAGCTTGGTTCTTGGAGATAACCATTTAGAGCGGTAGCCAAATTAACGAATCCATAACA
CATTAAAAAGAACATTGTTATTAAAGGAGCAATTGAATCAATACTAGCAATAAGGACACC
CAAAAAAGAAATAAAAAATGTCAGAGCTTGAGCTCGAAGAGGTTCACCACGTTTTGTTGT
TATTTTGAAAACCTCCAAAAACGGTATTACGTTATCCTGTGCGATTGCTTGAAGTAATCT
GGGAGCACCTGTGAGAGATTGTAATCCAGCCCCAACAGTACTGAGAAACGAACCGATTAA
AATAACCCATTGATTAGGCCACGCTAATTTGGCAACTATTAATCCTCCACCTAAACTCCC
TCCATATTTATCTCTTAATACACTATGTTCAACTGTGGCGGAAAAAAATATAACTGCTGA
TAAATATACAAATGAGGTTGTCGCACAAGCTGCAATGGATCCAAGGGGAATTGAAAACTG
TGGATTAGCTAAATCTCCAGATCTGTTTGATCCAGCCATAATACCTGTGACTGATGGAAA
AAATATGCCTATCAAAATGGTAAAAGATAAATAGATATCAGAAACACTTGGACTTTGTCC
TTTATCAACCAAAGCCTTTTTACCAGGTTGACCATACAAACTATCTTTTGTAGTGTAGTA
ATTTTGAAAGAAACCATCTAGCAATAGCGGTCTATAAAAGCCCGGAATAGCGGCCAATTC
TGTTACATTATTTTCATCAAAGAATTTACAAGCTTCATTTGATTCTTTGGTTTTATTGCC
ACAATAATTTCTATATAAAGGTCCATCGACATCTTTGGTACATCTGAAAGTATTATTAGC
ACTCTTATCAATAACGACCTTGTTAGTCAACAGACGATCCCCTAACATACACACCTTAGG
AGATCTATTAGGATTAGCTACAAAAATCCCAATGTATACACATAAAATTGAGCAGAGAAC
ACAAGCTAAACTTATTGTTGAAAATTTGCTGACAAATTTAATTCCAATGAATACACAACT
CATCATAATACAAAGTAAAATCACTCCATAAACTCTCGTATTTTGAAACATAGCATATTC
ATCATTTTCAATTGGCCCAAACAACGATGCGTCTGGAACAATATATTTTAGTAATACTTC
GATTGCACCAATAATATACATGGCTGCCGCTACCGTGGTACCAAAATAAAATAAAATACC
AACGGTGCCCCCGAATTCAGGTCCTAAAGATCTACTTATCATAAAGTATGAGCCACCAGC
TGGGACCTTTCCATTCGTTGCAATGGCGGACATACTCAATACTGTTAGCATTGTCGAGCA
ACAACAAACGAATACTATAAGAAATCCAAGAGCTGTTCCTGAAACTCCGATAATCCAAAC
CAAACGTACAAAAAATAAAACTCCAAATATATTTTGTAAACAAGGAAAATATACACCCAA
CAGAGTACCGAGTTTATTGGACGATTTTTCTTTCAATTTTTTCGTTTCACCTGACGTTGG
TTCAATTCCTCCGGTATATTGGGCTAATTTATTAAATATATTAGCCATTGGAGGTCGAGT
ATGAAATTCCTCCTCATAAAGATCGAATTTACTATCTCCCGCCAGTTCGTCTTCATCACT
CATTTCAATTTCCTCATCGGTAAGAGGGGTCGCTTCTTTCGTGAGATTTTCACCTGCATT
AGACGGTTTACGAAACATAATTTTATTATTCAATAAAGGTTGATAATAAAAAGATTAAGA
TAAAAATATATCT
>gir_mul_ddc
TTTTTTTTTTTTTTTTTTTATTAAAAATACTCTATTTATTGATATTGTCCATTGATAAAA
TACATTTATTCAATCAATTTCTAACAAATAAAGAACTCTAAGCTGCGTAAAATTAAAAAT
ATTTAATTTGAATTCAACCCAGCTTCCGAGGTTTGATACTTTGGATCATCAAACATTTGG
TTCGTTATTTCGGAAACGGCCCCGTGAGCGTATTTGACGTGCTCCTCTGTCGCAAATTGG
TAACAAACAGCAAATCTAAGATAAAGAATGTTCTCGTCAGGGAATATAGACGTGACGATG
TGGATTCTTCCGTCATTCTCGATTCTCGAATAGAGCTCTTCATTCAAATCGTTACTCCCC
TTTAGTCGAAAGCATACGAGACCCATTGTAACTTCTTCAACAATTTCGAACCGATTATCG
GCAAGAATTAGAGTCTCGAATAAATGCGCCAGTTTTATATGGTTTCTGATATACTTGCGC
ATCCCATCAACTCCGTAAAGACGTAACACAAACCATATCTTCAGTGACCTGAATCTCCGT
CCAAGTTGAATGTGCCAATGACGGAAATCTGGACACTTGCCCTCATTCTTGTGTTTCAGG
TAAACTGGATCCACGGTGAATGTTTCCACAACAAATTTGCTGTCCTTGAACCAAACAGCT
GAACAATCAAAGTTTACCAGCAACCATTTATGAGGATTGAATACAAAAGACATGGCATAC
TCAATCCCATTAAGCAAATGTCGAAATTCCGGACAAATAAAAGCTGAGCCAGCGTAAGCC
GCATCAACATGCAGCCAAAGATTATAGTTCTTGCATAAAGGTCCAATTTCTTCCAAGTTA
TCAAAGGCACAAGATCCTGTTGTTCCTAGAGTAGCCACACAATAAAAAGGATAAAAGCCA
TTTTCTAAATCTTCTTTAATCATCTCTTCAAGAACATTTCCTCTCATCTTTCTTTCAGTA
GACTTTACACTTCTCATTTTGATCATGCTTAACAGTCCTGCTCTTTCAACGGACGAATGA
GCCTGGTCTGAATAGTACCCAACAAGTCGACTCATTACCCAATATTGGTTTGTTTCTGAA
TTCACTTTGCAATGCGATTCAATCGCTTTATTCCTTGCAGCTAGGAGCGCCACAAGAGTT
GCTTCACTACAAGTGTTATAAATGACCCCTCCACCGTTTCCAGAGTCAGAGAGAAATTCG
TTGGGTAGTTGCAACATTTTGCCCAGCCAGTCCATCATGACCACTTCCAGCTCTGTACAG
GCTGGACTAGACGCCCATGTAAATCCGATGCAACCGATGCCGCCGGAAAGAATATCTCCA
CACATCGCAGCGTAAGAATTGGCAGCCGGAAAATACGCATGAAAATGCGGATGATGCCAA
TGCGTTATCCCCGGCATAATGACTTGGTCTACATCGTCCATGATGTCGTCCCATTCTTCC
GGTTTTTCAGGGGGTTCCGTCGGGATCAATTTATGGAGATATCCCGGTTCCACGAGAGGG
AAAACTTTCATTTCTTCAATATTTTCCAAATAATTCGCAACATAATCAATCATTTCCTTC
CCTCTTTTTCTGAATTCTACAGCATCCATTTTCGGGGTATAAACATCGTGGCTTATTTTT
CTATTTGCCTTTCGAATAGAATCTTTCCTACTCGAATTCATTGAAAGAAAA
>gir_mul_six-1-2 gm_ss_TRINITY_DN704_c0_g1_i1
TTTTTTTTCCAATTTACAAATGATTATTGTATTTATTAAATGAAAAATATTAAAAAATTA
ATTGTAACTGTAAATAGGCGTATCATAGTCTGGGTTATGGAAATTGCCATAGGTATTCTG
AGAGAAATATGGATTGTAGGAACTACTATTAGTAGAACTGTTTGTATTAGTACGGGAAAG
AGGATTTTCCGGAATATTTGTGGTGAAAATTTTATCGTAATTCAGATAAGTGGAATTTGT
ACTCGACATGGAATGATAATCACTGTTGGAGGTGTCGTATGCAGGAGGGTTGAGCAAATT
CGACGTTTGGTCTGTGGAATCTAAGTCGTCACATTCGGAAACCTGATTGAGCTTTAATAA
TTTTGTTGAATGATCATTTTTTCCTGAATTCATATAACTAGTGTCTGTATTAACGAGAGA
TTCTCTACTAAGAATATTGGGATATTGTCCGGTTATGGGAAGGTTATGTAACCCCGAACT
AAAGTAAGAAATATAATTGGCTGCAGGATTGGAATTGTAAATGTACGGAGTACAATAACC
TCCTTGAATACCAGTAGCACTTGTATTGAACGGACTCACGGTTTCATTAAATCCCGAAAA
CATTAAACTTGGATTTCCAACTCCAATTGGGTACGATTGTAGTTTCTTCATCGGTCCTCC
ATTTTCATGGTTTCCTTCTTTAATATCCTTTAAAGACTCACTGTCGGCATCAGAAGCGGA
GAGATCATCATGTTTGTCTTTATTTTCAGCAGCTCGATCTCTTTGTCTTCGGTTTTTGAA
CCAATTGGAAACTTGTGTCGTCGTCAAACTCGTCATTTCAGCAAGATCTTTCTTTTCCCG
TGGTGACGGATAGGGATTATGCAAATACCATTGTCGAAGAACGGCTCGGGATTTTTCTTT
AAAACAATAACTCGTTTCTTCTCCATCCCAAATCGTTCTCGGTAAGGGATATTTTCGTCG
AATTCGATATTTCGCGACAGCTCCTAGTGAGCGTCCTTTAATTTTTTCTTCTTCAATATA
ATGAGCTTGTAACCAGAGCGCTTGAAGTTTATAATGATTATGCGGTGAGAACGTATAAGA
TTCTAATATTCGATAAAGCTCTTTGAAATTTTGTCTATGAAATGCGACAGCTGCTTTTGC
AGTCAGTACGCTTTCGTTGGTTTGAAGCTGTTGGCAAGGTGGAAGAGACCATATGAATAA
TGCTAATCTGTCAATATTACCCCCGTTTTCAAGGACCTCACAAACACAAGCAACCTGTTC
TTGTGTGAAACCCATCGTACCGGAATCGGACGAGATCACTGAGTCCTGAGGAGTTATATA
ATCTAAAGTCGGTGCTGCGAGACATGTCTGTTCATAGGGTACCATCCCGAACTGATGGAA
TGTAGAATAATTAACATTCGACTCCGGTTCGGACGGAGACGAAACAACCGGGCCATCGAG
TGATTTGTAGTCACCTGAATTAGAAAATTGATCACATATATTTTGTTGAATGTCTGTTGC
TTGGCTCGTGGATATCGATCCCGGTACCCAATTCGCCCTCTCCCCCCATTCAC
>gir_mul_dagk gm_ss_TRINITY_DN7671_c0_g1_i1
TTTTTAAAGAAGATAAGATGTAATTTAACAAAACTAGTGACAATAGTGATAAGTCATTCT
AGCAAAATAATATCTCACAAAACATCTAGACATCACAATAAGGAAGTGTGACAAAAACAC
ATCGCAACCTCTAAATGCTTGATAGCTTACTTTGCAAAAATTGTGTAAGTTGAGAATCAT
TTGATAATTGTGATGGGATTTTATTGGAATTATCCTTCACCAAGAGAGAAGCACCGGCTG
ATATGAGCAAAGAACAGATAGACTGACGACCAGCAACAACAGCCTTATGAAGAGCTGTTT
GACCACTCACTAAATCTTTCAAATCCAACAAATCCTTTGGACCATCGTTAATTAGATAGT
GCACAACACCAATATTTCCTTCAGCTGAAGCGTGATGCAAGCCGGAAAGGCCGTCATGGT
CAATGGCTAATAAGTCAGCTCCATCAAATATAAAATTTTGTACTTCTGTTACACTCATTG
ACTTACATGCTTCGATAAAACGACTATTTAAGTCTTCTAAAGAGACATATTTCCTAACAT
ATCGATCTTGATCATTTGTTAACTCTTCTGATTCCAGTTTTTCATCCAAATTTATATTAT
TCGCATGTTCAATATTTTGATGTTCATTTATTTCTCGGTTAATACTATTCAACTCATTTC
CGGAAGAAATTGCAACAGAACCGTGTCTCAGATTATCGTTAATTAACTGACTTTCATTAT
TGATAGAATCAACCGATGAATAAAGATCCCCTATATCCGACTGAATGTTATCGGATGGAG
ACAAATTTGAAGATAATTTTGGATCGAGAACGTACAGATCTTCAAAACAAATATCCATTA
GAAAATGAATTTCTTCTTTCTCTTTAGGAATTCTGAAAAATCTTTCAGTAGTTGTACTGT
CTAAAAACATGAAAGATTTATCCAATTTGCAAGTGTCTGATGTCATTTCAAGAATTTTTT
CACGCACTGTTGTTAAATTAGAACCACCTTTTTCAGTCATCATGCAATAAAATCGTGCTG
CTTCCATAACTCTAACCCTATCCATCGCGTTCTCTTCGTAATCAACAAGAGGAATAACAA
GAATACTTAATTTCAATGACTGATCGAAATCCTGACTGTAATCTTCCTCATAATCGGATA
GAACAGGTAGGGAAACACGTCTTTTCGGTTTGAGAATGATTTGTGCGACATTGAAATGAG
AGATTATAATTTCTGAAGGCACGAGCCTGCACGGTTCACCATCGACTTGCATAGGTATCG
TTTTCGTCGTTCTAAGAACAGCAGAATGACACTGACAAATTCTGTCAGCATGCCCTCCAA
CTTGTAGAGTAGCCAAACTGGCGGCTGTTAATCCAACTACTTCAAGCTTCCCATCATTGA
AGCTCTGAGGACCAAACCCCACCGAAGGATTACCCCAAGGAAGGGTTCCACCACTATACC
TTTGAATATTCAGAAAGAGTAAAAGATGTGGCTTCATTTCCTTGATCCTCGGAGTAAAGT
CGATCCCATCACATATTAAAGTTGTATAGTCGCACAAGTCTTTCCAAGAACGTTTCAAGA
CATCGATTCCCCCGATTCCAGCATAAAAGATTCGATTCTTCAACCGACTGTTGAACTTCT
CCGGATTTGCTTCCCGTGATTCATGAAACTCTAGGGCAGCAGCAGCATCAGCACCGAGAG
AAAAGTAATTATTGAAAACATTTAAAGGCAAATTAGAAACTGTTGGAGAACCGACGAGGT
CAATTGAATAACTGTATACATTTGATTGATAATCTTTATTTTGATGAGATAATTCTTCTT
TGGATATGGATCTTGGACAATTGAGAGGGGTACTCGAAACACTCCAACGATCTAAAGGCT
TAACAATCCCTTCTTCAACGCACGAAATTATTTTGGATAACGGCTCGTCTGTGTAACCTG
ATCCCCAATGAGTGGTTCTGGCAAGATCATTTCCTGTTCCCAAAGGTAAAATGGCTACTG
GAGGACTCGGTACGATATTTAGATTATCGATTTCTGAAAGCACCCATCCAACAGTGCCGT
CACCACCACATACCAAAATCCGTAAATTCGAAATCCTTCCAAACAGTTCCAGTCCAAGTC
GTGGTCCCCCATCAGTGATGTCAAAAACTTGTCTTGGATTTAAAAGCCATTGAAATTTTT
GCAATAATTTTGTTCCACTGTTTCCACCTGATTTTGGATTCAAGAATATTAACAAGGGTT
TATTAGGAGGACTGTTGGGAATTGGTTTAATTACAAAAGGTATTTGATTAGAAAGTCCAT
ATGTAGACTGAACAGATACACTCTTTGTCATAGTGATATGCTCTGAAAGGCTGTCGTCGA
TAACGAAATTCTCAACATCTGACGTAGTTTCTGTGTTTGGTAACTTTGGAGTATGTGTAA
CGTCGTAACCAAGGGTGCTTCTATTTACTGATTCTGGGCTTCGAGATTTTCTAACAGATG
ATTTGAAATTATTCTTTAGAGTCATTTTAATTATCCAAGAAGGAGGTATAATGCTATCAT
AATGTTGACCTCTCGAACATTCTTCTGTCATAAGTGATGAAGCAAAGCAAACAGATTTAT
TATGGTAGGGAGACTTACACCAACTACACTGCACAGCAACAATTTCCTTGCTATTGAAAG
AAAATTTACTTTGGAAAGACTTTCCACATTGTTTGCATTTTCCATTTTGACGTTTTTTAT
GGACCCAATGATGCCTTAACACATCTTCTTTTTTCTTTTCATCCCTATAATCTCGAACAC
CTGCCTCTCGAAAAGTCGGACGACATTGAAAGTTTAACTTCGGAATGCATAATTGGTGAA
TGATCAATTTACAGGAAGTACACTTTTTTTTAGCACCACTTTTTTCACAATCTTTATCAA
CCAAGTAGCATAAATCTCCCGAAAGATTTGTATCAACCCATTGGTGAGCTTTGTTGACGC
AATCTATCGACCAATCTGGAACAGATTTGAAAAAATTTTGGAAATGTCCATCATTTTGAT
TTCTATTTAAATTCGCCATACTTTGACGCTCGGACATACCGAAAGATTTACTTGATTTTT
CTGTGATATCGAAATCTGATTTTGATCCTCTCATTGAAAAAGAACCTTATGTTACTATGA
TTTTGAAAATTTCCCATTCACTCTGCGTTGATACC
>gir_mul_nf-i-a gm_ss_TRINITY_DN4254_c0_g1_i2
TATCAACGCAGAGTGAATGGGACTATAAAAATCCAATGTTAATTCGAGAATTTATTTTCT
GAAAAGCAATTTTTTTTTCAATTTGAAATTAATAAAATAACGAAAAATGTGTGAAAATAA
ACCGAGTGAATCTCTCTTTGTCCGCAGTATTTTGCCTCATTGTAAACGGATCGGACCGTT
GTGGTTGAAAAACGTGACAAATCTACGCCAGAAATGCCGAGAAAACAATTTCCCAAACAA
CGGCAAATCTCATGAAGTATTTCTTAAACTCGATAATAAATCACCGAAACAATTAAATGA
AGAGATAAATATCGTCGTAAATTTGTTGAGGAAACTCTATCGAGAAATTCAACCGCAATA
TATTATGAATCTCATTAGATTTTGGTTGAATTTTCCCGATATCAGTGATGATAATTCGTG
TATTTTAACGAAAGGTGATTGTAGAGGACGGATGAAGAGGATCGATGGGGGCAAGGGCGC
TGATAAGGTATGGAGACTGGATACTCTCATTGGGATCATGTATCACGGACTTCCTTTAAC
AAGCGCTGACAGTAATATGATCTATCATACGTGTCACCACGACCTTTGTATAAGGCCGCA
GCATTTAAGATTTAAAGCGGCCTCTGTTTCATTGGTTTTGGTTTTAAAGGCACTCGAACA
AACAGGATATTCAATCAAATATGACAAGACAGATCAAGACCGGTTTGATGAATTTGTCGA
TGTGGCCGGACCGTTTAATATTCTCGAGCTCGAGCATTTACGGCACGAGTTAGTGCAAGT
GACTCAAATGAATTCCTACAAACTGGCTTGCTCATCAGACGACATATTTATTCTCGATCA
GAACCCTTCCCTGAAGAGATATTACTTAAAAAACACTCCGTCGAATTCTCCAATGGAAAT
TGTTCCCAGAACAAACGGAAAGGAACTGAAAAAGCGACTACTAACAAGGTTGTCGGAAAA
TTGGAAAACCAAAACTACTACATCAAATAATGAATCAAAAATATCAGGAAATTGTGAAAA
ATTTGAGGACTCCAGTTCAGTAGAATGTAACCATCTTAAAAGAAAGTTAAGTCAAAGTCT
TGAATTAGATTTGTATTTCGAGGCGAAGAATCCCAAATCCCCTCAAATAAAATCAGATAT
ATCCAAAACGGATGAAAATGACGAAAAGGAGTTAATAGAAATCATGGAGAAAAGAAACAG
TTCAATCAGAAAATCTCAAATCGATGTAATGAACAATTGGTATCACAATATGTCTGATTC
ACCGTTTAAAACAAATCTCGATGGATTTGTAAAGATTAGCACCAGATCAGAAACAGAATC
AACCCTAGAATTGTTAGACAAAAAGAGAAGCAGCCAAATTAGTGTATGTTGTTTAAGCCA
GTTCAAAAGAAATTCCGAGGACGACAGTAAATTGGATGAATACCGGGCCAGCGAGTTTCT
CGACATGTTCCATTCCATGCGGCATCCTACCTATACCGACAGTTCGTTAAAAATGACTCC
AAATATTTTTTCACCGGTTTCAGAAATAGAAGAATCATAGGCAGCAGAGCAGTTGATAAA
ATGACGAATATTATTTTAATTATTTTATAACTGGAGTTTTATTTTCCGTTGTTGATGTAG
TGGGATTAAAGTTTTGTTGCAATGCCTTAGACTGCACTTATTTAGGGATTATTTTACGAT
AGTAATATTTATAATTGTTCCCAATAATATTTTTTAGAGTCAGATATCCCGTTTATTGAT
ATATTTATTATACATCTGAAACTTATGATTTGATTCTCTGATTTCTTTGAAATCTTTTTT
GTGTAACACATTATATATTGTCTTTTAATAAATGT
>gir_mul_02480 gm_ss_TRINITY_DN6703_c0_g1_i1
TTTTTGGACAAAAATATTGTATTAAATTAATTACACACCGAGAGACACATAATTAACGAA
CATGTCAACGATCAACCAGTAGACTCATTCAACTGTCTACCGCCATTTTGTCCGCCGATT
CGCCTTCGTTCGCGCCCGCCTCCACCGGAATCACTTCTCCCTCATCTTTCTTGTCGCCGC
CGAGCGCCGGCATCTTCGCACACTCGCTCTCGATCACCAGATCTCCATTGCTCAGCAACT
TCGAGCGCAATTTGCTCTTGTCCACTCCGTCCGGGATCCGGATCACTTCCTTCACGAACT
TGCAGCTGCACGAGTTCCCGCTCTTCGTTTCTCTCTTGCCCTCCAGATGGATCTCGTTGT
TCAAGTGCCGCACTTTGATCTCGTTCGGCCGGAAGTCCTTGCCGACATTCACTCGCAGTG
TCCACGTACCTCCGTCTCCGCTCTCGTGCGCCTTGTACTCGGTGCGCGGCAGTCCCGCCA
CCGCCCCGCTCTGCTGGTGCTCGATCAGCTGACTCATGCGGTTGTTCACGCGCGTCAACT
CGTCCCAGATCCCGTTCCACGAGTCTACCCGGTTCAACTTGAGCGCCCGCACTCGCTCGT
CCTCCTCCGAGTGCTTGTAGCGCGCCTTCAAGATCAGATTCCCGTCTCTCGTGATGATCG
TCCGTAGATCCTCGTTGTCTACATCGTGCGGAATCTTCACACACTTCCGGATCTCGTTGA
AGTCGTCTTCCTTCTCTCTCTTGGCGTGGATCACCAACTTCACTTCGCCCTTGTCGTCTT
TCTCTTCCTTGATCGCGATCTCGTTCGACTCGAATCCTCCAACCGGGACCGAGGTCGTCC
AGAAATTGTTTCTTCGCGACTTAGTCACATAATGGGAATCGTCTGGCCAATATAACGCCG
ATCCGTACAACGGTTCGTCAAGAAATCGGAATATATTAGATGGAAGCATTTAAGTTATTC
AAGCAATAAATGCAATGAATTATAAGATTTTTGTTCCAGCTTTTATACCCGCAAATCCCC
ATTCACTCTGCGTTGATACC
>gir_mul_ip3k gm_ss_TRINITY_DN2020_c0_g1_i1
AGATAAAACAAAATACAAATTTCGTTAGTTTACTTGAAAACAACCTACACTGCAGTAAAA
CAACAGAAAAAATATAACCAATCCATTTTTTGTCCACAACATTATTCTAACAAATGAAAA
TTGGTGCGATGCGTATTTATTAAATTTCAAAAATTGAGCAATTGTTTGGAATCGTTGAAA
ATTATATTAGAAATTATCTGAAATGTAGTGATCAAAATTTTTGTGAGCAAAAAACAATTT
GTTGTTTATTTTATTAATTGGCTTTTATTATTTGTAATTTCGGAATGAATTTCTTGTAAA
ATATTGAGCAAATTTTCCAAACCATAAAGATAACCATCTTCATGATTACCTTCGACCCAA
CATGAATAATGATCAATTTTGCAGCTTGGTGGGAGTGGAATCGTTTTACCAAAATCAATC
ATCCATATATTTGCATTTCCACTCTTGTCATGTACAAACAACAGAGAGCTCCCGATGAAC
TCATGCTCCCAAAAGAATGCAGATTCTCCAAGAGCTATTTTAAGATCTTGCAATCTCTTA
ATAAACGCCTCCAAGACCTCGACAGTTTTGTCTATGAAATCTGTTAGTATTTCTTTGACA
TCTTTTCGATCTTTAGTCCGTTTATAATCCCGGCTCTGAGTGCCGACGACTTTCTTTACT
CCTTCAATTCTAAAACCAAGGTTTATGGTAGAACTTAAAGTTTCACGCCATTGCATGTAA
CGGGGTTTTAGAATTGCTTTAGTTCTGTGTTCTTCTTCGGTGGGCTCATTTTCATCTATT
TCCATCATCTTTTCATACATGTCTAGCCGGGGTTTTGGACAATGTTTAGCTTTAACTAAT
TCCTCCTCTAAATATGTCCGAGTACCCATTTTGATGTCAATTAACGATGGTCTATTAAAG
TTTGCTAGCAGATCTTGCATACAAATATACTTCTCGCCTTCATAATCAATATCACATTTA
AATTGGGGAACAAAGTCACTTAAAATATCTTCAACCATCATTTGAAGACAAATGCTTTCT
CGCCCGGAATATTTTTTCAAAATTGTTCCTTGTTCACCAGGTTTAAAATTACCTTGATGC
CCAGCAATTTGTATCCAGGGATATTTATATCGAGCACATTGTTGAATAAATGGTGTCCAA
ATAAGAGCTGCTTTTAACTTTCTCCAGGATGATGAGGAATCGGTTCTTTTTACTTTATTG
TTCGTACTAGAAACCTGTAACTTGTTAGAATCTGGGGTGATTGTTGAAGGATATTCATCC
CCGGTAACAAATAAGGTTGACGTACATCGACTGCTGCCGTTTTCACTGATATTTGTTCGA
TCTTGGTCACTCAAATCGTCAGTAAATTTTAAATCGACCGCCGAATCATTGTCACTCGAT
TTTCTACTGCGATCATTTTCTGGTAAATTTAAATGCGTGTCGTTTACTATGAAAGGGTCT
GGTAATAATGGACTATTTCTAGCAGATGCCGGCTCTTCAAAGATTTTTGGAACGATAGGA
CAAGATTCTATAGATGCCACAGATGCCGATATTTCGGGTTGATTATCTGAATTTGGTGAA
CTGGTCTCGAATTCTTGAGATTCATGAAGTGAATCTTCATCTGGTAGATTGTCGACGGAA
AACTGAATAGTTAAGGGGGTCAGATTGATATCATTATTATCAAAGATAACCGGTGATTGA
GCAAATATGTCTAGAGTTGCCTTGGCAATTGCTTGAGTAGGAGATAATTCCTTTGGAGAT
TTGGGATTTTTAGAATTTGGTTTGTGGGAAAAAAATCTTTTTAAAATTTCTTTTGGTCGT
GACTTTGGCTTTTCTTTTGTTTTTTTCATGTCAATTCCTTTGCATTTTTTGGTTTTATCG
GTAACTGAGAGATCAGAAAAATTATTGGATAATTCTTGAGTTGGAGATATTATTGAAGAA
TTCGACGTTTGGAATGAATGGAAATTACTTGAATCTGATTCATTCATTAAAAAAAAATAT
TATTCATTGACAAACTGATGAGGATTAAATTTCACAGGACATACATTTTAATCATGGTAC
CTAACGCTATTGACCAAAATAATAAATTACTGATTTATTCCAAGTCAAATTGTATTACCC
CATTCACTCTGCGTTGATAC
>gir_mul_01915 gm_ss_TRINITY_DN2093_c0_g1_i1
TCTATTTATTTATATATCTCTATCTATATATATCAGAATACGAATATAATTAAATCGCTC
AATAACTTTCGATTCTCAAAATTCGCCTTGTTACACGAAAAAGCAATTTTTTTTAAATCA
TGAATTCAAAGACGAACTCAAAGTCTGATAATCAATTTTGTTCTCCTGTTGTTCCCAATT
ATCAGGTGAAGCCTTATAGTCGGTGTGACGGTGATAAATCGAAATCAATGTTACCGACAG
TCGGGGTGAGCTTATCCGATGAAAATATGATGAATATTTCTCAATCGATTGATTCTTTGA
ATACTGTTGGAAGTAACGGAACCGTCGATCTCAATGATCAGGTAAGAACTCTATTTATCA
GTGGATTACCAATGGATACCAAGCCCAGAGAACTCTATTTGCTATTTAGAGGATATAAGG
GATTTGAAAGTGCTCAAATAAAATCCTTTAGTGAAAAATTGGGTAAATTGCTCAACCCTG
TTGGCTTTGTTACATTCTCGTCAAGAGAAGAAGCAGAACTAGCAATGAGCGAGTTGCAGG
GAGTGAAATTTGATCCAGATTCTGCTCAACAGATGCGACTGGAATTTGCCAGAAGCAATA
CCAAAGTAACTCGACCGAAAATTGGACTGTTCTCTTTGTCTCAACCATTTTTCAATGCCT
CTCTACCACCTCATGCCATTATTCAACAATTTCCTGGATTCGATCATGGATCTCTGTTAT
CAGCAGATACCAACTGGGCAAATCTGGGATACGACAATGCAATTCTTACCGCTACAGGAA
TCTTGCCATCAGCTACAACCAATCTGCATCCCTCTTTACTCCAGGCACTGATGCCTCAAG
GAGGTTTAAATGGTGGAGCTGTATCTACCAATTGTTTGCCTTCTCAAATTCTCAGCAACC
AAAATTTCATCACATCTCAAAGCTCATTAACAAATCCATATTTGGGATCAACAGCTTCAT
CTTTAAACGGAGCTGCCATATCATATCCTGGCTTAGTGCCTCTGGGATTTTCCACTGTAG
GACTTCTGAATTATAATGCTTTAATGAAAGATCTAGTTAATAATTGAGATATTTTTTGAA
GGGCAGTTTATTGAGACATTCCCAATCAAAATTGCATATTATTTTCTTCAAATGATTATA
AAGCTCATTTTTAAGAAAACTTCTTGATTTAACATATCAAACTTAATAATTTTATCTTAA
TTAATTCGATGTTTTCTTTCAATGGAATAAAATTGTCATTTTATTAG
>gir_mul_pkc gm_ss_TRINITY_DN67268_c0_g1_i1
GTTTTATTCATTATAATTCCACAAATTTTCACATAATAATCATAAATTTATACAGACAAA
AATGCAAAATCTGAAAAATTCTATTTTGTTTTAAATAACTCAAAGAAAAATTATGTATTA
TTTTTTTTTCCAAATTCATTCTAGCATGAAAATAGAATAACCAATACTAAAGGTTCAAGT
CGGTCGACTCGGGTCCAAATCTCGACAGCTATCAGTCACAGAAACAATTAATGAAATAAA
ACTCGAATTAAAATATTCAAAGGAACAAAAAATGCATTTCTAGTTGCCAATTTTCTACGG
TCAGTGTTGCGGTGGCGATCACATAGCGCAATAACAAATACGTTTCAAGTTGATTTTGAA
AATAGATATTATGCACGGAGTGTCAAAGATTATTGTGAAGGTGCAGCCACATTTCGTTGT
TACACTTCAACAATAAATTCCGGATTTACGAAAGAAAATCCAGTGAATTCTGTTTGATCG
AGATTCATGATGAACAACTTATCTGTGGGCGTTAACTGAGCTGGTTCCTTCGTGAATTCG
TGATCGAAATTGCTTACATCCCGAGGATCTTTAATTTTTGGTTTGTTCGGCGGCTGAATT
TGTCGAGCATTAATTTTTTCCCAGTCGATTCGCCGGAAGAACAAATGTTCCCGAACATCA
CGATCTCCATACCGACTCGTTCCAAGACGCTTCTTTGGATCTTTTGTCAAGAGTCCTTTA
CAAATTGACACAGCTTCTTTTGACATCGATTTGGGATAGGAAACATTATGTTCAGTAATC
GCATTGAATAGTTCTTCTTCGTCTTCTCCATCAAATGGAGCTTGTCCGGCAAGCATTTCA
TACAGAATTACCCCGTATGCCCACCAATCAACTGACTTTCCATATGGCATATATTTTATT
ATCTCTGGGGCTATATAATCTGGGGTTCCACAGAAGGTTCGAGTGGTTTTGTCGTCAAAT
ATACCTTCTTTGCACATTCCGAAGTCAGCAATTTTTATATGTCCCTCGTTGTCCAACATG
ATGTTATCAAGTTTCAAGTCCCTGTAAATAATACCTTTGGAATGCAAAAAAAATAATCCT
ATGGCGATTTCAGCAGCGTAGAATACTGCCACAGGCTCTTTAAATTTGCCTTCTTGCTGA
ATTCGATACATCAAATCTCCTCCATTGACAAATTCCATAACAAAATATAATCTATCCATG
GTCTGAAAACAGGAATGTAACTGCACAAGAAATGATGGTTTCTCTTGAAGAGCTAAAACT
CTTTTCTCTATCATGGTGCATTCAACATCATCATCTTGAATTATTACATCTTTTTTCAAT
ATTTTAACTGCATATAACTCATCTGTTCCCTTCCTTTCAGCCAGCATTACCTTTCCAAAA
CTTCCTTTCCCCAAAACAAGAATGAAGTTGAAATCCGATGCCCTTGGAATGTCTTGTTTA
TTTTGATTTATATAATTATTTTCATTAGAGACTTGTTGACTTTTCTTTTCTTCAAGAATG
GATTTTTCAAATTTGGCTTTCAAATCGGCGACCGAAGAAACGTTCAAATCGTCCGCCACA
GGAATGGAATAGAATTCTCCCTCCTCCATCGACAGCAGTTTGAACCAGCTATCCACTGGT
TGTTTAACGAGTTCGCTTATTCCAAATGACAAAGATCCCATAAAATCATTTCTTGAGGTT
CTGTCCCAATCCCAAACTTCTATTGACATTCGTTTGGCAAAATCTTCTTTGGAAATTGTA
AAAATAAATTTTTCATTCCAAGTGGGATTCAAAGTCGCTTTTATAGTTTTAGTTTTCTGT
TTTCGACTTTGATCTTCTGGCACAATTTTTATTTTTACATATGGATCGGCAAGACCATTT
GGATCCATTGGCACAAGATTTTTTGCTTCCAGTACTTCGACATTCATTTTAAAATTACTG
TAAGAAATCTTTAAATATATTCGGCCTCGTCGTTCCGTGTGATCCATTCCGCACAATTTC
GGAACGTTTTTTTCGCATTTTTTATGCACATTTGTATCACAGGTTTCACACTTTAACCCT
TGATGAAGTAATCCGTAGAGGAGCGATCCGCAATGATCGCAAAATGTTGGACTCGTATAC
GTATGAACTTTGAAATTATGGTTTGTCTTAAAATCTGTATCTGGACCGTCATCCTTTCCT
GGGCACTGAAACGTCACCAACTCATGACAGCGCTTATGAACGGCAAAAAGACAGATCTTA
CACTGAAAACCTTGCTTCCCAAAACCCCAAATAAAATCTTTGCAGTGTCCGCAAAATGTA
AATTGTTTAAAAAATCGTGCGACAAATTGATGGTCTTTTATTTCATGAACGTTTTTCTGT
CTCAATGCACCGCGTCGAGTCACTCCAATTCTCGTTGATGAATTCTCATCGTCCTTATTC
ATTTCATTCATTTATCAATTCGTAATTTAACTTTTATCCCATTCACTCTGCGTTGATAC
>gir_mul_unc5-1 gm_ss_TRINITY_DN11457_c0_g1_i2
TTTATATTGGAAAAAAAATACAATGTGGAGATATATTTTTTTATTGTTTATAACAATTGA
ATATTTTTCTATTGATCAAATAAATGCTCAAATATTCGGCAATAAATGGAAAGGAGTTCA
ATCGAACATTAAAGAAAATGAAGACGATATCGACTTTGTAAAACCAAATGAAACAAAACT
GGAAGGCATTCCAAAATTTATTAAAGAACCAGAGAGTATATATCATGTATATGAAAATAA
GCCAGCTAAAATTGAATGTATTGCTGAACCAGTTTCACATGTTAATATCATATGTAACAA
AGAGGTCTACTCTTATATGGACAGAGAAGTTTCAGAAAGCACTCTCCGAGTCACAAAAAT
GAACAAATTTGACCAAATAGATCAATCTGGAGGTACAAGATGGAAATTCAGTTTAGAAAT
CACATATCAACAAGTAACCGAATGGTTCAATACATTTTCATGTGTCTGCGAAGCATGGAA
CCAAGTGCCAGCCTTGAGATTAGCTAAAAAAGTTCACAGTCGTCCTGGGATTTTCAAAGA
AGCATATTTCAAAGCCAAATTCAAGAAATATCCCCAATCAAAAACATTAAGAAAAGGAGA
ATCATTAATTTTAACATGTGTTCCTCCAGAAAGTAAACCAAAAGCAAAGATTCAGTGGAT
AAAAGGCAAGACAAAATTATACAACAATAATAGAATTAAAATTATCGAAGAACACCAATT
GATTATTGAAAATACCGTTTTATCAGATATTGGAAACTATAGTTGTATTGCAACGAGTCT
TGATGAAATTAGATACTCTCCTGTAGCGGTTGTTAAAATACAGGATTCGCTAAATAACTA
TCCATCGACTGTATGGTCGGCCTGGTCTAATTGTGATAGCAATTGTAAAAAGAGTAGAAC
TGGAACTTGCAATGATAAAGAAAACTGTAAAGAATATATTAAAGAAGTAGAGCAATGTTC
AAAAACTGAATGCGAAATCTCAACTAGCAGTTTACAAGATGCAAGGGATATTGCTATGTA
TGTTGGTTTGTTCGTAGCAGTAACAATACTGGTAATGGTTATCACCATTATCTTTTGCTT
GATACGACGTAAAGCATTATTGCCAATACGAAGTTCAATGAGATATCCACTTCACTTAAA
TGGAAATGGCGTCGCCTATGATGTAAAAAATAGTCTCATAAAAAATCCCAATGTCATAAC
CATAAAGAATCCCAATTCTATCGATACATCTTTGTCGACAATTAAACAAAAACGATCGTT
TCTTTCTCAAAGCCCCCCAAATCTGCCCCCGCCGACATGTTTATCTGAAATTAGCAGTAC
AAATGTTTATTCAACTGGAATTGATTTTTCATACAACAGCACAGGTTCAGGAAAATTTTC
CCAACCGTTAATATCCAATTCGTCGTCTGGATCCACAACTAATAAATCGAAAGCAACTTC
TTCCTCCAATACGGATCATAAACCCGATCCATTGACTGGGTCTGGATCTCCGATTAATTC
TAGACCACCGTCTGCTTTATACAATGAGCTTTCCCTCGACAGAGAATCTATTAATTCTCC
TCCTTTCGTATCAGAAAATATTGATTTAAATACCCTTGCTTGGGGCACTATTGCATTATC
TGGAGGGCGTCTTTGTCTTCCGCAGTCAGGAATCAGCTTAACAATTGCACCTGGTAGTTT
TGTGAGTTCTGTGCCAACAGAAATGTTTTTAGCAGTATCAAGAAACGATCCAAATCCACC
TATTTTATCGGACACAGAAACCTTGCTCACTCCAATAGTTTTATTTGGACCAAAAGGTGT
GCCAATATTGAAACCTTGTGTCTTATCACTTCCTCATTCTGCCGATTTAAGGCAAGGAAA
TTGGGTCATTAGGCTGTTGTCTTGTGCTCTACCAGAACTCAGTGAAGATGCTAAAGAGCC
GGTGAATCAACCTCTTTGGAAAAATGTAGCTACAATTGGATGTGAAAATGAGAGCACTCC
AATTTACACTCATCTAGATCCATATGCAGCTTTTATAATGTTAGATCAGCCACAGAAAAT
CTGCCTTGTCGGTCAGTCATATCCTGGAGGTAAAGCGACAAAACGATTAAGACTTGCAGC
GTTTGGACGGCCTTTATCTACCAGCTCTTATTTACCAAATTATAATATTAGAATTTACGT
CTTTTCTGATACAAAAGAAGCCTTTGAAAGTGTATCATCAATAGAAATGAAATTGGGCAG
CACTCTTCTCGATATTACGTATCAAATTATATTCAGTGACAGTATGGGAAATCTCTTTTT
CTGTATCGAGGAACTGTCGACAGGTTGGAGAAGTCAACTGGCAGCCAAATATCAAGAAAT
TCCTTTTCAAGATATTTGGAGTGGCAGTCAATCAGAAACTCTACATTGTGCCTTCACATT
TGACAACATTGATCCATCTCAACAATCATTAACATGCAAAATCACAGCATATCAGAGTGG
CTTCTATAGCCACAAACAAGTAATCACAATCAAGCAAGATAAACTCGATCGAAATAACCC
AAAAAGAGATCTTATCCAGCATGAGAAAATTCTCCTCTATTCAGACAGCAATAATACGTA
TTTAGATCCATTAATGACAGTTTTCAGAATATCCAACTCGACGAGAAAACGATTGTGTTT
TTTGTTGGACAACGTTACACCGAGAGGAAACGACTGGAAGCAACTGTGTCGCCAATTGTC
TTTAAATGGTTACGTCAATTACTTTATGACGAAAGTTAGTCCGACCGACGCGTTGTTAAC
TCTATGGGAATCCCGTAATAGGAACGAGAATGCTTTGGTTGATCTCATAATTAGTCTAAA
AGCTATCGGTCGAATTGACTGTGCGAGTCTCCTGGAATCTGATTGTGCTTCTTCATCATA
AAAAAACATTTTCTAAGATTAAAACTGCATTTTGTACAGATTTTTCAGACGCTATTATTT
ATTAATAAAACTTAAGAAAAA
>gir_mul_10538 gm_ss_TRINITY_DN11431_c0_g1_i3
TAATAATTACTTTCGAAATAAATTTTATTCTTATTTGTGGATAAAACAATGATTTTACAG
TTTGCTTCATTAAACCGTTTTACCATTGATAAATCCCAAATTTTCTGTGAACAGAAATCA
ATAAAAATAATAATCACATTTTGCCGCATATTTTCATATGATTTTACCAATAAAAAAATG
GGTAAATTACATTTGTTTGTAACCGGGATAGAATATATTCCAAAGTATTGCAAAAACAAG
AAGTGATGTATAAATAATCAGTGACACCCAAAATAATTTCACTTCCCATAATTTCTTGCG
AATGTTTCTCAAACATGGAATCCCAATCAGAAAGCCCGCAATAAGACCACCAATGTGAGC
TGTACTACTTGTTTGTTCTGTAATGTCTAAACCAAACCTACGATACAGTGTAACTCCCAG
ATCAGCTGTTAAAAAAGTTATAAGAAATAGCAGTCGTACAACGCCGCTCGCCAAGAAATT
AAACAGGCTAGCTTTCACTTTCAACCAATCCCGCTGAAGCTCATCCCAATTCATTATAAC
TATTGCAAAGTGTGCCCCAATCAATGCGTACGAACCTCCACTTGAACCGACGAGCTTGGA
GTTTTTGTCGATTATCGAACTAGCTAACGAACCAGCTAATACTCCCGCCATATATACCGG
CCCAACTCTACAGAATTTGTGAACTAATTCCAAAGGAATGCCCAATAAGAATTGGATAAA
GCAGTTGAATATAATATGTAAATATCCCTGATGGATAAGCATATAGGTGACGAATCTCCA
GATCTCAATCCGTTTGTGAACATCAAAGATCAATGTACTGTCCCTCGGAATCCCCGTTGT
CCATGACAGACTGTTTTGGGGATCGTCCTCATTTATCAACTGCAACCCGTGAATGATAAA
CGATGTCATTTGAGCAACCAATACAATCGGAATGAAGAGAGGTGGCGGATAACAACTGTA
CGCGTCCAAATAACTCTCAGCAAGCTCGCTCTTGAGTTTATGCCGTTCTTCTTCTATCAA
AATATCGTCTTCTTCACAACTACCCGGCAAATACGAATTGATCAAATTCGGACACGATTT
TAATGCAAGAGATATAAGAATCTTTTTCGTGAAGGAAATATCGCGCGGTTCTATGTGGAG
CATAAACAAACGAAACTCTTCAAACGTCACTTTTCCGTCTTTATTTGAATCGAGTTTTTT
GATGAAACGATTCAAACGCTGTCGATGGATTCCCAGAGAGTCTCGACGAAGAAATCTCAG
CAGATTCAATGTTGGCATACCGCTCGGATCGTATTCGTCAAACATCGATTTGAATGTCTT
ATCCAACCAATTCATGTAAATATCTTCTGATAGAATACTGGTGGTCATGTTTTCTTGAGA
CCGAAGATTAAGAATTGTTACCATGGAATTCAAATTTCGATCTGGATCGTAAGAAACATT
AACGTGCCCGACCTCACTCATGATTTAACAAATCCCATTCACTCTGCGTTGATACC
>gir_mul_33093 gm_ss_TRINITY_DN2139_c0_g1_i6
GGTATCAACGCAGAGTGAATGGGGTCAGATTCTCGTCGAGAACTATGTGACAAGAAGAAA
TCATCCTTTTTCGTTAATTATCGAAAAATAAATGAATAATGCTTAGAAACTTATCATTAG
ATTTTCTTTCAATCAAACAACGTTAAAAAAATGAATAATTTAATGCCCACATCGAATTTA
CTGAATCGGAGAAATTCAAGATCAGTCGATCAGTTGAATATGATCAATACAAATGATCGA
AAAGTGCCAAAACTGGTTTTACCGAATTCCAACCAGTCTCCCGGAATTGATAGAATGAAT
AGGAAAACGATTGCCGGGTTTCAAAATTTGAAGAAAGCGGTGTCTAGCAATTCAGAATCT
GATTCAAAAGACTGCAATTTTTTGCTTAGTCCAACAAACTATCACATACAAAATCGTCAA
ATTTCAGAAATCTCAGAAATGAGCAACGACACAGTCAGCAACTTTAGTATTGGTAGTCTC
GCTCGCTATTACAGGACCGCCGACGAAAACGGAGAAGGTTTGCCTTGTTTAGTGCTAGCT
CGACTAGAGAAAATTCCAATCAAAGATTTTTCGTCGGAAGTTCGAGCTACACTAGATGTT
GAAAAATTTCTTAAAGAAGTCGTTCTCATTCTTGACATGGAAGCCAATGATGTCGATACA
ATTGTTGAAAACCTTCTTAGGGAAATTTATCCCCTTGCTATAGATGTTACCAGTGGCCAA
ATGGATACCTTTATTAATGAAGCCAAAAACGCATTATTCATGAAAGCGCACTATGAAAAT
TTTTCATATCAACGATTAGCAAAAACTTTAAAAGGAATCCTAATAAATGAAAATGAAGGT
TTATCAACAGATCAATCGTGGATCAGTGCAATGTGCTCCTTAACTTGTGTCCACAAGAGA
CATGTGGCCATAGCTCGTTTGAAGACTCCGGTCAATCTCGGACGGTCCAGTGAAGGAGTT
TACTTTGTAATGTTGGTCATTACACCGAAAAAAGAGAAAGACACAAAAAGTGATATTGAA
CTCAGTCGAACATTTGCTACTTTATTATCCGATATGGAATTCAGATCTCAGTTATTGTTT
GCTCAATCCCAAGACGAATTCAAAGAAATGCTTCAAAACCATGCACGAGACCTCGCAGAA
GAACAACGACTTTATCGTCGTCGGAGTATTCGAATCACAGAAGTCATGAATCAAGCCTTC
GCCTATGAGGAAAAATTTCCACTGGGTAATGGAATCGTGGACGATCTCCGAAAAAGAGTC
CCTGTATACTTTTCAGACTTTAAAGACGGTATTCAAGGTCCTGGAACTCTCAGAAAACTA
GTATCTGCCGCAACTTTTTTGTATTTTGCATGCCTCCTCCCAAGCATGGCTTTCGGAGTT
CTCTACGATCAAAATACTGATGGAAAAATAAACGTGAAGCGAGTTATATTATCCCAAACG
GTCGGAGGATTATGTTTTGCACTCATTGGCGGACAGCCATTAATAGTGATGCTCACAACT
GCTCCATTAACACTATATATAAAAGTCATTTATACAATATCCGCAAAATATTCTCTACAT
TTTTACACCATGTTTTCCTGGGTTGGAATTTTTAACTCTATTTTTCTGATTCTCTATTCG
TTGCTAGATCTTAGCAAACTCATGCGATGGTCTACAAGATCAACTGAAGAAATTTTTGCT
CTTTTCATATCCATTGCATTTATTGTTGACGCGGTAAAAGATGTGATAAAAGTATTTTAC
AAAAGCTATGTGACAACATTGGTAAACAAAACTGTTCCAATTGTCAATACTACTTTAGCC
AAAAGTTTGCTCAACTCAACAAACGATTTCATAACAATAACGGCAGAAGAATCTCAAAAA
GAAAAAGGTCTTCTTTTTCTACTTCTTCTAATCGGTACAGTATGGCTTGGAATTTACTTT
CTCAACTTTACAAAAACGCCTTTCCTGAATTCATCAAAGCGACTGTTAATGGCAGATTAT
TCCCTTCCTTTAGCTGTCCTAATCATGTCATTCATCGGCTCATTTTTATTTAAGGATATT
AAAATTGATACTTTCAAAACTCGATCCGAGGATGAATTCTCTATTAGATTTGTAAATTTT
GGTCAAATCAGTATTGGTGCTGTTTTCGCAGCACTGGGTCTAGCCTTTCCACTATCATTG
CTCTTTTTTATGGATCAAAATGTCACCAGTGCTATGGTCAATTGCCCATCAAACAAATTG
AAGAAAGGATCAGCCTACCATTGGGATTTATTAATAGTAGCTATTATTAATCTCATATTG
TCTTTATTTGGTCTCCCATGGGTACATGGCACATTACCACACTCCCCTCTTCACGTTAAA
GCCTTAGCAGATTTAGAAGAACGTATTGATTCAGGCCACAGAATCTATGAAACTATTGTC
AAAGTTCGAGAGACCAGACTGACTGGCTTGATATCTCACATGTTAATTGGTCTATCTTTA
CTTTTACTCCCAATACCATTAATATATGTGCCAATCGCGGTTCTCGATGGTTTATTTGTT
TATATGGCCATAACCGCACTGTATGGAAATCAATTAGTTGAAAGAGTTATTTTACTTTTC
ACAGAGCAGGCAGCGTATCCACCTTCTCATTATTTAAGGAGAGTGCCACAGAGAAAAGTA
CACTTATTTACATTACTACAGTTGACTCAATTAGGACTTCTTTGCGCATTTGGATTTGCT
CCAACTCCATATGCTAAAATAGGTTTTCCAATCCTACTCTTATTACAAATGCCAATCAGG
CATTTATTGTTTCCCAAATTTATCTCAGTGAATTATATTGATGCTCTTGATAAACCTATT
TGAGATTTGAACTGATATGATCCAACAAATGATCCATGAAGATGTTGTCATATTTTTCTA
TACATCTTTACGTTTTTTAACGTGCTGGATTCATTAATACAAATTGGATAATAATATCAT
GTAGATTTATTTCTTAGATTTTTCATCTGTTTTAATAGTGTAGAAGTATTTGATTATTCT
AGATTTATTAAACAATGATAATGC
>gir_mul_sans gm_ss_TRINITY_DN4795_c0_g1_i1
TTTTTTTCACTTTATGTTTGAATCATTACAATTTCTGCGACATGAACAACGAAACTTTCA
AGCCTCGAGTAAATGCGTACTGTATAAATGCAGTAAAACAAAGTAATATCAAGTTACTTT
CTATGGTGAGCAGCAGTGAATGCGAAGCTGTTGACGAAAATGGAATGAATTGTCTCCATT
GGGCCGCGTTTTTGGGTCAACTAGAAATTTTGAAACTTATTCTCAGTAGAGGATGTTCAA
CAAAAAAAGTTGATAATGATGGAAAAACCGTTTTACATCATGCTGTATCTGGTGGCCATT
TGAATATCGTTTGTTATTTGATTAACTTTGGTGTTTGTATCTGGAGTCTCGATAATGACT
TAAATTCTCCCTTACAGCTTGCTATTCTTAATCATGACGAAAACATATCCACCTATTTGG
ATCAATGTGCTCTCAAACAAGAAACAGAAAATTCCAAAAAAGTCGAAAAGATTAAAGCTA
AATGCAAAAATAAAGCAATTCAACGTTCAAAATTTTGCGAAAAATATAAGAAAGTTGAAA
ATGATGAAAGGAATTGTTTTCGTTTTGATCACAGGATACGATCTTTCAATTTGGAAAAGG
ATACTAAAGAAAATATGTTATTACAATTTAAAGAAACTAGAAAAAATCACAGTATAGGAA
AATTAAGTGACATATTTAAAAACCTAAAACACCGAAAGAAGTCGTCGATTAAGCAGGATT
TAGACACCTTTTCTATTTCAAATGATTCTTTAATTGTCAGTGATTATGATGGAACAAAAT
ATAAAGATGTTTCATTTATAAATTCCACAGAAAATTGCAGAATCTTCGAAAGACCTGTAA
TTGGTGCAGTGACCTTTTTGAACAGACCGTGTTTACGAAACTCTTCCAGTAGATACAGTA
GTGGAAGCAGCGTTACCCTATTCGAGCCGGATACTCCAAATCTAAAATCAGAAGAATTAT
TCCATGTTCAATCTGTTTTTAATTTTTTGGATAACTCTTCAAATACCTACAATGACTCCG
AATCAGTTGATAAAATGCAAAAGAACCCGAAAAAAGATTATCAGATTGAATATAAAAGCA
ATATATTCAAGGAAAAAAAGAATGTCTCTAAATTATCCCAGAGTACCGGAATCTTGTTGA
CGGGTGTGACGAAAAATTATTTAACCAATGAAAGTCCGTTCCGCTTCATTGAAAGCACTG
CACTGTAATCTTTTTGATCAACTTTGCACATTTTTCTATTTTGTTTTACCAATATATAAT
ACTTGGGAA
>gir_mul_stim gm_ss_TRINITY_DN100759_c0_g1_i1
TAGTTTTTTTTATTAGTTTTATCATAAAATAAATATATCTTGTGTTGCATTAGTGTCTTG
GTTATTGGAGGACAAAAAAACGTTTTCTTTTCTTCATCATCGCTATTTGAAAGTTGCTTT
GGACTTTTTATTTGGCTTTTTCATTTTATCTAAACTTTTCAACCAGTGAAAAGCAAACGG
TCGAACTTTACTAATATGTGAAGCGATATTCACCCGAGATTCATTTCCAGATTGAGAGAG
AAGAGATGTTTGACTACACTTTCTGTTGATTAACATCGACCCATTTGTGTTATGACAATG
ATCGGTAAATGCGCAGCAGGGAGAAGGAGCGATGCAGAAATGAGAATATGAATTTGATCC
ATTCCATCTTTTCTGGAGAGACAATTCTGTCAATAATGAAGAATCGCCGTTAGAATCAAT
CATGCCAACACTGGACGGTGTATCTGCAAGATCACTGGAATCTCCCGAGCAACCATTGTT
CATATAAAATGACAAATTCTTCGGACGAGTATTGGCAGGATTGGAACCAACAATCACAAC
AGACGCAGCATTATTAGCACTAGTACTAGTATTATTAGCAGTAGTCAGCGAGCTTAGTGC
GGATGAAGATGGAGAAATTATCATAGAATTCTTTGGGAAAGTGTTACCTCCATTCAATGT
TGTTGTAAATGCTGATCTTAAAGCAGACAGACCAGGGGTGGGAATGATTTTAAATTTGGT
TAACTTTTCTATATAATCCCACCGTTGTGACCGTTCCAGTAAATCATTTCTTACTTCATC
AACAGCAATTTTGGCTTCTGATAGTTCTTTATCCATCTCATCAAGATTTCCCGAATGAGC
AATACGCAGAGAACCTATCAATGAACTTTTCTTTTTTCTTAACTTTTCACACATGTCTTT
AACATTTTGCATTTGTTGATGAGCCGCCATTTTTTTAAAAGAGAAAAAATTTTCTTCAAT
TTCGTAATTCATCTGTAGCAATATTTTCAACTGTTCAGGATACATGACATCCACAATCAT
TGAATCATCTTCACCGTGTCTATATTTGAAGATATCGTCAGAGCAATCTCGGTTCATTCC
TTCTTTCAATTTCTCAAATTCTTCCTTTAATTTTTCTTCAATTTTTTGCTTTTCCGAATT
GACTTGACTGTTTAGTTCTACAGCTTCCTCAAGTCTGGCTTGTAACTTTGTTAACGCATC
TTCAGCAGCACCCAATTGATTCATTTTATCTTTCATATTTTGTAATTGTTTTTTAGAATA
CCGGTAATGATAACAGGCCAACCAGCAGCCCGAAATAATAACAAAAACAAGAGTTAATAA
AATAGAATCTTTCAAAATAGAATAAATTTTTTTCGGAGGTCCAAACAGAATTAAATCCGT
GGCTTTCAGTGCAATTTTTTTTCTATGAACAGGATTTTTTATTTTTAGATCTTTTGTGAG
AAATGACATGTCAGTTGCAGCTAGTCTTGGAATTGTGGAACCATCCACCTTGTAAATCTT
GAACATGTCGGCATATTCCGACAGTTCCACATGCAGATTCAACCATTCAATCACATCATC
AACTGTCCAATTGTACACTTGACTAGATTTCCAATTTTTCCATAGTTCTTCCTTACTTAT
ATGATTATCGTTTTTATTAAATCGCTTTGCTCTATCAAAGTCAGCAATGTATTGGAGTTC
ATCTCGAACAAACTCATTAGCTTCTTCTGGATCAACCCCACCATCCTTATCATCGTCGAG
TTGAAAATGCAAGCTTCTAATAACTTCATATGCCTCTGTTTCTTTCCACGAACTCAGTAA
ATTTTTAGAAGGACCAAATAAAATCAAGTCTTTTGATTTCAATGCAATCCTTCTTCGATG
GGTTCCATTAGATATTTTGAGTGTATTTATCAAAAAAGACATATCTGACAACGCTAACCG
GGGAATCATAGATCCGTTGATGTTATTCCTCACAAATACATCTATGTATTCCGACAATTC
AACCTCGATATCCAACCAAACTGTCACATCTTCAACTGACCAATTATATACTTTACTATT
TTTCCAAGATTTCCATAATAAATCTTTAGTTAAATGAGTTTTTATTTTTTCCGATCCTTG
AAAACTTGATTCACCCTGAGTAAATCCTTCAGCCTCGTCAGAATTGATCTCCCCGTCTTT
ATCGACATCCATGTCCGAGTGCAGATCATTGATCACCTCAAGCGCTATTTTATCTTTAAT
ACTCTGATCATAATCATCACTCAGGGTCTGCACTCGGGACACAATTTTTATTGAATAAAA
AAGAGCGCATAATTTGATAACGAAAAGGCCGTTAAAGAAAAAAATCATCTGAAATAATTC
ACAATTTATTTCAACCGATCAATACGAATGCGAACATCGTATATTGAATATTAATAAATA
TTCACCCATTCACTCTGCGTTGATACC
>gir_mul_clic gm_192_1_1_1
GAATTTTCTACCCCGAAAAATGTGTGTAGAAAATTCAATCAGGCCAATATGGAGCACACA
TAATTACATTAAGCATGCTTTATGATGCAGACTTTCTCTCATTGAGAAAATACAAATAAA
TACGTGCTCTCAACTGACACATTTTATAAATTTGTATTTGTGTTTGTATCAAACAAAACA
ATGTCTGAAGAAAATTCAAATTTACCGGTTATTGAACTCTTTTTAAAATCATCACCGGTC
GATCCAGCCGATAAGGGACCTTGTCCGATTTCACAGAAATGGTTTATGGCTTATTATACG
CTTGTTGAAAATCAACTAATCAATCTACGAGTAACACCAGTCGATATTAAAAATCCACCA
CAAGATTATTTGAATTTAAATGTCGGTCGACATTTACCGGTTGCAGTTGTGATATCGGGA
CTCCATCCGAAAACCGGAGACGATATGTGCGGTTATATTGCCGACAATGATGATGAAATA
GAGAATCTTATGGATCGATTTAAATGTCCAGGATTGGAGTTGGGTGCGTCTGCATTTAAA
GTGACAGAAGATCTGTTTCGAAATTTCAATTCGTATCTTCAGACGAATAATTCAACGAAT
ATGCTGGCGAATTTAACAAGTTTAAATGATTTCATTGAAAACCGCTCGAATAAATATTTA
CAAGGCGATCGAATTAGTTTTGTCGATTGTGTTGTCATGCCGAAATTACAGCATTTGCGA
GTAGCATGTTCTGAATTTAAGAATTTCGAAATCCCCATTGAATTACGAGGATTATGGCGT
TATTTTGAAACAATGTACGACACAAAAGGTTTCATGTTGAGTTGTCCGTGTGATCGAGAT
ATCGTTATTCATTATAGCGAGAAGACAGTTCCTCGACCGAAATCATCGTTTTTATTGAGA
GATAATGAAATAACATGTACCGTTCCGGAAGCGGTTAGAACACTTGGAATGTAGATGAAA
TTTAAAAAAAAAAAAACAAAATATCAACTCATCGATTGCACAATACTTTAAAGCTCAATA
TTTGTGAAGATTTCGGCTTAAAAAAAAATATTGTATAACTTACGTCTTTATGCGTTGCTG
ATTGAACATTCTGTTATAAAAACTGTAGTTTGTTTGTTTGTGAAAAATTACAAATATATG
TCACAGTTTTATGAAAAAAAAAAAAAAAAAAAAAAAAAAAAAAAAAAAAAAAAAAAAAAA
GGGGGGGGGGGACCGGAAAAGCGTCGGGTAGGGAAAGAGGGGAGGCTATAGGGTAGATTT
CGGGGGCCCCCGTACCATTAAAA
>gir_mul_08883 gm_111_0_1_1
ATTCAAGGTCAAATAGTATTTTTATTTATTGAAAAATTTCATATTTCATAATAATCATGT
ATTATTGTGACAAAAACGTCTCTTTATCTGACCCATGGATTCCAAATGGTGTAAGTCATT
GTTTCATTGAAACCGTAACTGTTTCCGTTTATTTCGGTTTTATTTTACTTTTTGGTATTT
TCCAAATTTGTTTCATTAAACGCGCTACCTTAAGTTCCATTAGAAGATCGAAATCGATAT
TTTATCAAATACTCATATTTCTAATGGTTTTGTTTCCTGTCATTGCTGTAGTAAGAGTGA
TTTTACAAGCGGTTTCTTTGTATAATAAAACTGTATCTGGATATATGATATTAACGGCAA
TCGGAAGCATTTTGTCATTCTTTATTGCCATACAAATCGTCCTTGAAGAGAGAAAATACG
ACAATAGAAATAATACCAGCGGTAGACATTGTATTACACTGATTGGATTTTGGTTGTTGG
TTTTTATCAGTGAAAATTTGGTGTTTGTGAGTTTAAAAAGCGATGAATGGTGGTGGAGAT
TGTCGAACAAATCTGACAGAATAGAGTTGTCATTATGGATTGTGAGATATGTGATAGCAA
TTTTTGTATTACTGTTGGGATTGAATGGAGTGGGATTAGAATATGAACAGAACAGTTACA
CGAGACAATCGATTAATGACATCGAAGAAGATTTTGAGGGACCGCGATCGAAATGGGAAA
ATATCATATTCAAATGTAAATTAATCGTCGATGCGACATGGCCCAGAAATAGTTACATTT
TACAATTTAAGATTCTAATTTGTATTTTGATATTGATTTTGGGACGAGTTTTAAATTTAT
TCATTCCATTAACGTATAAATATGTTGTTGATAGTTTAACCCCGAGTCTAAATCGAAATA
CTTCACAATATTTTAATTATAAAAATAAACCATTTATTGAATTATTTTTGGAATCGACAA
ATCTTTCAATACCGACTTTATTGAATAAATTAACACTTCGATGGGACTTAATTTTAATAT
TTGGAATATTGAGAATTCTACAAGGTGCTGGAACGGGTTCGAGTGGTGTTTTAAATTCAA
TAAGAACTCAGTTATGGATCACTGTTCAACAATTTAGTTCTCGTCGTATTGCCGTTCGAG
TATTTTCTCACATACATTCTTTATCATTGAGATGGCATTTATCTAAGAAAACTGGAGAAG
TTTTAAGAATAATGGATCGGGGCACTGATAGTCTTCAGAATTTGTTAAATTATTTCCTTT
TTAATATTGCACCGACATTAATTGACATTGTTATTGGAATTATTTATTTTGCGTCTGCTT
TTAATGGATATTTTGCCCTAATTGTATTTATAACAATGGTGGTTTATTTGGGGAGCACAG
TTATCATCACCGAATGGAGAACGAAATATCGTCGCAACATGAATACATTGGACAACGCGA
AAAATGCTAAAGCGGTCGATTCTTTATTGAATTTTGAAACAGTTAAATATTACGGTGCCG
AGTCACATGAAGTAAATAATTATCGGGATGCAATATTATTGTACCAAAATGCCGATTGGA
TATCCCAGACAACATTGAATATTTTAAATTTCGTTCAAGGTTTATCAATTAATCTTGGAT
TTATTGCGGGAGCAATACTCTGTGCACATTACATTGTAGAAGGAGAAACGTTTACAGTTG
GTGATTTCGTATTATATTGCACGTATATCATTCAATTACATGCTCCTTTAAATTTTTTTG
GGACATATTATAGAATGATTCAACAAAATTTTATTGATATGGAAAACATGTTTGAATTGT
TGAATATCAAGCAAGAGGTTTGTGATATTCCTAACGCCCAAACTTTATTCATTAGATCCG
GAGAAATCGAGTTTAAAAATGTTAATTTCAGTTACAAAGAGAAATTAATTTTAAAGAATA
TTTCTTTTAAAGTTCCAGCTGGTAAAACGTTTGCTTTAGTTGGTAATTCTGGAGGTGGAA
AGTCAACAATTGTTCGATTGATTTTCCGTTTCTATGATGTTGATAGTGGGGAAGTCCTTA
TTGACGGTCAAAATATTAAAGATGTTACACAGTCTTCTTTACGTCACAGCATCGGAGTAG
TGCCTCAGGATACTGTTCTGTTCAATCAGAACATTCGTGAGAACATTCGATATGGGAGAT
TAGATGCGACAGATACTCAAATAGAGGAAGCTGCTAAAGCAGCTGATATCCATGACCGGA
TTCTAACATTTCCTGATAAATATAATACAGTTGTTGGAGAAAGAGGTCTGAAATTAAGCG
GAGGGGAAAAGCAAAGAGTTGCGATTGCAAGAACGTTATTAAAAGCCCCGAAAATTGTAC
TTTTAGATGAAGCAACTTCGGCACTCGATACACATACCGAGCGAAACATTCAAGCGAGTC
TGAATAAAATAAGTGTAAACAGAACTTGTCTGGTTGTTGCACATCGTTTATCAACAATTG
TGGAAGCTGATCGAATATTGGTGATAAATGAGGGCGAAATTATAGAACAAGGTCGACACC
AAGAATTGATTAATATTGAAAATGGAATTTATGCTAAATTATGGAATGAACAATTATCGA
GTAATGGAGGACCGGAAAATAATAAGTTGGTGGACGTTTGAGGATGCTGAAGGGGTTGAG
ACTGAGTATGATTTGATGATTGACTCAGACGACTGATACTCGCAATGATGGAGATTAATC
TCATTTTAGTGTTTTATGGAAATAGAATTGTCTTGTAAATATTGACACTGATTTAAACTG
AAATAACATTTTTAAAGATTTTAGTATTTGAAAACGGCAAATGTTTTAAAAATAGTATTT
TATATTTATTTACG
>gir_mul_13049 gm_88690_0_1_1
CCCCTCCCCCTTTTTTTTTTTTTGTTTTTCAAATGCAAAACCACACTTATTATATTTGAT
GTTAATGTAAATATTTCGTCTACGATTTATTTGATGGCATTTAAGTGAAATTATTGTTCA
CAATTGAAGGTCTACTCAACACAATTTTACTAGATCAGTTTATCAGAAATTAAAACAAAA
TTTATTTTTTCCAGAAAAAATCTCGATTACAGTAATGGTTCTTTCAGAATTTATTGATTA
CGCTACAAAATACAAATGGGTGGATTTTGTTGGAATGGAAGACTTTGGAGACCGGTTAAG
TTTCAACCTTTCCACTTCCATATTATTGCTTCTCACCATTATTATATCAGTTAAAAGTTA
TTTGTTAACTTCAATTGCTTGTTATATTCCTATTCAACCAACCGGGCATGATTTCGATGA
TTTTTTGAAGAGTTACTGTTGGGTACATGGAACCATACCAATGCATAATAATCGTCCAAT
GCCACGAACTGAAAATGAATGGGAATATTCAGACAAAACGGAAAGAATAAATTATTATCA
ATGGGTTCCATTTGTACTTGCTTTACAAGGGGTCCTTTTTTACTTACCAAGAATAATATG
GCAAATGATCACTTACAATTTATCGGGAACAGATCTGGAAGGACTCATTGAAATGGCGAA
TGCTGCTAGTAATCAAACTGGTAAAGCAAAAGCAGAAACAGTAAATCAAGTCGCAGTGAA
TCTTGAAAATCTGTTGTTTTCTCATAGAAAAATTCAAAAGCATAGTAAAGTTATTATGTC
GAAACTTTCGGAAGTTAAATCTTGGTTGTGTTCTGGAAAAAGAAGTGGTCGACAATTAAT
CGTTCAATATATGTTCATTAAATTCTTGTATTTAATTAACGCCTTCGGACAACTAATACT
CATGCAATACTTCTTGAATTTTGGTCATAATGACTCGAGTTTTGGTTACACGGTTCTTAA
GAACATACTAAACGGGAAAGAATGGAATGATACGTTAATATTTCCCAGGGTAACATATTG
CTATGTAAAAAATATTAAACATGTTGGAGGAACAAATGATTATTTAGCTCAATGTGCTCT
ACCGATAAATATGCTAAATGAAAAAATTTATATATTTTTATGGTTTTGGACCATAATTGT
GGCAACTTTTACTTGCTTAACATTCGGTCAATGGATCTACAGGATATCGGTTTCCAGTTC
TCAAGTACACTTCTTAAAGAAATTTCTAAGGATTCGAGCAGAATATAGTACCGAAGATCA
AACGTGTTTAAAATCGTTTTTCAACGGTTTCTTGAGAAAAGATGGTGTTTTTATTTTGAG
AATGTTATCAATGAATGCTGGGGATTTGATAACGGCTGATATTGTCACCGAATTATGGCA
TATTTTTAAAGAAAAACATAAAGATCACGATTTTGGAAAAATAGAGCTAACGACGAATGA
CACTCAATACAGTGACAGTTCGACATTACCTTTGAAAGATGAGCTTATATAATCTATTCT
TGTCAATAAAACTACAAGTAGTTCTTTAGATCAAACTTTTCTTACTTGATTATTTTGTAT
ATTTGATATTCATTTTATGGTATATACACATATTTCATCTCTTATTTTGTCAAACCCACC
AACAAATTTTCCTGGTTAATCAAAACTTTGAAAGTCTCGGTGTATATTTTACTTCATAAT
TGCTTTATTTTTGTAATTTAGATATTTGTGGCTGTATTTGTTAAACTAAAAGATTTTGGA
TATTTTAAAAAAAAAAAAAAAAAAAAAAAAAAAAAAAGGGGGGAAATCGGAAGAGCGCCG
TGTAGGGAAAAAGGGT
>gir_mul_hcng gm_60431_0_1_1
GGAAGACATTTCTGAGTTTGGAATTCGTTTGTTTTAAATGAAATCAAGAAAATATTCTTC
AAACATTCTCGAAGTTCCCGTTCAATTGTTACCGGATGAAGAGAGAAACGAAGTCGCAGC
AAAGTTTTCTCGGAAACATTCAGAAATCTATTTTAAAACTTTACTTGATCATCCAAGAAA
TATTTATAGCGAAAGTATTTATCGTCGTTGTTCGGATTTTTTAACAATGTCAAGTGTTTT
GGGAATTGATCCTATGGAATTATCGTCGAATTTACCACCAAATAAATCCAATCTTCATTC
CGATATTTTCATGCAAAGTTCAAGAATCAATCATTCAAAATTATCTCATACTAATTCTCT
ATCTTCTGCGTTTCATAACTCTTTAGAAGGATGTAATATAATACCCCATGTATCAAATAC
AAATTCTCACAAGCATCTTTTAAAAAATATGCATTCAAATATGTCTTTTGAAATAGATAT
ACCCACGAGTTTTATTTCTAACCCGAGACTCAGTGGTCGTCGACCTTCCAAATCTTTGGA
ATTCACTTCCTTACAATTTGCTGAAGAAACCCGACAAGAAACAATTCCTGAATCGGTGAT
GGAACAGTTTGAATGTCCTACACCTTGTAAAGCTTACGCGGCTATTGCAAATGGGGATGT
AGAAAATAATGGGACGAGTGTTGCCAGTAGTATAATAATACCGAATAGAAATTCATCTAA
TCATAGAGCTTTACATAAAACTAAACGCCGTTGGCCAAGTATTAAATCAAAATTTGGAAA
GTTTGGTTCACTTGGAAAATCCGATCATTTGCAGCATTCGATTCCATTGATAAATAAATC
CATAAATAACGAAGACCTTTATCAAGGATCGGAAAAATCTGCTCATTCATTATCTAACAT
CAACTCAAATTTCGAACACGAAATAAATAAACGATCTCATGATGCTGACGGCCAGTTTGA
TCAGTTAAATGAAAGAACCGATGAATCAAATGATGATGATAAAGATGATCAAACTAACGG
TGATCTCAATAATAAATCACGAGCATCGAGTTACTTGAAAGAACAATTTCTTTCTTTCTT
TCAACCATCTGATAATAAATTAGCTCTAAAATTGTTTGGTAATAAAAATGCTGTAAATAA
AGAAAGACGAAGGCAGCAGCAGCAAGGAAAGTTGGTCATTCATCCATGCAGCAATTTCAG
ATTTTATTGGGATTTAATGATGCTGGTGCTACTGATCACAAATCTTATTGTTCTTCCAGT
CGCTATTTCATTTTTCAACGACGACCTCAGTTTGCATTGGATTATATTCAATTGCGTATC
AGACACTATTTTTATTTCAGACATTGCTGTAAACTTTAGAACTGGTATTATAACAAATGA
TTTTGCGGATGAAATCATCCTTGATCCCAAAATAATTGCTCGAAGATACGTTCGATCGTG
GTTTATTCTTGATTTGCTCAGCTCCATTCCAATGGATTATTTGTTTATGGTTCTTAATCA
CGGGCAAGAGAAAACCGATAACTATAGTCAGATTCTTAATGCAGGTCGGACATTAAGAAT
CTTTCGGTTAGCTAAATTGCTCAGTATGCTTCGATTGTTGCGTTTGTCGAGACTCGTGCG
GTACGTCAGTCAGTGGGAGGAGTTTCTAAACATGGCTAGTAAATTTATTGGGATCTGTAA
ATTGGTTCTCTTAATGCTTTTGCTTGGTCACTGGAACGCCTGCCTCCAGTTTCTCATACC
AATGTTGATGGATTTCCCTCCCGAGTCATGGGTCATTAAGTGTAATTTAAAAGATGCTCA
TTGGTTCAAACAATACACATGGGCATTATTCAAAGCCATGTCTCACATGCTCAGTATAGG
TTACGGAAGATTTCCTCCAACAAGTATCAGTGAAGCGTGGATAACCATCGTCAGCATGAT
GACCGGAGCAACTTGCTATGCATTATTCGTCGGTCACGCTGCAGCGATCATTCAATCCTT
TGACACATCGAAACGACTTTACAGAGAAAAATTTAAACAAGTTGAAGAATATATGGCTTA
TCGAAAACTTCCGCGGGCTTTGAGACAGAGAATCGCTAATTACTATGAACACAGATATCA
GGGGAAAATGTTTGATGAGGAAGTTATTTTAATAGAGCTGTCGGAATGTTTACGAGAACA
AATAATTAATTACAACTGCCGAGCTCTCGTGGCAGCGGTGCCTTTCTTTACATATGCAGA
TCAAGACTTTGTTTCAGAAGTTGTTACGAAATTAAAATTTGAAGTTTATCAGCCCGGTGA
TTTAATTATTAAAGAAGGAACAATTGGAACAAAAATGTTTTTTATACAAGAAGGAATTGT
GGATATAATCACCAAAGATGGAGAAGTGGCAACCAGTCTTTCAGATGGATCATACTTTGG
AGAAATTTGTCTTCTTACAAACGCTAAAAGAGTTGCAAGTGTACGGGCTGAAACGTATTG
TAATTTATACTCTCTTGACGCAGAGCATTTTCAAGCAGTTTTGGAAAACTATCCGTTAAT
GCGTCGTACAATGGAAAGCGTTGCTGCAGAACGACTGAGTAAAATTGGACAAAATCCGCA
AATAGTTTCCAGTAGAGAAGACTTAAAAGAAGATTTGAATTTAGTGAAAGAAATCGTCAG
TTCTGTCACACCGATGGGAAGTGATGATGATGATAAAAGTGATCAAGACGACTCAGAAAG
TCTTATGAATTCTAGTCCAAGTCGAAAGAAAAAATATACTGAAAAAAATGATATTTCCAA
AAAATGTCGAAGTTCTTTTTCTCAAAGAAAATCTGCTATTCGACAGGGTATTCACAGTGT
ATTGAAATTAACAAAATCCAAATCGAATTTATCATTTTCCAATGCTCTTAAGCGCTCAGG
TCCTCGAAACTCTAATTCTTATATCAGTGACATAAAGCCTGACTATCTAAGTCCAGATAT
AGGTAAAAGTCTAAATTCTCAAAATTTAAAGACCGACTCAGATCCAAACGAAGACGTATT
CGAAAACCAATTGCAAATTTTAATAACTCTCTCTCCAACCACGAATAATCCTCCTCCTGT
TTACAGTATTAGTGATAAAGAATCTTGTGTTTAAAGGATCTCTCAAAATTATCGTTAGTT
AGAGTCTCATGGTATTATTATCCTCAGATTTTCATCAGCTTGAAAATGTATATAAAAATA
TGCTTTTGATCAAAAATTGT
>gir_mul_27330 gm_84406_0_1_2
ATGGTGGTAACGATTTGAAATCCCACAACTTGAAATCACTTTGGAAATCCAGCTGTCGTT
AATTATAAAATCCAGTCAATAAATCCGTGTCTCGTTGTTTGTGATATGCGTATATCGTCA
TATGGTCAGTAAAGCGGACCCGAGTCACTCGAGTCTCTATCACGGAACCATGTCCATAAT
CCAGAATATCATGTCGTGCATGCGCCGCGGATACAGATCTCACGCGTACGTGTCCGGAGC
CGCTGGCAAGGCCACCAAGATTAAATTCGGAGTGCCACTGGAGAAATTATCGCAAAAATC
GTGTCATCATTTACCGAAACCGTTGTTTGATTTATTGGTGTATCTGGCGCAAGAGGGAAT
CAAGACGAATGACTTGTTCCGGAGGCCCGGGAACCCGAGTCACATGAAGAGGATCATCGA
TATGCTGTCCCAGGGCCTCGAGATCGATTGGGCCGATTATAACTTGTACACCGTGGCGAA
TGTCGTCAAGAAATACTTTATCAGTTTACCGGGAGGACTCTTTGGCAGGAAATACGAGCA
GGTCTTGTTGGGGACTGACGCTGTGTGTGAGGACGATCGCCGAGCTGCCTTCCACAAAAT
TCTCCATCAAATGCCTATCGCTAACCGAGAATTGGCTATCCTTATGTTTGGTATTCTTTT
CCGTATGGTCAGTCACTGTGTCGACGAGTACTCATTGGAAACGGAAAACAATCGCGATAA
AACCCGTTCTTCCGATTCAAAGTGTACAGAGTTCGTGTTAGCGGAAGCGGTGGCAAAATC
TGTAGCCGGCTCCATATTTCATTTGTGCACCTCTTCACCGGAAAATGTTGAGAGAGCTGC
AGCTGTGCTTCGAGGACTAATTCTTGACTTTCCTAGTTTCGATGAGGAATTTGTCGATTT
TTATTACAGATCAACTTTGATTTCATACGGATCAAATCAGTATCAAAAATATTTCCAGTT
CGCTGAATTGAGGAAACAGTCACAACATGATATTGATATCACCGTAGAAATCCCTCAAAC
AAAAGTTAGCGATCAGGACAACATTCCAATTTCTCAAAAAAATCCTAATACACGTGCCGA
ATATTATGAATTACCAATTGTGATGCTGACGAACCCTTTCGGTGGAATTGAAAACATGTC
CACAGACAGTTCTCCGGTTTTGAAAAATAAATTTAATAAAGATGAAGATGATATTAGTTT
GAAGTCAACAAGAAGCTCTGATTATGACAGAGTTCAGCAAAGGCAGCTTGATTTGATGCG
ATTGAGATCAGACTGGTTTCTTAATACCGGATCCTGTAATTATATCAACAGAAAACCAAT
CAATTCAGATCAATACCGTTACTATGAGAGTAACGAGGGAAGTATAAGTATGAATTCCGA
TTCCAACTTGCAGTTTCAAATTGCTGCAACAAGCGGTCCTGACATCCTTCAAACGTTACC
CCATCTCAACAGAAACCAAAACACAAATAAAAAATCCTTCAATCTAACAGTACCAAACAG
AACGGATGTCGTGAGCTTTCGGTCTTCTGAATTCTCGAGTATTGGGAACACCAGCCGTAA
CTCATTTATCGATGAGGTCTATAGTGATTATTGAATAAGAAATTATTGCATGAATAATTA
TGATTTGTAAATCAACTGAATCCAGTGCTCATCATTTGATAATTTACCAATGAAATGTAA
GCGGAAATATAATTCCATATATTATATATCTCGTTTCATCTTTCACGATTTATTTCACGC
GGCCGTCAAACACAAATTTCTCTCTAAATTATGTACCTTATATATTTTATATTTTTCATG
TTGAAGCAATTTTATTTGAGTTTTTGTTAATACTTTTATTATTTATTATTATTATTTATT
ATTATTATTATTTTTATTATT
>gir_mul_27566 gm_84393_0_1_1
ACGACAACACGCTAATATCAATAGAGATTAATATTTAATTTCGCTTATCACAATATATAT
ATATATTTATTTATTTATTTATTTATTTATATTTTATTGACCAATTTGAAAACTAACATT
TGCAGAAATCGACCCTGATTTAATAATTGTTATTGAATTATTTGTTTGAATTGAATTGCA
CTGTTTGTAGATCGATCAGTATCGAATACATTTGATCAGATATTATTGACTTTTTATTTC
ATATTATGCGTTCAAAGAAAAACTGATTATCAATGAGTTCAGAATTGTCCCACGAGAGAA
GATTTTCCCTTAACGTTTTTAATAATCAAGAAGGTGATCTAGAGAAAATTAAGGAGGAAG
CTGTTAATCAAATGGAAAAATTGGTTGCATCAACAAATAGGATCCATGAATTAGAAGACA
TGAATTATTTCTTACAATCCGAAAATTCTGAATTAATAGAAGAAACAGAAACTTTGCGAA
GAAAACTAGAAGAAAAGGAATCGATGGAAAATGAGCTAAACAGCCAAATAGTTGATTTGT
CCAGAAAACTTGTAAATCTAACAATCGAAAATGAAAACCAGAAATTAGAAGAACTGTATT
TGAAACAATCAAACGTTGATCCGTTCTCCAAAAATAAGAAAGAGACAGAATTACTCAATC
AGTTACGTTTAAATCAACATGAAATAAGTGATTTAAAGGAAAAATTGTCGGATCAGAAAT
CGACAATCCAATCTCAATATGAAAAAATACAAATTTTACGCAATGAATTAGAAAAGGTAC
GACATTACAATACCGAGCTAGAATCTCAAGCGGAGGCCGCGACAGATGATAGGACAAAAT
CGGAATTATTAGAGATTATTAGAACAAAAATTGAAGAAAAAATTCATTGGGAAGGATACG
CGGAAACTTTATTGAGAATGATAATTGCGAATCGTCCAGAAATAATTGATGTATCTCTTA
TAAAGAAATATTGTCAAATAAGTTCGAGCGAACTCGCCGAGAAGTGGAATCAGCATATCA
AGAATATTCTTGAAAAATGAGAATTAATCGAATTCCTTTAAAAGTGATTTGTATTTATAA
TGTTTCACCTTTCTTTTTGTTATCTTCATTCAGAATTTTTTATTTCCTTTATCAATGACT
AGAAGGTCTGCAATGCCATTTGTTTACTTTTTTTTTAAAATATTGTTCTGTGTTTGGTGG
CGGTTGAAACTCTTATTCTTTGAGAATTACGTATAAGAAATAATAACAACATCCTATTTT
TTAAAAAAAAAAAAAAAAAAAAAAAAAAAAAAAAAA
>gir_mul_gucy-2 gm_84384_0_1_1
ACTCATTCGTCATGAAAATTCAAATTATAATTTTGTTACATAGTGTATTTTGTTTTGATG
TACTGAATTCTAATATAAGTGAAAGTGGTACAACATTATTGGCTGGTATGGGAAGTTATA
AATGTGGAAAGAAAATATCACCTCATGAATTTCGAATAGCAGTATTAATGACAAATCCAG
AACTTAAAAAAAACGAAGAAGGTGATGTCATAAAGGAAAAGTCGCTTAAGTTTGGACCCA
TCACTGATTTGGCTCTTGAACGTATCGAAAATTTGAAAAGTTTTGGACAATTACAAGGCC
TAAAAAACTACCGTTTAAAAATATTTTTCAGTGAAATAAATAAACAGAATGAACTTCAAA
CTATTATCAAGAGATTTTTTCATTTTATTCTTGATGAACCAGTCCATGCATTCATTGGTC
CAGATAGTATTATTCCTCTGGGCACAATTGCCCGAATGTCAGGTACTAGATTTAATAGAT
CTCTAGTAAGTCTTGGAGAAGCTGGTTATCAATATGAATTTAAAGATAAAGTGGAATATC
AAGGATTGACCAGAATTGCGGGAAATCATGAATCTTTGACTAATTTTATGGGAAAAGTTC
TTCGTTTCTATAAGTGGTTACCAAGACCATATAAAAATATTGGAGTGTTTTACTTAGATG
ATGGAAGTTATAGCGATTATTATTACACTGCTAAGGAAATGATGTCTCACTTGAAAGATT
ATAAAACAGAAGGTTATAAGTCTTCCGTGAAGGATCTCAAAGATATCAGAGGGAAACTTA
AACTGTTGGCTCTTATTTCTAGAATAATTATTATTTGTGGAACTAGCGCGGATACCAGAG
TGTTGATGCTACAAGCAGTGAAAGCACAATTACATTTACCAGAATTTGTGTTCATTCATA
TTGATCTATTCACTGGGTTTTCTCCTCGACCATGGTTCGATCCCAAGAGTAGTGATTCAG
ATAATGAAATTGCGAAAAATGCATTTAGATCGCTGTTGATTGTTAAACTACCTCTTAATA
ATGATCATTGGAATAGTTGGTTCGGAATAAAGTTAAGAAAAATAGCAGAAGAAAAATACA
AATACAATTATCCAAAGGAAGAACTAAATTACGTAACCACATCATTTTTCGAGTCAATTA
TACTGTATGCACATGGTCTTAGTGATATGTTCACCAATAATGACACTTTAAGTCATATTA
CAAATTATATGTGGAACAGAACTTTCAGTGGTTTTATGAATCCCGTGAAAATCGATGCAG
AAGGTAACCGAGTTTCGGATTTCTCATTGTTTGATTTGAATACAACGACCTGGAATTTCG
CTCAAGTTGGATTTTATAATGGTTCTACCGATACTTACAGTTTATTACCTGGGGCAAGCA
TTGATTGGGGAAATGAATTCAATCAACCACCATTAGATACACCAAAATGCGATTTTGATG
GTTCAAAATGTAAGAAAGGTGGTACGAACATAGCTTTAATTCTTGGATGTGCAACAGCAG
CATTTTTCGTAGTAGCATTAGTAGGTGGAATTTTCGCATACAGACGTCTCAAATTTCAAG
CAGAATTAAAGGTTATGAATTGGATAATTCCTTGGGAAAGTTTGGATACTTATGAAAAAA
GGAAACACAGACAATCGGAGATTTCAAGAAAAGAATGCAGTACTGAAAATATTATCAGTA
CTGATAGAAAAGGGGATAAAAAAACTCAGAAGAAAAAAAAATCACTTGTGAATCTTTCCG
GTTCAAAAGAAAAAATTGAGATGGAGACCTCTAATCTATTATCTTTTTCTGCTGATAAAG
ATCAGGATATCGAAGCCGTGGTAACAATCAAAAATGGAAAACGCAAAAGAAGTACTTCAA
ATGAAAGTTATACATCATTGGTGACAATTTCCGGGGTTCATCTAGAAAATATACAAAACA
ATCAAGTTTTCATTAAAACTGCACTTTACAAGGGTAATATTGTTGCTTTGAAAAAAATCA
ATACCAACAGAAAAATTGAAACTACAAAGGAAATGCTTTTAGATATAAAGAAAATAAAAG
ATTTGAACAATGATCATATATGTCGATTTATTGGTGTATGTAATGAACCTAATCACGAAT
ATATAATTTATGAATACTGTCCGAAAGGAAGTTTGGAAGATTTGCTAGAAAATGAACAAA
TAGATCTTGATTGGATGTTTCGATTCTCTCTAATTCAGGACATAGTTCGAGGAATGATTT
ATTTACATTCCAATTATGGATGCCATGGTAATTTAAAAAGTTCCAATTGTGTAGTGGATT
CGCGATTTGTTTTAAAGTTAACAGACTTTGGTTTACACCCATTGCGCGGCTTTCAAAAAG
AATTTGCTGAAGATGGTGACGCACATAAATATTTTCGAAATATGTTGTGGACTAGTCCTG
AGTTGTTGAAAATTTCGAATCATTCAAAAAATGGAACTGTTAAAGGAGACGTCTACAGTT
TTGCAATAATAGCTCAAGAAATTATTTATCGTAGAGGAGTTTTCTCTATGGATGACTGTG
AAATCAAAGACCCAAAAAAAATCATTGAACTAATTAAAGAGCCTAATTTAGTTCCTCTTC
GGCCTAGTCTAGAATCTATAAATGGCTGCTCACCAGATTTAGTAAAAATTATTAAACAAT
CTTGGGATGAGGATCCAAATGCAAGACCTGATTTTGCGGCAATTAAAAATTCTATGAGAA
AAATAGATAAAGGTAAGGAAACAGGAAATATTTTAGACAATCTTTTGTCTCGTATGGAGC
AATATGCAAACAATTTAGAAGGCTTAGTTGCTCAAAGAACTCAAGAGTACTTGGAAGAAA
AGAAGAAAGCTGAAGATTTGCTCTACTCTATGCTGCCTAAATCAGTTGCTCATCAGTTGA
TTAAAAATCAAAGTGTTTCAGCTGAGAGTTACGAACAAGTTACAATTTATTTTAGTGACA
TAGTTGGATTTACCTCGCTATCCTCTGACTCTACACCAATGCAGGTTATTGAATTGTTGA
ATCGTCTTTATACAACGTTTGACAGTATCATTGAGAACTTCGATGTATACAAAGTTGAAA
CAATCGGCGATGCTTATATGGTTGTATCAGGTCTCCCAAATCTAAATGGAAAATTACATG
CCCGAGAAATAGCTCGAATGTGTCTGCGGTTTTTATCTGCCATTTTCCGTTTTGTTATTC
CACACAGACCGAACAAACAATTAGAATTAAGAATTGGAGTTCATTCAGGTTCTGTTTGTG
CTGGTGTAGTGGGACTCAAGATGCCCAGGTATTGTTTATTTGGAGATACTGTGAATACTG
CCAGTAGGATGGAAAGCAATGGCTTACCCTTGAAAATTCATATCAGTCACACAACCATGG
AAGTTTTGCAGACTTTCAAAACGTTTGTCATGTCAGAAAGAGGCGAAGTAGAAATGAAAG
GTAAGGGTAAACAACTAACTTATTGGCTGCATGGTGAAAATGACGAAATAGTAGACCCTG
TACCTCCCGGTGCCAAAGTAGTTAACAATCAAGATCAAATTGTTACCTAACTATTTTTGT
GATATTTTGTAGTTGCGACGATAAAAATTATGATGCGCTTGATGAATAGATATAGCTG
>gir_mul_09132 gm_3024_0_1_5
ATCATGGATCGGTGGATTTGTCCCAATGATCGGCAGTTGGCTCTTCGAGCAAAATTAGGT
ACCGGCTGGAGTTACTTCACCAACAAATCAACGATTGAACATGAGTCCAACATTTCTCCA
GAAGAGCTTCAACACATCGCAATAGTTCTTCGGAAAAAAGAAATGTGTGACAAAATTGAG
AAAGAAAGAATTGGTCATATGGTTTTACATTTACAAAACATCAAGCGTCACAAATCCCAG
CGTCACAACAGAGAATGTCACATTTGTGGTCACAATGTCACTGTTTTTCCTTCTTCCTTT
TCAAAAAAGCTATGCGATTTCTGTGGAAAAACCACTTGTGAAAATTGCATTTCTCAGTTA
TCAAAAGACTTAAGCTTTCAAACATCTATAGATTCAGAAACGCAACCACCAAATATTTTG
GAAAAGTTCTCTTTTTTATTTGTAACAAAAAATAACGGAATGAAAGCATCAGTTACCATT
TGCAAATACTGCTTTGAAACACGAGAAATTTGGAAAAGATCCGGTGCTTGGAAATATCAA
GAGTTACCAGATTTCACATTGCCTGCATCCAGTTCCGTTTGTCCCCATCCAGATTCCTGT
TCCAAAGTTATTTTAAATACCCAGACAACGAACATTGATTCTGCCAGCTGGGAAACATAT
CGCAGACCACCAAAATGGACAACAATTAAAGATAAAAGAGATTCAGATCTGAATATCGAG
GAGAACAATGTTACTGAACCACCAATTGAAAGGTTTACCTTTAATCAACTTGAGGATTTC
AATGACCAGAGCAATAAACCTGAAATTTCAAATCAAAATTCTCAAGTCTCGACAGGGACT
CCTTCATGGAATACAACAGATGAGAAGCCAAAAACAGAAATGGATGTAAGTGGGAAATTT
TACCACCAAAACCCACCGGTTGGATCAGTATTTTGGAGTCAGGACAGCTTTGCTAAAGAA
AAGAAGAAAAGCAAAGATGATAATCTTGGAATTCTAAACTACAAGATCTTTCACGATTCA
GCTCTTTCGCAATTGATTATTGTTATCAATAATGCAAAAGACTTGAAATCAATGGACATA
AACGGATTATCTGACCCATATGTCAAGTGTCATTTACTTCCAGGAAAGACTCACAAGACA
AAATTACGCACAAAAACGTGTTACCGAACTTTAAATCCAATTTGGAATGAAAACCTAATT
TATCATGGTATAAGTCGATCAGATATGGACACTAAGACCTTAAGGTTAGCCGTATTAGAC
GAAGATACAATTGGATTTGACTGGATTGGAGAATACAGGTTGTACCTCTCTGATCTTAAT
TCGGATGAAGAATACAATTTCAGTCACAACTTGCTCCCCAGGCAACCGATCGCAAAGGAT
CACGATGATCTGATCGATCACGAAAGGGGGAAAATACTAATTGCTCTTATGTATAATAAT
AAGAATTCAACTTTACACGTCACGATTATTCGATGCTCTGAATTAGCTCCAATGGATTGC
AACGGTTTTTCAGATCCTTTTTGTAAAATATATTTAAAGCCCGATAAAATCAGAATCACC
AAACGGAAAACACAGACAAAGAAAATGACATTGAATCCGTATTTTAATGAAGAATTTGTC
ATTGAATTAGATCAAGATTGGTTGAAAGAAAAAACTTTGGAAATATCAGTTTGGGATTAC
GATCGCGGACCAACAAATGACTTTATTGGTGTTGTAAAGTTCCATTTCCGAGCAAAAGGA
GATCGAGGAAAACTATGGAGAGCCGTTCATGATAATCCGAACAAAAAATTTGAAGGCTGG
TTCATTCTTTGTGCTGATTTGAGGGATGTAGATTAATAGTTTCTTTATATTTTAATTTTT
TGTGACAGTAATTGGACTCTGTGAATGAAATTATTATTAATTTCTTTTTAAAATGAAAAA
TATATTTTATATTGTTAATGAAAAAATTATGGTGATGTGTTT
>gir_mul_05789 gm_5995_0_1_2
TTTTTTTTTTTTTTGTTTATCTGAATCAAATAAATCAAAAATAACAATCGGAAATTCAAA
TATCGATTATTGATAAATCACCGATCGAATTGATAGAGCGCGTCTCGATTGAATCAATGT
ACCGGAACCAAAGTAGAACGCGTCTCCAGCCTGGATGTGTCGCGCCTCCATTCACCGCTC
GCGCCCTCATTAACGGTGAGATCGTCGATCTGTCTCTGTCCAATTACACCGGGCAATATG
TCGTGCTGTTCTTCTATCCGGCTGACTTCACGTTCGTCTGTCCGACTGAGATTATATCGT
TCAGTGATCGGATCGACGAGTTCCGATCGATTAACTGTGCTGTGTTGGCGTGCTCGACGG
ACTCTGAGTTCTCTCACTTCGCGTGGAGTGGCACGGCACGCAAGAAGGGCGGTGTGGGTC
CACTGGAGATTCCTCTGGTGGCGGACAAGACCGGATCTATCAGCAGGAACTATGGAGTGA
TGAAGGAGGATGAAGGGGTGGCATTCAGAGGTCTCTTCATCATCAATGAAAAAGGTATAA
TTAGACAAATAACAATTAATGATATGCCCGTCGGTCGGTCAATTGATGAAACGTTACGCC
TTGTCCAAGCATTTCAGTACACAGACATTCACGGGGAGGTTTGTCCTGCCGGATGGAAAC
CAGGCTCTAAAACTATAAAACCAACGCACGGCGAAGCGGAAGAATATTTTCAGTCAGCGT
AATCACAGTTCGATAAGTATTTCACATTTGGTTAGTTATAGTCAACAGTATTATGTAATG
AATAAATCGTATTTGTGTTTGCACTAATTAATACGATTTTTCTGACTTGAAAAAAAAAAA
AAAAAAAAAAAAAAAAAAAAAAAAAAAAAAAA
>gir_mul_mct-1 gm_62262_0_1_1
AACGAACAGAAGCAATCACCTACATTTCACATCTCGTGTGCCGACGCATTTAACAAAATA
TACAACGCAAATATAACTTCATCATAGAGCTGCTGAAAAGAAATCAAACAGTTCATTGAA
TCTATTATGTCTGAAAACGAATCCCGATTCCCGTGGAATAAATCGTCAGTCACACCATGG
ATCATTCTTTTCTTTGCTGCATTAAATGTTATATTTCTTGGAGGAAAACGGAGAGCATTT
GGAAGTTTCGTTGCAGAAATGAGAAAGCAATATGGCAATATAACTTTGACGGAATTAAAT
TGGATTGGCGACTCTTACGCTGCCGTCGGATACATGACGAGCGGTTTATCTGTGGCAATA
ATTTTATATTTTAATAGACGATTTGGATTATTTCAATTCATTGGGGCAGTATGGGTCTTG
GTTTCTTGCTTGACGAGCTCCCTAGTTCCTAATCCTCACTGGTTATTCCTGACACATACA
GTGTTCCACGGCGTTGGATCCAGTTTCATAATTAGTACGGTGGGTCTGGTCGTCAATGAA
CATTTTGATAAAAAGCATCCTTACCATTTACTGGCTACGACATTGGTGTCGGGTGGATCT
GTTGCGTCAATCATATTCGTCGCTCTCTTCGCATCGCTAATCCAAGTCTCTGGTTGGAGA
TATGCTTTCATAATTCTGGGTGTTATGTACTTCATTGTAAATGCTTCTGCAGCTCTTTTT
TTCAGGAAAAATAAAGCACTCCTCGAAAGGTCAAATAAGAAACCTGTGACCTGCCAATGT
AAAGAAAATGTATCTTTAATTCAAATACTTTTGTTGGCTCTTTGGTTTCTAGATAGAGTA
ATGACAAGTGTAGTCACATATGGGCTGCTCCTTAATCTCACAGATTATATGTACAGAAAT
GAACAGAATCTCATTAAGAGCACTGTTCTAACAACCTTATTCGCCGCAGGAGAAGCTATA
ACTTATTTGATTGGAGCAATCATAACTGCTGTAACAAAAGATTTTTTTAAAGACAAATTA
AGATATGTTCTATGTGGCACATCACTTTCAATGAGTATTTTTCTGATTATGCTTGAGTTC
CTGAAACAAAATGCAGCAGCCACTGGTGCACTATGTTTCCTGGCTGGATTCAGTCTGGGA
CCATCTATAACCTTCTTGTTTCCCGCAGGAGAAGAACTGACTAGGCTTCCAGGTCATATA
GCCTATCCTATTAGCCTTGGTGGAATGGGATTTGGAATGATTGTATCTCCCCTTTTAACA
GCAAAAATTGCTGAATCATTTAAGTACCAATGGTTCTTTTTAGTTCAAGGATGTCTGATC
CTTGTGAAGGTCATTTGCATCATGGTGATGATCATAATTCTCCATTTCCAACAGAGTTAT
CTTGACCTCGACAGAAGCGCAAACCCTGATGAGTCGTCAAGCGATGATCAATCTAACCAA
GGATCAGTCAAGAATGAAAACACGTTTTTGTTGAACGAAAATGACAAGAAATAAATTTTA
TTTTTCTAAAAAAAAAAAAAAAAAAAAAAAAAAAAAAAAAAAAAGAACGGAAAAGCGGCG
GTTAGGGAAAAAGGGT
>gir_mul_08711 gm_86089_0_1_1
CCCCTTTTTTTTTTTTTTTTTGTTTTCTCACAATCCTAGCAACAACCTGTTGGAAAAGTC
ATTTCTTAAAAAAAAACTCTGCAAATTATTAAACCTTTTTAATGTCTGTAAGTGGTAATC
TTAATGAACTTGGGAGCAATCCTGAATTGGGGGAAAAGAAGATGAACGGTGACTTGAAAA
ATGGTACTAGTGGTTCTTTAGGCTCTTTGAATAATGGCTTTGATAATCCGAACAGACCTG
CAGGTCCAACTCATAAAATCTCAAATTTAAGTTCTGCTAGCATTGAATCGGCGGGAATTT
ATCCAAATCAATTAAAGAATCCTCCAATAAGTAATCCATCTAGTAATCAAAATGATGTGG
ATGTCGTATTTATTGATCCTCTGGAGAAGAAATATACATGTTGTGTTTGCGATCAAGTTT
TAAGATATCCAGTTCAATTTGATGAATGTGGTCATCATTGCTGTTCGTCATGTTTACCTG
AGTTAATGCGTGTGGCACCACGTTGTCCCATTGATCAAAGTCATATAGAAAGGGATAAAA
CTTACGTAGACAAAGAATTTCAAAAGGAAATTGATAATCTTGGGGTTAGATGCTCTTTTT
ATCAAAGAGGATGCACTTGGACTGGAATCCTAAGAGAGTTAACCAGTCACTTAGAGAAAT
GTTACCATAGAACGATTATTTGCCCCATGAATTGCAATGTCGAATTTGAGATAAGATTTT
TAGAAAAACACAAACTTGAAGACTGTCCAAAACGAGCTATACAATGCCAATTTTGTGAAG
CTTCTCTTATTGCTGATGCTGAGGCTAATCATTTAAAAGTATGCAGTAAATTCCCTGTTC
CTTGTCCAAATGGCTGTAAGAAAAAAGAAATACTTAGGGAAAATTTGGAGCACCATTTAG
AAAGTAAATGTGTTAAACAAGAGCAAGATTGTCCTTTTAGCGAATATGGCTGTGATTTTA
AAGGTAAAAAGAAACGAATCCGTGAGCATTTAAATGAAGATTTTGTTGGCCATCTAACTT
TAATGTGTGAAGCAATCAAGGAAAATACTCGCATAGTTGCTGAACAATCCAAAATAATTA
CCCAATATCAAACTGATGTTGGACAATTTGAAAAAAGAATTGAATCGTTAGAAAAGATAA
ATGGACCACAGTTAATTTGGAAAATAGACAATTACCAAGAAAAATTTACTGACGCAAAAA
CAGGTAAGAAGACAACTATATTTAGTGCTCCATTTTTCACAAGTCGATTTGGTTATAAAT
TGGCTGTCTCAGCATGTTTGTATGGAGACGGTAAGGCACGCGGAAAATTCTTCTCTCTTT
TTATATGTATATGCAAAGGAGATTATGATAGTTTACTATTATGGCCATTTTCACACAGAA
TTACTTTTACCTTAATCGATCAATGTCAGGATCCCGAAGCTAGAAAAAGTCTTATATATA
CTGTAAAGCCTAACACTTGTAAAGAAAATGCACCGTTTCTTGGAAGACCTACAAGTGATA
GAAATGCCAGTTTTGGAGCTCAAAAATTTGCAGATCTGGAAGTTTTAAACACTCTTGATT
ATATTCGTGATGATACTATTTTCATAAAAGTTCAAGTGGATAGTGATGAAATGATTCCTA
TTTGACTACTGCACCGACTGGACACAAGATTGTGATTTTTTTCATATCTTTCGTAGATTT
CATCATCAGTTTGAACTTATTTAACTTTTATTATCACAATTTGTCATTTGAATAAATATT
TTTAATAACTTTGGTT
>gir_mul_rops2 gm_42999_0_1_2
GGTCTTATCAAATTCTATATTAAATTTTTATGGATAGATTATACGCGATATTGCTCGGAT
CAATCGGAATTTTCGGTTTGAAGAACTACTATGATTTACGTAACACTTTACGAAATAAGG
ATTTCAATAAAAACAATCGAAAAATTCATCGACATTTTACTTATGCCAATTTAGGAGTAT
TAGCCGGATTGGTAATGTCTGTCCCGTCTAGCATCGCCGGCAGGTGGCTCTTCAATGAAT
TATTTTGCCAAATCCATGCTTTTGAAGGATTCTTTGCTGGAATGTCTAATATAAATCTTC
TGGTTGCGTTGGCCGTTGAAAGATATTATTCGACAAAGAAAAGAGATTTGCCATTGGACT
GTGAACACATTATTTTGGTTAGTTGGATCGTGGGATTATTTTGGTCGCTGCTTCCATTAT
GGGGATTTGGAAGTTATTCTTTGGAACTGCACGGAACGTCGTGTTCTATTAATATACTCG
ACAACTCACCGAATCATTTGATCTATACATGGGGATTGATTTTGATCGGATTTGCGTTCC
CTGTTTGTATCGGGCTGGTGTTTCACTGGTTTACGTGGTCTTTGGAAGATGGGAAAAAAA
ACAAACTAAGCTCCTTTGACAAATCTTTGAATCATATTTCTCGCAAAGTTTTCCTTGCAG
ATTTATTATCATGGTCCTTTTATTTGTTTTTGTGTTTATTCGGACTTTCAGTTTCCAAAG
AGTCTCAAATTCTGTCGTGGCTCTCCTATCTTTCTCCACTAATGGCTAAATTTGGAATAG
CAATGCTTCCATTATTCTATTCGAAACTGTCCTAAGTCATAATAATGTAATTTTCTATAG
GTGCACAAACCTAAAGCACATTAACAATTTTTGTGATTGATTTAAATATAGATTTCACTT
TTGTTAATTTTAATATATTATTATTTCTTTGAGTCCCTTTTTAGGTTTTCTTCCTCATTT
AGTTGGAGATTTAACGATTAAAATAAAAATTAATTTTAATTCCATTTTCCTGAAATACTT
TAAGAGTTTTAGAAAAACCAAAAATATATTTTAAAACGTTCAGTTTAGTTATTATTGTAA
GTCTTTGACCGATCACTGATATTTGGATATGTAGGTACACAATATCACTCTAGTAAAGGT
ATTAAATAAACTTATGTTATACAAATTCTAAAACTTTTTAATACTACTTAGACTTTTTTA
ACGACACAGAAAATCGTATTAAAAGTTCATTTTTCGTACCCCAAATGATTGGTTTTGTTT
TTAATGATAGAAAGTATCAAAATTTATCTTGGTATTTTTCCTACAATTCTTACGAATCCG
CATCTTCAGAATAAACATTTGTCGGGAATAATATTATCTGTACGGAAGCGGATCACTATC
TCTACAGGGTCACTATCTCGACATTATCATTATTTCGTTAGTATCATTAACAC
>gir_mul_erm gm_96261_0_1_3
CCCCCCCCCCTTTTTTTTTTTTTTTTTTTATTTAATTTTGAGTATAATTTATAATATTGA
ATTTGTAAATAAATAAATTTTGAATTACATTATGCCAAAAAATATTAACGTTAGCGTTAC
AACGGTAGATGCCGAATTACAATTTTCTATTCAATCAAATACAATCGGAAAGAATTTATT
CGAACAAATTATTAAGACAATTGGATTACGAGAAGTTTGGTACTTCGGTTTGATATATAC
TGATGTAAAAGGAAATAGTTGTTGGCTTGATTTAGAGAAAAAGGTCGTAAATATTAATGT
TGAAAATAAAAATAACATGACATTTCTGTTCCACGTCAAGTTTTATCCAGAAGATGTCAC
AGAAGAATTAATACAGGAAATCACAATTAAACTATTTTACCTGCAAGTCCGAGAAAGCAT
ATTAAGAAGTGAAATTTTCTGTCCCCCAGACACAGCCCTACTAATATCATCATATGCATG
TCAAGTAAAATTTGGAGATTACGATCCTGAAATTCATAAACCGGGTTTCCTTGCCAAAGA
GAGAATTTTACCCGCAAGAATTCTCAATCAGTATAATTGGTCATATAGTCAATGGGAAAA
TAAAATTGTTAAATGGTATTCTGAACATCGAGGAATGTTAAGATGTGAAGCCATGTTAGA
ATATTTGAAAATTACTCAAGATCTTGAGATGTATGGTGTGAGTTATTTTGAAATTAAAAA
CAAAAGAGGTTCTCAGCTTTATCTCGGTGTGGATGCTTTAGGTTTAAATATTTATAAATA
TGGAGACAAACTTACTCCGCAAGTTGGATTTCCCTGGGGAGAAATTAGAAATATATCATT
CAAAGAGAAACGATTTGTAATAAAATCTATCGATAAAAAAGCTCCAGATTTTGTTTTCTT
TGTAAACAAATTGAGGGTCAACAAAAATATTTTAGCACTTTGTGCAGGTAATCATGAATT
GTTTGTAAGAAGACGAAATGAGGATTCAATTGAGGTCCAACAAATGAAAGCTCAGGCAAA
AGAAGAAAAGCTTATGAAAAAAAATGAAAGAGAAAGGTTAATAAGAGAAAAGATTGCAAG
AGAAGAAGCGGAAAAAAGATTGCAATCCATTGAAAAACAATTAGAACAAGAAACTAGAGA
ACATGCCGATACCAATAAACAATTATTAAATGTACGCGAAAGCTTTTCAGTCGTTCGTGA
ACAATTAGAACTTGAATATATTCAACGACAGGAACTAGAAAAACGACAGCAAGAAATACT
CGATGAAAAAGAAAAATTAGAAAAGAAGCACCTAGAAGACACCGATAAATATATACAATT
ATTATCAGAAAACAAAGAAATTCAAAAAACTATTGATGAAAAAGAAGTAATAATTATTCG
GAAAAAACATGAAATGATTTCTCAAACTAACGATATCGAAACAAATTCCGACTCAAATAC
CACAGAAAAAATAGATATTGCTCGTCAGACATCAAACATCATCTTAGACAAACGTGTTAC
GTCTTACCGACACGATCTAACAGTTCTTGAAAATGGCGACAACGAAAAAGCTTTAAATAA
TCGACGAACTTTCATTGAAACAGATGAGAATTTACAAGTTCAAATGGAACATCTTGATAA
AGAACTAAAAGAAGCCAGAAATTCAAAAGCTCTCGATGAGGTCGATAATATTCATGAAAT
AAATAAAAACAAAGGTTTGGACAAGTTCAAAACTTTACGTCAAATTCGTCAAGGTAATAC
CAAAAAACGAATCGATGAATTCGAATCTATGTGATGCACAAAAGGCGGCACATTGAGTCA
CATTAAACAAATTTCCTTCCATTATCCAGTTGCCTCAGTAATCTTTTTCTGTCTTTTGAT
TTTTCAATAAAATTATAATCTCGTTAAAAAAAAAAAAAAAAAAAAAAAAAAAAAAAAAAA
AAAAGGGGGGGGGAAGGGAAGAGGGGCGGGAAGGGAAAAAGGGAAGGCAATAGGGTAAAT
TCCGGGGGGCGCCCTAAC
>gir_mul_59sley gm_65100_0_1_1
GGTTAAAACCTAATCAGATTTGCTTTCAGTTTAGAATTCTTTTAAAAGAAAGAAGAAAAA
ATGTTTCAGATCAATTTTACCTATTTCCAAATGATTCCCTCTCCGTTGAAAGAAATCTCG
GGATCCATGACAATTGCCATCAGCACCATTCTTGTTTCAACAAATGTTGTTTGCTTACTC
TCTTTGATTTGTTCCATTTCGTATAAATCAAAAATTATCGGTGTATTTGATTTTTATGTA
ATGTTTCTTTCCGGAATTGACATTTTAGAATCTTTGATTCCGGGGGTAATTTGGGTGTTT
TACGAATTTAGTAATCCTCACCATATTGATTCGATTTCCTGTATTATCTATCGGGTAACT
GTTAATACGTTTCAAATTCTTTCGCTTTGTATAATATTTTCAATGACATTTTATTGTTGT
TTAAGAAAATTAAATATTAATGATCCGTTGATATTTTTTCGTTACTTTATAATATCTCTA
ATTGTCACTGGCTCAATAACTTTGATATTCTTTGTCTTACCATTAATTATAACTCCATCC
CCGACTGGTAGTTGGATATGCCTACAAGGGATTCTGATTCATCTAAACAAATCTCAAGTT
GCTCTAGTTCAACTGATTTTGTTTTTATTAGTATCAACAATCTTGATATTTGGTATTATT
TTATCAGTTATTATTATCATGCTTGTCAAACCTAAGGTGACCACAGCTCGTATTTATACC
CTTCAACAACCTTACCAGTCAGATGTTAAACATCACAAACCAAACGTTCAACACAAAATA
ATTAGTTTGGTCGCCTTTTTCCAAATTCTCACTTGGATTCCATTTTTAATTTCCCTTATT
TTACTTCATTGCGAATTCGATCTACCAGTATTAGCGGTGCATTTTCTCAGCTTATCCACT
CAACTCAGTGGGGCTTTTAATCCGTTGATTTACGCTATTTTCTCGAAAAAGTATCGAGTA
TTCTACTGCCGGTTAATTCCTCAATTTTTCAAAAAGAAATCCAATTTCTACAAGCTTAAT
AAAAATCTCGAAAAATCCTATTTTCATCGATCATTATTTGCCACTGATCTCTCTTTGTCG
ACTAAAACCGCAACCAACCATCCTACCGGAATACTTTACTCGCAAACCGTAACTGTAACC
GAGAATTTGGTATCTTTCGCCAAATGTGATGATATAGATTGCGATGCTGTTGGAAAAGAA
ATGATAATGCGTCGTTTTCTGGAAGATAATCCAATTTTCGATGCAGTGG
>gir_mul_23802 gm_66466_0_1_1
GTAAATTTGTTTTAATTATTAACTTTAATCAACCAAATTAAAATTTCCCTTTCAAAATGA
TAGAGTCATATGATATTACTAGGTTTAATATCGGCAAATGTTTAGGTGAAGGCCGGTTTG
GTAGTGTATTTTTAGTCGAAGATAAAAAGACCGGTTTACCCATGGCTCTTAAAATGATCA
AAAAAAGCGACATAGAAGTCCATGATTTGTCTCGGCAAGTTCAAAGAGAAATATATATTC
ATTTACGTTTATGTCATACAAACATATTATACCCGTTAGGTTGTTTTACGGATCACAAGA
GAGTATATATGATGTTAGAATACGCTCCTAGGGGAGATCTTGCAACCGATATTGCTACTT
ATGGAAAATACAACGATAACAGAGCTGCAACATATCTATATCAATTAACGGATGCGGTTA
AATATTGTCATGGACTTAAGGTTATGCATAGGGATATAAAACCAAGTAACATTTTACTGG
GAATATGTGGTGAAGTCAAACTTGCTGATTTCGGTTGGACTGTCCATCAAGATAATAGCA
GAAACATGTTATACTTTGGGACTCGGCATTACCGCGCTCCTGAAATTATTTTAAGAACTT
CTTTTGACTATGGAGTAGACGTATGGTCGATAGGAGTGGTGCTTTATGAGATGCTAACTG
GTCAAGTCCCATTTGATGATGATGATGACACAAAGATAGATCAAAAGATCTTAGAAATCG
ACTATCAAATACCGGATTTTGTACATGCAAAAGCAAAAGACTTGATCAAGAATATTCTAC
AATTGGAACCGAAAAACAGACTCACTCTGGATCAAATATTATCTCACGAATATTTAACGG
AATTCTCGGAGAATACTTTAGAAGAATGCGTTGAAGCTCAAAATGTGTGGAATTCTCACG
AAAAATCATCCTAATTTTGTATTTAATGTAATTTAATGAAACCTCTTATGTTATATTTAA
TATATAATTGTCATTTCTTTTGGAAAAAAAAAAA
>gir_mul_sk3 gm_21762_0_1_4
GTTGTAACCACATTGACTTGACAATTCAATATACCGAGCGAGAACTAGTACTGTTTCATT
CATTCATTTAAACAACAACACAAAGAAAAAAAATTAATCAAAATTTAAATTTTTTCCAAT
AGTAAAAGTCAATTTTCAATTTGTGATCGTGAAATTATGATGCAAGATGTTTGTGGATGG
CGGCAATGGTCAATGAACAAAGAAGAAACAGATTCTTTGATTGAATCGAAAAAAGAAAAG
GCAATCGAATTGAGATCTTTTTCATTCAGTCGAATTCAAAATCAAGCAACAATTTCTAGC
ACAAATCTGTTAAGTCCTTCAGAAGAACCGTCATCGGGAAATATTTCAAGTTTAGTAAAT
CTGGAAAAATCGCCGGATCATTTTTCGTTATCTGGTACGAGAAACGATACGTGTTCGCTC
GTCATTCCGTCGACATCTTTTTCTATACCGAATAATGAATTACAGATTACTCCGTCTGGA
GCCGGAGTTTATGAGTCGCCGATTGTTCGACGGTACAGTGATATAATCTACACAAGTCAC
GATAAACGGCCGGGAGAGGCTTTTTCGAATAATTATCTTAAAAGCAGTATGAGGAATATT
CACAAAAGGGCGCCGCATCATTTGTCTCATAATGTTATCAACCAGAGCCGCAATATGGGG
ATCGACGAGATCGGGCTGGATTACATGCGGGCGAATGGAGCTATCCCGGGATTCAAACAA
CTACACCAGCCACTTTCAAAATCAAAGGAGCAAAAATCATCTGTGGCATCTTTGATTAAT
ATATTCAATAAAAATCCATTTAACAGTTCACACAGTTTTGACAAATCTCGAAGTTGTAAC
TTCCTGCAGACCAGTGTCGAAAATAATGATAATCCAAAAGAACATACAAATAAAGAGAAG
ACTTCCCAAAACTACTTAACCAGTTCCAATCAAAAGTCAACTAGTTATACTAGAGGAAGT
CGACAAATAGCATCCAGGTCAATGAAGAGTGTTGGTTATAGACTTGGACGAAGAAAAGAA
CTATATGAAAAAAGAATGAGAATATCTGACTTTTCATTATCATTTGCAATTTTCGGAATA
TTGGTAATGGTCATCGATACTGAGTTGTTATGGGCTGGAATATATAAAAAGAACTCTATT
TACTCTATTCTTCTCAAATCCTTAATCACCATTTCTACCATGATACTATTGGGACTCATC
CTCGCTTACCATGCTTTGGTTATTCAGTTATTTTCCTGCGACGATTGTATTGAAGATTGG
AGGATAGCGATCACGTGGCAGAGTGTTGCTCAGCTTCTGCTCGAGCTCGTGATTTGTTCC
ATTCATCCCGTACCAGGAAATTTTAATATATCACAATATTTTGTTTCATCCACCGTGAAG
GGTGACAATCGATTGGAAAACATGATTGACCCAATACTTGCAGTGCCAATGTTATTAAGA
TTTTATATGATATTTCGGTCTCTGTTGTTGCATTCGCGTATGTTCCGAGACGCAGGCTCC
AGAAGTATTGGAGCCATGAATAAAGTCAGTTTTGATACGAGATTCATTCTCAAAACACTT
ATGACAATGTGCCCCGGAACTGTTTTATTAACGTTTATTTTAACCTTATGGATTTTACTA
AGCTGGACAATGAGGATGTGTGAAATAAATACAGAATCTCCTAAACATGCAAACATGCTG
AACTGTATGTGGCTTATTGCCGTGACTTTCCTTAGTATTGGGTATGGTGACATAGTGCCG
CATACAAATTGTGGACGAGGAATAGCCATCAGTGCAGGAGTTATGGGTTCAGCATGTACC
GCTTTATTAGTAGCAGTGTTTGCAAGAAAATTAGAGTTATCGAAAGCCGAAAAGCATGTT
ACCCAGTTCATGCTTGAGAATCAAATGACCAAGAAGTTGAAGTATTATGCAGCAAATGTT
CTCCGGGAAACATGGTTGATCTACAAGTATACCAAGCTGGTCAAACATGTTAACGCATCG
AAAGTGAGAACTCACCAGAGAAAATTTCTCAAGGCCATCCATGGCCTTAGAAAATTAAAA
ATTGACCAAAGAAAATTCCAAGATAATTCCAATACTTTAGTGGATCTTGCAAAGACCCAA
AATAACATTTATGAAACGGTTACCGAGATGAGGCTTCATCATTCATATTTGGAAAATAGA
ATTTCAAAAATAGAAGATAATCTTGTTACTCTACATGATCAGTTAAAGTCTCTTCCAGAA
ATATTGACAAATATCATTTCATTAAAGCTGAATAACCCCGGTTCTCCCAGGAGTTGACTA
GTGCCTATTAGTTATTTTCCTTCAAAAAATCTCATACGATGTGCCATTTTATTTTTCTAA
TCTATCTGTAATTTTGTTTCAAACTCGAAATCATGATTTCTCCTGACTGTAAAGTTTTAT
TTTAGATTATTTATTACTTTTTATTCATTTTCTTACAAAATTGGATTTATAAGTTATTAA
TTGCTGTTAAAAGGATATAATATTTTTCAATAGTTTATGTCTGAAACGAAATGGTTTAAA
ATAATATAAAATGGGGGTGTAACCTCATTTCAGAAAGACCTAAATTCAAATTAATATAAT
GGTG
>gir_mul_23489 gm_21726_0_1_1
ATTTCTTATTTGAAAATGTAATAAATAGACAAATATTCGGATTTACTAAAATTTCTCAAT
GAAATCAATCAAGAAAAAAGATATCTCAAAACCCGACAAGTTCAAACATCTTTGGCACGT
CGAATTCAAGAACGGTCATTACCGGGGTCTGCCGCTTCAGTGGGTTAGTCTGATTAAGGA
AAAACCTGGTTCTCGTGAGCCCGTTATCGATAAATCCAAAATCACCTTTGCTGATGCCGT
TCCGCCCAAACAGATCGTCGGATCGTATCGAATGCCGTCGGGCCGTCTGGCCAATCGACA
ATCGGTCACAATCGCCAATTCTAATTCTCTTAGGAAAAGCGAAATTATTAGTCGAAGATC
GGACAAACCATCTCCAACGAGTCTCAGAAGCCACAGTAACCACAGTAACTACAGCAACTC
GCCTTCAATCGCATCCACTCCTTCCGCTCAGATTTCCGATCCAAATATGATTATCCGGCA
AAAATCACAGATTAAACCGAGAACTGTAACTGCGAGTATTGAAAGAACTCATCAGAAGAG
AATATCAGAGAATCCCGGTGCGATTCAACCTCAAACTCCTAGTCAACAAAGACTAATAAG
GAAGTATAATATGTCACTTAATTCCCGCCCCACTTTACCACGTGCAAAGAGTCTTCATGA
AATAAATCCTAAAAGTTTATCAGCAACAGATTATCCGTTGCTCAAAAAAGCCGGTGGACA
TTATACCGATGAAGAATTTCGAGGTGCAATGCAAGAAATAGTTAACAAAGAGGATGCAAG
ACTGTATCTTAAGACCATTAAAAAAATTGGACAAGGAAGCACTGGTGGAGTATTTTTAGC
TGAAGACATAGGAGGTCTAGTAATAAGATCAGAGAAATCTAGCAAATCTGTTGCTGTCAA
GAAGATGAATTTATTTAAGCAACAAAGACGAGAACTTTTATTTAATGAGGTGTTAACAAT
GAGAAACTATTCCCATCCGAATATTGTTGAAACATACGGCAGTTATTTGGTGGATGATGA
ACTGTGGGTTGTGATGGAACATTTGAATGGTGGAGCTCTCACGGATATTGTCACACAAAT
GAGATTAGAGCCAAAAGAAATTTGTACAATTTGCAAATCAGTTTTAAATGCCTTAAAATA
CTTGCATTATCACGGTATTATTCATCGTGATATTAAGTCTGATGCAATTTTACTTACGAA
AACCGGTAAAATCAAATTAACAGACTTCGGTTTTTGTGCACAAGTTAGTCCAGAAATTCC
ACGGCGATGTAGTCTTGTTGGGACTCCGTACTGGATGGCTCCTGAAGTTGTTTCACGGAC
TCCATATGATTCATCAATAGATATATGGTCTTTGGGAATCATGATCATTGAAATGATTGA
CAATGAACCTCCATATTTCCGTGAGAAACCTCTTGATGCAATGAAAAAAATTCGGGACAA
TTCTCCAATGACTACTAAATTTTATGATGAGATACCTTCTGAACTTCAATGTTTTCTCGA
CAGCATGCTTATCAAGGACTCACGTCGTCGACCAAAAGCATCCGAACTGTTAAATCATCC
TTTTATTCAGAAAAATGAAGTATCGACAAGATGCATTCTGTTAATGTTGGATAAATTCAA
TCGGCGTAGAAATAATTACAGTGATATTTAATGTTCACGAATTCAGGGAGGCTGTGACTG
TTTCATATCTTTAGTACGGGAGACTGGTGTTGATTTAGGTCGATCTCTGTCTTCTGTTGA
GACATTTTACCATATCAAAACTGTCTGTTGTTGTTTTTCTTCAACATTTCCCCTGAGCAC
TGATTCGTATTTGTATTTGATATGTTTTCTAAGACTCAAACCAATTTTTTAATGAATTCT
ATTTTTATGATTATTCTAAAATAGATTATTCTTATTTTGTTTTTATTAGTTTTGTAATTG
GCTCAGTTACTCGGTTATTCTTTGATTAATCTGATGGATTTTGTAATAATGAATACAGAA
AATGGG
>gir_mul_gna-o gm_3558_0_1_1
TTTTCATTGGATGTTTTCCATCTGAAAGACTTTGCTTCAATCAATAACTATTCCTACAAA
AAATAACTCTATCCCATTTCTACATACAATCTATAGGGAAATATACGCTTTTAGAGTAGA
GATTTCACAGACAGACGAACAAATAGACACTCAATTCCTCACTGGAATTGGACTGGATTG
ATGTTTCCCTCTTACTTCTGATATAATTTACCAAGCATTAATTTCTAGTATTCGCTTTGT
TTGTTACTATACTGTTTCTATCCTGTTTTGTTTATCGACCTGGTTTTTTGATTGTTTTTA
TTTGAAATTATCGATTTGTTTTCTCAATTTCTTTATTCCAAATGGGTTGTACTATGTCCA
AGGATGAGCGGGACGCTCTTGACAAAAGTCGGAATATCGACAAAAAACTAAAAGAAGATG
GAATGCAAGCTGCAAAAGACGTGAAACTTTTATTGTTGGGTGCCGGAGAGTCAGGTAAAA
GTACAATCGTGAAACAAATGAAAATTATTCACGAAGGTGGTTTTACTCAGGAGGATAATA
AACAATACAAACCAGTTGTTTATAGTAATACGACACAGTCGATGATTGCAATATTGAGAG
CTATGACGACCCTACAGATATCGTTTGGAGACATCGATAGAGGGGCTGATGCAAAGATTG
TCAGTGATGTTATACAGGCGATGGAAGATACAGAGCCGTTCTCAGAAGAGTTATTGGAGG
CAATGAAACGATTATGGGCAGACCCAGGTGTTCAAGAATGTTTTGGAAGATCTAATGAAT
ACCAGCTAAATGATTCGGCTAAATACTTTCTGGATGATTTAGACAGATTAGGTGCAAAAG
ACTATATGCCAACAGAGCAGGATATTCTTAGGACAAGAGTTAAAACGACTGGTATTGTAG
AAGTCCACTTCATGTTCAAAAATATGAATTTTAAACTGTTTGATGTCGGAGGTCAACGAT
CGGAAAGAAAGAAATGGATCCATTGTTTTGAGGATGTGACCGCTATTATTTTCTGTGTAG
CTATGAGTGAATATGATCAGGTTCTTCACGAAGATGAAACCACAAATCGAATGCAGGAAT
CTTTAAAACTATTTGATTCGATTTGCAATAACAAATGGTTTACAAGCACTAGCATCATTT
TGTTTTTAAATAAAAAAGATTTGTTTGATGAAAAAATTAAGAAAAGTCCCTTGACGGTTT
GTTTTCCAGAGTATCCAGGTAAACAGACTTACGAAGAAGCAGCTGCTTATATTCAAGCAT
CATTTGAAGCGAAGAATAATTCGCCGAACAAGGAAATATATTGCCATCAAACATGTGCAA
CAGATACCAACAATATTCAATTCGTTTTCGATGCCGTAACCGATGTTATTATAGCAAATA
ATTTACGTGGTTGTGGTCTCTACTAAAGAAATTGAGGATCTTTGATGAATTATTGGTTGA
ATTTAAACAATCTGATCAAATTAGATTTTTATTAGTGAAAACAAATTCTACCATTAACTG
CTGCCGTGTTGCTTTTTATTAATGATAATGTACGATGGGCCTCAATGTTCTGTCCACTTT
GGGATAATCGTTACTTGATATTTCTCAAATACTAGCTTTGATAAATTTAATACTATATCT
TTAATTTAATTTGAAAATACTGCATTTTCTTATCAGAAATTTTCTTGTTTTAATGATAAT
TTTCAATAATAATAATAATATTATTATTATTATTATTAATACTATTATTATTTTTGTTTC
TTTATTATTATAACAATTTGTAAAATGTCAATTGTATTTTAATTGTAACCAAACCAAAAA
AAAAACAACTTAGTTTATGATGAAAAATAAAAATAAAAAAAAATAAATAAATAATAATTG
TTTGAAATTTTTATCTTCTCTCCAAATTTTTCTCCACTCAAATATTCTTTTTAATTTTTG
TTTTGATTTTGGAAAATCATTCGAATTTGTGTTTGACATTTGTTTGAAAATAATTACAGA
AAATATATATTTTTTTTCATTTTTAAAAAACAAAATGTGTCCAATATATATTTATATATA
TATATATATATATATATGTATGTGTATATATATATATATATTTAACTATTAAATGAA
>gir_mul_ncx gm_3343_0_1_1
ACTTGTAAAATAAGAACCACGCGTGTAAATGTATATGTGTCAAGCGTGTCTGTTTGTATG
TTTCGATAATTTTAACCAATGTGTCCGTTGGTGTGTAATTTTATAATAACCGAGTGAGAG
TGTGTGTCATATTCAGTGTCAATGTTCCTTTGATTAAACATACACGCACACACAGAATAT
CAGGAGCAGTATCCAATTTTATTATTTGAATTATTTCCTGCTGTAAAAAAAGGATTATTT
TTATGAAGAACTAAATTCAATCTTTAGTTTCAAACAAACATTTTTTTTTGACGATCTTAT
TTTTTTTATTCTAAATATATTATGCGAATAATCGTTTATTAAATTCAATGCCATTTGGAG
GATACTTGTTAATTGGCGGTTGTTTTATTCTCAGCCAACTGTTTTCTTTGACTAAATCCG
AAGTACTTGTCAATGGGATTTGTCCACCTTTGAACGACACGAGTTGTCAAGAAGGGATCC
TTTTACCAAAATGGCAACCAGTGGATGGGTTGAGTGTCGGTGATCGAGCAGCACGAGCAT
TTGTATATTTTATTTCATTAATGTATTTGTTTTTGGGAGTTTCAATTATCGCTGATCGGT
TTATGGCTTCCATTGAGGTTATCACTTCGAAAGAAAGAAAAGTCGTTATTCGAAAGAAAA
ACGGCGAAGTTCAAACGATTAATGTAAGAATTTGGAATGAAACCGTATCAAATTTAACCC
TTATGGCACTTGGGTCGTCGGCCCCGGAGATTCTTTTGTCCGTGATAGAGATTTGTGGGA
ATAAATTTGAGGCCGGCGATTTGGGACCGGGCACAATTGTTGGAAGTGCGGCTTTTAATT
TATTTATTATTATAGGATATTGCGTTTACGTAATTCCGGACGGTGAAGTGAGAAAGATCA
AACATTTGAGTGTCTTTTTTATCACGGCAACGTGGAGTATTTTTGCCTACATTTGGCTCT
ATTTAATTATTGCTGTTATTTCTCCGGAAATCATTCAACTTTGGGAGGCAATTTTAACTT
TTGTATTCTTTTTCCTCACAGTTATAACAGCGTACGTTGCAGATACAAAAATATTTTTTA
AGAAATTTTTAAAACGAAGATATTTAAGAAAAAACGTAAAATCGTACGCTTATGAAGGTG
GAGATTATGAAATGCATTGTAACCATCATAACGAGGACGCTCATTTGGACAAGGATAAAA
AAGAGAATTTAACTGAATTTGAAAAAACGAGAATGGATTATATTGAAGTTATTAGAGAAA
TAAGACTCAAAAATCCAAATATTGATACTAAAACGTTGGAAGAACAAGCGCAAATTGAAG
TTTTGAATAGAGTTCCAAAGTCACGAGCATTTTACCGTATGCAAGCCACGAGAACATTAA
CAGGAAGTGGAAATGTCATTAAAAAGTCAAAATTGGAAAGAAGAATGTCTGCTGACTTAA
AAAGTCTAAAAGATGAACAAAACAATAATCAAAAAATTTTCTTCGATCCTGGACATTATA
CTGTCATGGAAAACGTAGGAACGTTCAATGCTGTAGTAAAAAGAAGTGGAACAGATGAAC
AGATTGCTAAAACAAGAGTTGAAGTGGATTATAGTACAGAAGATGGAACTGCGACAGCGG
GAGATGATTATATTGCTATTAGTGGTGTTCTACTTTTCCAACCCGGAGAAGATAACAAAA
ATATTGAAATATCTATCATAGACGATGATATATTCGAAACAGACGAACACTTTTTTATAA
ATTTAAAAGCCCCCAGACTGGTTGGTAGTGATGGGAAAAAGTTATCTATCAGTCTTCTGA
ATGATCAAAATATGGCAAATGTTGAACTGATCGAACCATATATAGCAACAATAATGGTAC
TGGATGATGATCATGCTGGCATTTTCCATTTTGAAGATGATTCAATCATTGTGGCTGAAT
CCTGTGGCGAAGCAGAGATAAAAGTCTGTAGGTCTTCCGGAGCCCGAGGGGTGGTGCTTG
TGCCCTACCGGACAAAGGCGGACACTGCTACTGCTGGAGCTGACTACATTGAGATTGAGA
GTTATTTAGAGTTTATGAACGATCAAACAGAAGCCTTTATAAAAGTTAATATTATCGACG
ACAATGAATATGAAAAGGATGAATTCTTTCACGTGGAACTTGGAGAACCCTTTTTGGTAA
AAAAACCAGGAGCTGGAAAGAGCAATCTTCCTAAAGATTTTTTGGCTTTTAATCATGTTT
CTGAAGTCAAGTCGCATCCCGATGCAATAGAAACTCAAACCAGTGAAATCGAAGACCTTG
GCAAGCCTAGGTTGGGAGACATTAAAGAGATAAAAGTTATTATCAAAGAAAGTATGGAAT
TTAAGCATGTTGTTGATAACTTGCTGCGGCACGGACAGCTGTCCGAGTTTATCGGAACCT
CTTCCTGGAAGGAACAGTTCGTTGAGGCCATAACAGTCAGTCCCGGAGAAAATGATGGCG
ACGTTTCAGAAGATTCTGCAGAAGAAAAATTACCGTCATGTTTAGATTACGTTATGCACT
TCTTAACTTTATTTTGGAAAGTCCTATTTGCCTTTGTTCCACCAACAGATTACATTGGAG
GATGGCTTTCTTTTAGTGTGTGTATTTTGGTTATTGGAGTTTTGACTGCTATAATTGGGG
ACTTGGCATCTGGATTTGGATGTACAGTAGGATTGACGAATGCTGTTACTGCTATAACAT
TCGTTGCAATGGGAACCAGTTTGCCTGATACATTTGCAAGTAAAGTAGCTGCAATTAATG
ACGAGTCTGCAGATTCATCAGTTGGAAATGTAACTGGAAGCAATGCAGTTAATGTATTTT
TAGGTATAGGTCTAGCGTGGACCATTGCAGCATTCTACCATTCTGTAAAAGGAACAATTT
TTCGTGTAAAATCTGGATCTCTTGGTTTCTCTGTAACTATGTTTTGTATATTTGGATTTA
CTGCAATCGCTATAATGCTCGTAAGACGTCATCCACGAATTGGTGGTGAACTTGGAGGAC
CTAAAAAAATAAAAATTGTAACCACTGTATATTTTGTTGGTCTGTGGATACTTTACGTGA
TTTTAAGTTCAATGGAAAACTATTGTCACATAAAGGGATTTTAATTAAAAGGCATCATTA
AATCAAAACAATTTTTATAAAAAAAAATAATAATTTCGAATAGAATTATTCTCATTGATA
AGATTATTCGTGAAATATTTTTTCAAAAGTGATACTCAAAGTAGAAGATTATCAGCCAAT
ATAATGATCATTTTGTGAAAATTAGTATTTCAGAAAACATTTGATTTGCTGTAAATGATT
TGACTGGTATTTTCCTATTTATTCCTGATATTGTTTATTCTTTTATTATTATACTTAATG
CCTTCTTTGCTCTTTAAAAGAACGTTTGCCTAGCGTAGTGTGGTAATAAAAACAGTAAAA
CTAAACTGTGAAATCGTCTTTTATTTTATTTAATAATTTTTAGTAATTTATTGTATTAGT
AAAATTGTTTCAAATATCTACGTAATCAAAGATTTTTATCCTTTTCAGTTCTTGTTGAGT
GC
>gir_mul_foxq2 gm_61287_0_1_1
GAATTTAAATTTATCCGTTGGAAAATGGAAAATTCTTTCATTAACAATTCTTCCCAAAGC
AATTTGTATTCATTAAACAATTCAAATGTTCTTTCGAAAATCATTCAATCCTCTCTACCA
TTGACTGTCATTCCTGGCACTCCACAAAATAATCTCTTTTCTCAAAGCTCTATGCTTTCA
TTACAACCATTATTGAAAACCTTTCATCCGGTTATGGGTGATTTTTGTAAGAAAACCATG
CAAGACGATCCTAAACCCAATTATAGTTATATTGGTCTCATATCGATGGCGATTTTAAGT
ACAAAAGATAAAAAAATGGTTTTGTCTGATATTTATCAGTGGATTCAAGACCATTATTCT
TATTTTCAAACGAGAGGTCCCGGTTGGAGAAATAGTATCAGACACAATCTCTCCTTGAAT
GACTGCTTTGTAAAAGTTGGTCGATCATCAAATGGAAAAGGTCATTATTGGGGAATCCAT
CCAGCTAACATTGAAGACTTTAAAAGGGGTGACTTTCGACGGAGAAGAGCACAACGAAAA
GTTCGTAGAGCTCTTGGGCTCGCATGTCCAGATGAAGATGATACGCCATCACCATCACCA
GTACATTCACCAAAGGTCTATGAATGGTCAATAAATTCGCAAAATGAAAGTACAAACTAT
TCAATTTCCGACACATCCCATTATAAAATGAGTTCATTTATGCATAATAAATCAGAAAAT
GAAATCCCAAACATTCCAAATTCCATGTTCAATCCGTATTTCTGGTCTCAATTTAATGAA
GATGATGAAAAAGTAAAATTCAATAAACCAAATCAAAATACGAGAACATTCGATATAGAA
AATATTCTCAATCCGGTATCAAAGAAAATCCCCTTTAAAGATGTTTTCTACAATCAGTTC
TTTTCCCATTTAAATTTTCTGAATATTTTCCATGGAATGAGATTCGCCAGACAGTTACCA
ACAGGTTTATGTCGAGAGAATCAAGTTCATCAAATATTAGAATTCAAGCATCGAGCGATC
GCCAACAGATCTACGGGGTTAATGTTAAAAAGTGTTACAAATATAGATCAAATTGATCAA
TTTCAATAATTTTTCTTTTTTTTTTAGAAAAAAGACTAATAAATTCTGTGATTTATTTCA
ATAAATTTGTATTTATTCAATTAAATAAATTTCTTAATAATTT
>gir_mul_cdh23 gm_3854_0_1_9
AATTCATAAAATTCATTTGGTTTGATTCCAATGATTCTGTGGATTTTCTATCACATTTGT
CTAATTTATCCTTTTTACAACGCCCAACCTATCTTTTTGAGCTGTAATGATTCGGCAGCT
TTTTCTGATTGTCAAGCTATAACAATTCAAGAAGAACTTCTCCCAGGAACAGTGATAAAT
ACTTACAAATTCGAGGATCCTTCAGTTTCCAGTCTAACATTTAAAATAACTCCGCTACAA
AGAAATTTAAATCCGATAATTTATTTATCAATTTCAGCTCGACCTTTCGAATTTGATTTG
GTTGTGGCCAGCCGAGTTGATAAAGAAGAATTTGTATCCACAAATAAACATTTGAATTTT
TACCTTGACGTTAGTGGAGGCAAGTTACTGACATTATATTTCTATGTGACCATCAAAGAT
ATCGACGATAACTTTCCGATTTTTGAAAGACCTTCAATGACTTGTCCTATGAAAGAAAAA
GATATAAATCAAACGTGCTTGAACCTTACCGTAATAGATGCTGATCAAATCAACAATTTT
TGTAAACTGGAAGTCATCGACGTTTCAAGTGGATCAATTTCTGATTTTCTTGTGATAGTA
ACAAATATAAAGACGTTCAAAACTGGCTTTAGATATACATTTAATATTACTTTAAAAAAT
ATTCTGAACTATACAGACAATCCATTGATACAATTACAAATTCAAGCAATGGACAGTGCC
GGTCATAAATCAGTCGGTAATGTTTTCATTCCTGTTACAGAAGTCGTCAGAAAACCACCT
ACCTTTCTGAATTTACCATATTTTGTCAAAGTGAACGAAGAAATGGAAATTGGGACAAGT
GTAATTACAGTAAAAGCAACTGACGGTAATTGGAACAACAATTCAGTTGAATACAGTCTT
AAATATGATAATAATTTTTATCAATATTTCGACATTGACCCCTCAAGTGGAAATATTACC
ATATCCCAAACCATCGATCGTGAATTTTCAAACATTTCGAATGCCTTTGGCATGATAAAC
TTATTTGTAGTGGCTACTGTATCTACTCCAAGCCCTTCCAGATCGTCAGAAGTACTAGTT
CAGATTCAGATTTTGGATATTAATGATTCACCTGTTATTTTCGGTCAAAATTTCTATCAA
GGAACGATACCCGAAAATAGTTTTACTGGTACGTCTGTGTACACTTCCAAGGAAATAGTT
GCTGATGACGCTGACTTAGGAAGCAATGCTCAATATTCATTGATCGTCAACCAAAACAGT
AACATTTCGGACATCTTCGAAATTTATCCCGTGTCCGGCATGAATCGAGTTTATTTATTT
ATTCGTGTCAAGAACAGGAGAACTCTCGACTATGAAATGATACAATACATTAACTTAACG
ATAGAAGCGCGACAAATAACTCCGGTGGTGAACATTTCTGAAACATCAAAGACTGAGGTC
TTTATTTCAATCCTTGATATGAATGATAATAGTCCTGTTTTTGTCAATTCAACCTACAAA
TTTACCATCAAGGAAAATTCCCCAAAATTTACCCCTGTTGGAAAAATAGTTGCTACTGAT
AAAGACAGTGGTGTCTTCGGTCAAATAACTTATTCTTTAAATGATCCTTTAAATAAATTT
GCTATCAATTCAACATCTGGGTTACTTTATGTGAACGTAAATGCAGATCAAGACTTAACG
TTGCTGGACAGAGAATTATATACATATCTCTACGCAGTAGCAGTGGCTACGGATGGCGGG
GGTTTGACGGCAGTCGTTTCAGTTATTATAAGTCTGCTGGATGTAAATGATAATCCTCCG
GTTTTTGATATTCCTCTATATCAAATATGGATAACCGAGAATTCTCTCAATTTGTCACCG
AAACCAATGAAAGTTAAAGCTACTGATAAAGATATCGATCCTGTAAACAATCTTGTGCAT
TATCAAATAATCGGCATTAAAACGGGACCCGCTCTCTTTGTGAACAATTTTCAAGTAAAC
CTGACAACCGGTGAAATAACAATCTTCAAACCAGTTGATAGAGAAATTATCCCAAATGAT
ATTCTTGAGCTGCAGATTCGAGCATATGATGTTGTTAATTCCAGTTTTGCAGACACTTGC
ATTGTTCAAATTATCGTTTTGGATGTCAATGATAATGCTCCCAGATTTTCAAGTGACAAT
TATTTCTCTGTGGTAGCCCAAAATATTTCAGCAAATTTAATTTTAATGATAAATGCTACT
GATGCTGACGAAATTAATACTCCTCAATCAGATATTTCCTTTAGACTAATTGGGGAAAAC
TCACAAAACTTCATAATAGAAACAGTTTCTGGTACAAATAAAGCAGCTACAATCAGAAAA
GAGGCAACATCTCGTTTAGCGGTTAAGATATACGCATTCGTTGTAGAGGCCTTTGATCAT
GGCTATCCTTCCTTATCCACCTTTACTAATGTTACAATTAAAGTAACAGAAATTAACGAC
GAAAGTCCAGTTTTCAATCAGACTCTGTTTTCCATTCGGATTCTCGAAAATCTTGAGCCT
GGGTCATTAATTGGTCAAGTAACAGCCACAGATTCTGATTTTAATTGCAATTTGTCATAT
TCAATCTTGCAAAATTCATTAAAAGCATTTAATAGTGCGGGAGATTCAGTAGAACTCATC
TATAATTTAACTAACTCCATTGGAATAAACCAAGCAAGCGGAGCGGTATTTATTCAGTCA
CCATTGGATAGAGAAAAAACAAACAAATTGGTCCTTCAAATACAAGTTATAGACCTGGCT
GCTGAAACATTTTTACCACGACAAACTGCTTTTGCCTCTCTGGAAATAAATGTTCTTGAT
GTTAATGATAACCCACCAGTTTTTCAGTCATCAGTGTTTTCTATGAAGTTATATGAAAAC
TTTCCGGCAAAGTCAACTATTGGAACGGGAGCTACTGATTTTTTCGTAACGGCAAAAGAT
GTCGACACAACTGGAATACTTTGGTTTAATAATTCAGACCCCACTAAGAGTTTTTCTGTT
GATCCAATGACAGGACAAATCTTTCTCTTAAGATCTCTAGATAGAGAAACATTGGCCTTT
ATAAATTTTACCGTGTGGTGCAATGATGGAGTATTTTCAGTGAATGCGACGGTAATGGTA
ACAGTTTTAGATGTCAACGATAATGCACCTTATTTCGTTGACAATATAACAATGATAACC
ATATCTGAAGACACTCAAGTCGGTTCAACAATTGCTCAATTTACTGCAAATGATCTCGAC
TCAGGAGAAAATGCTCGAGTGGTATTTTTGATGAATGTCAATCCAAAATTTATCTTAACT
CCGGATGGAATTCTATTATTGGCAAGTTCATTAACATCAGAGCAAATTTTTCAATATCAA
TTGATGATAGAAATTATGAATAAACCCGACGGAAATGTTCATCTCAGAAATTCTAAAGAA
GTTACAATTCATATTATTGACGTAAACGATAATTATCCAACCTTTGAAAAGACGTTTTAT
GAATTCACTCCAATAACGGAAAGAGAAGTAATTGGGTATAGAATAGGAGAAATTCTTGCA
ACAGACAAAGATATTGGAGAAAATGCTAATATCACGTATGATCTACTACTTTCGGAAAAC
AATGCGAATCCGATAATATTTGTCCTCTTTCAAGTTCAGAAAGTCGATGGGAAAGCTCAA
ATAATGGTCAAATCAAGTCTCAATAAGAGAGGCGGTCGTTATACAGTTATTTTAAGGGCA
ATGGATAATGGGATCCGTCGTTTGTATAATAACTGCACTTTTGTTGTGTCAATCATAGAT
TTCAATGATTTTGCCCCTAATTTCACAAATCCTGATTTATCGACGGCAGGATTCTCAACT
CCAAGATATTCAATTAATGAAAATACAATAGGTGTGATAACTACAATAACGGCATATGAT
GCTGATTCTGGGATTAACGGTGAAATTCGTTTTGATATCGTTCATCAGAATGGGGATGAT
GAATTCTTTATTATTACACCAGTTACTGGAAATCTAAGAAACATTCGTATTTTTGATCGA
GAGAAGAAAGATTTGTATAAATTTAGAATTGTTGCTTACGATCTTGGATCACCTTCACTT
TCATCCTTTACTGACATTGAAATAGCAATACTGGATCAGGATGACAATTTGCCAGTATTT
CCTTCGGACAGTCAAAATATGAATTTCTCGGTGTTTGAGGGAAGTCAAATGTTTTCGTCC
ATTAACAATTCATCTCTGTCAGGATTCAAAATTGGAAATGTTGGAAAAGCAATAGATCTT
GATATTGGAGAAAACGCTTTAATTGTTTATTTATTTATTGGAGATACATATTTATTTTAT
TTGGATCCACACAGCGCAGATCTTTATGGACTGAAAGAATTTGACAGAGAAACAGTTGAC
CATTATAAAGCAATAGTAAAGGCAATTCCAAAATCACAATATGGAATAAGTCCCCACCCA
GTTTTACCTGGTTTTAGTATGCTTAATTGTTCTGAAAGCAACCTCTTAATTACTATCGTG
GACATAAATGATAATCCTCCTAAATTTACAATGCAGAAACTTCTTGGTGCAGTTATTTCA
ACAAGTCCTTCCGGATCGCCCATAATGAACATATCGAAATACGTTTTTGACGAAGACGTT
GTCAGTCAAAATAATCTAAGTTTTTATATAATAAAAATCTTTCCCGTTCGAAATGATTTT
GCTCAGAAATTACCCAGTTCAAATGTGGAAGATATTTTTATTTTAAATTCAACAACCGGT
ATTCTCTACAGAGCTCTCGGGATGACTTTTCAAGAGAATATTCAAGGATATATTGAAATG
ATGGTCGGAGTCTCCGATGGAAAGTTCGAGGTCACAACTCAATGCATTATTTATTTTGTG
AATCAAAATCAAAGATTAATTATTGTCATAAAAAGCTATCCTTCTGTGGTCAGGGAGATT
GCAGATGAATTAATAAATTATTTGTCTAATAATACTGGTATAAATATAAGTTGGGATTCG
ATCGAATTGGTTAAAGATATTTATGGATATGTTAAAGAAGGAATAACTAACCTATACATA
CATGCTGTAAATACAAATAATAATGCAATTATCGATGGGACCTATCTTCTAGCACAAATA
GATCAGAAAGCTTCAGAATTGAGTGACTTGTACAAAAAATATCAAATTACTGAAGTTAAA
CTCGCAACCTCAAATTCTACCTCTCCTCCAGAATCTGAACATTTCTACAAATTAATTCTA
ATAATATTTGTTTGTTTTGTTGGTATTCTTTTCATGGTTATTATGATTAGTATTTGTATT
TGTCGATCAAAATACCAGAAAAAGTTAAAAGCTTACAGTACATCATCAAGTGATAATTCA
GAAATCAAAAATCCTACTAAATTTCCTGGAACAAATTATTATGAAAATGATATAAATCCA
TTTTCTGAGACTAAGCCTTCTAACTCAGATTTGACTAGCCCAAAATCTTCAAAAGGCATG
AAAAAGATCGGTGTTCCAGTTTACAGAAATGATATATCATTTGATCAATTATTTTCTTCT
GTGTATCCCAATTTTACTAACAGTACGTTTAAAGAATCTACTGAAACAGGCTTATAAAAA
TAATTTAACTATTAATAAACAGTGATACTTTGGTCATTTTATTATATTTAGCAAC
>gir_mul_ttbk gm_17484_0_1_1
ATGTCTTTGTACAACGGGTTATTTGAATTCAATGACAACTAGATTTATTTTCAGTAAATA
AACAAATCATGTGTAATGCCATCTACAAAACAAGATACTGATTTATTAGCCCCTGGAAAT
GTTGTAAAAGACCGTTGGAAAGTTATACGAAAATTAGGCGGAGGAGGATTCGGTGAGATT
TACGAATGTCTCGATAGTCATACCCAAGAAAAAGTCGCTCTCAAGTTAGAGTCGAGTCGA
ATAGCGAAACAAGTACTGAAAATGGAAGTGGCGGTATTGAAGAAACTTCAGGGAACAGCA
CACGTCTGTAAATTTCTCGGATGCGGCAGAAATGATCGATTTAATTACGTTGCGATGACA
TTACAAGGAAAAAATCTTGCTGATTTAAGACGAGCTCAAAAAAATTCTGCTTTTTCTATC
TCTACAATGTTAAGGTTAAGTGCTCAAATACTTCAGTCTATTCAAGACATTCATAATTCC
GGATTTCTTCACCGCGATATTAAACCTTCTAATTTCTCTATGGGTCGTTTGCCAATAACT
TCACATACTGTCGTTATGCTTGATTTCGGTTTAGCGCGTCAATATATTTTGCCCGATGGT
AATGGAGATATAAGAGCTCCAAGACCAGTCACTGGGTTTAGAGGAACTGTTCGTTATGCT
TCAGTAAATGCTCATATGAATCGCGAAATGGGTCGGCATGATGATCTTTGGTCAGCTTTT
TATATGATTGCAGAAATGGTAACAGGTAGTTTACCATGGAGAAAACTAAAAGATAAAGAT
CAAGTTGGACAAATCAAACAAAATTTTGAGCATACTCAATTACTGAGACATCTCCCATCA
GAATTCAAATTATTTCTCAGTCATATTCAAAGTTTAACTTATTTCGATTCTCCAGACTAT
GAATACTTAAAAAATCTTATTTATCAGTGCATGAGACGTAAAGGAATTAGCTCTGAAGAA
TTATTCGATTGGGAAATATCAGGAGATGTCCGACAATCTGTTCAAACTAGTGGTGCTATA
AGCGGAAGAAATCAACACCATAACTTTCGAAGAAAAGCATCCTCAAATGTCGGATCTATA
AAAGATGGTGATAAGTCCAATAAGCGTCAGTCACCAAATATGAATCAAAAATCTAAAATA
ATAACAACTCATAAGCATAAACAGTTGAAGTCAAATGAAGATACTGGAGTGGAAAGCGGC
CCGAGACCTCCACCGAGAATTGCAAAATGTACAAAAAATGAGGAAATTGCTAAAGTAAAT
ACAAAACATATAATCGGTCTCCAAGATCCGATATTAGGAGAAGATGATAATTATGTGGAA
GCTTATAACATTCCTAACAGAAACGGTAAGCCATCACGACAATTTCTAGCTGAAGAATCT
CTAAAAAATTTACAATTAGAGAATTGCAAAAAAGATATGGCCAATGAGCACAATAAGACC
CATAGAAACTCATCGATACCGAAATTAGAACGTCAAGATTCTATAAATAGTAAACATCAA
TCAAAATTACCAATCTTGCTTAAATCTCAAAGTCGTGATAGTAGTCCGAATTTCTTCGAA
AGTCATGGTCAAAACAAACCTCTCAAATCTTCATCAAATGTCAATGCATCTGGTCAAATT
TATAAAATGGCCAAAGTTTCTTCTATAATTGATTCGGCTTTTATAGAAGTTGATAATAAA
GTTGGTCACACCAATTCAATTGACATTAACAAACAGTCCAATAAAAGACTACTGGGCACC
ACTGCTATTGACAGTCAAGAGTATAATGTAGTTGGAGAGGTTCAAGATATTTCCGATTCA
GAATCCTGTTCCAGTGATAATTATGAGAAAGAATTTTCCAATCGTTATAAAAATCGAAAA
GAAATTGATAAGGAAATCGGGAATTCCAAGATTTCAGCAAGAATTGAAGTGAACACTTCA
TCTCCAATAGAATCAAATCCACAAAAGTTTCATCCATCATCTCTTTCAAATCAAAATCCA
AATCAACATCAACATCTGTGTAAAAACAAAATTGATAGTCTTTCACGGAGAATAAGTGTC
GCGTTTAGTGTCGGAAGTCGTGCCACCAGAGCAATTAATGAAGATAAATTTGATTATAGC
AATGCATATGATGCTACGAAAATGCTTCATTTAACCCATTGTAGCGATAATTACGGTTAT
GATGACCGAGATATTTCAGAAAATCTCCGAGACGTTTTCATTGCTGATAATTCTCTTCAG
AAATCTCTTTCAAAACACTCAAGTCACAAAATCATTTTACCAAATGAAAAGCTTCTTTCA
AATCATTCTCGCAGTAAAGATGGTTCATTGGAATCTCTAAAATCTAAAAGTGCCAAATCA
TTCACCAATAACAAATTCGACAAACAAAGTCTTTTCATCAATCCATCCAAATCAACCAGT
TGTAAATCCTCAAAAATATCTGCATCCGATTACAGTAAATACGCCAGTTTAAAGAAATCC
TTTTCTCGTCAAATCAGTGAAGATTTACCTCAGCCTCAGTTGAGTTTTGATTCATCAAAA
TTTATTGACAGCCATAATAAAATCAATCTGGAAAATGATTATTATGTGACATGTATCAAT
GCTCCGTCTCCGTGTGCTTTTCCATCTTCAAATCGTATTCCTCCAAAATGTAATGATAGA
AAACCTTATCGCCAAAGATGTGGATCTTCTCCTGTTCCAAATGTGTTGCGTTGCTCTTTT
AATGAAACAATTCCCAATAGCGGTTTGATAGAAAAACCCTCAGAAACCGGTACACCCGAT
AATATACATATCAATCGAATTCTCATTACTTCCAATTGTGAAAAAGATTTTCAAAAAGCC
GTCAATCGAGCTAATGCTTGTGAACGGTATTTGGATAACCTAAATGACACTAACAAAAGT
CGAATTCCAATCAATAATTCCGTGAAAATAGTCAAAGACACCAATACAGTTTCCAATTCT
AATCGCGCAAAATATCCTATCGTAAAGAATATCACAAAACCGACCGGTCGAACGGTTACA
AAAACCTCCAGTTCTTTTATCGAAAGACAATCACGAAACGAATCAATTAAACCCGTCAGT
CACGAAACAAATCAGAGGCGACGTAGTGCCAGTCGAGACTCAATTTTATTGCCGAAAAAC
TCTTGCTCTGCTGTAAATAATCTCTTTTATTCTCAACGAATCTCCAGTTGTCGACTCAGT
AACTCAAACTCCGATCTCCATAAACATTCTATTAGTAGTTGTGGCAACTGTTCCATGCGT
AATAATCACAATATGCTGTGCAATAATCATGAATTACTCCAGTCCAAACGAAAAGGCATA
CGATCTTCAGCCTCATTAAAAAATTCAGTGATCTGTCGATCATATAATGACATCTATGAA
TCAGTGATCATGATCCCAGCACTCACATCAGGTAGGCTGAAATCTCCAACCAAATTTCAA
CAGAACATGATTAGTTGCGAATCAATTGTCGACACAGAGATAAAAATTAAATGATTATTA
TGCGCGTGATATACACATTTATATATACATATACATATATATTTATTTATATTTACATAT
ATTATGTCTAGATATCCTTATCTATTCTTTACTGCATATTATTATATATTATATTATATT
ATATTATATTTATGTTGTACTCAATCCAGATATTATTTAATTTTTAAATCTAAAC
>gir_mul_17028 gm_24491_0_1_6
ATTGTGTGCTTTAAAGATACCTGTATGATAGAGACAATTCCGTTGTCGACGATGAGGAGA
TTTATTATGTATAGTTGAATTCAAGATTTCCCCAACATTTATTCAAATCGTTTGAATAAA
CGTTAAATTTCTCATGGATCTTTACATGAATTTCAAATGTTCAAAAGCGTTTGAATAATA
ATTATCAGTTTAGTGATCAATCTCATGACAAGTGTCGAATTTCCATATGTAAAAGAACAT
GACTGCATCTTTATTGCCAGAAATCATTCCATTGGAGTCACCAAATTATATATCCGAATC
GTGTTCTGATGATAAATCTTCGATTTATCTGTTTAGTAACACCAAATATAAAGATTACTA
TTCTAGTTCAAATAAAGACTATTCTGAAAATACACATATTTCTTTTATTAAGCATAAGCG
ACTGTTACAAAAAGACTCAAAGTCTGCTCCAGGAAGCATAACCAATACTCCAGATTGGCA
CCGAAAAAAACATTCAAAAAGTGATAAATCTAAATTAAAATTGTTTCAAAATCAGTTTGG
AAATAAAATACTGTCCACGAATTCATCAGAAAACAGTTTTCTCTCCATAAACTGTAATAT
AAATAAAACCAATGTCAATCATAAGCTTCAGAAAACCAGTATTAATAATACTATAACCAA
AGCGGATGAATCAAAATTAAAAACTTGTTGTTTATGTTGGTGCTGCTGCTGTACATTTTC
TTGTTTAAACGTTCACTCATCTTCAGAAGATTCCTCCCGGCCACAGATCTCAAACGATTT
AACCAGTCGAATTGATACAATCATGAATGAAGAAAGACTAAATTTAGATCTCGTCAAGAA
ATGGTCAGAATCATTTGAGACACTTATTCAATGCTCAGCTGGACAAAGAATATTTCGAGA
ATTTTTAAAATTAGAATACAGTGAAGAAAACATACTTTTTTATCTGGCTTGTGAAGACTT
AAAAAATGAAACCATACCTGATATGGTAGAAGAAAAGGCCAGATTTATTTATGAAGATTA
CATATCGATATTATCTCCAAAAGAAGTCAGTCTCGATTCACGTGTTCGAGAAATTATTAA
TGATAACATGGTTGAACCTACTGCTTACACCTTTGATGAAGCTCAACTTCAAATTTATAC
ATTAATGCATCGAGATTCCTATCCAAGATTTCTTAATTCAAAACTATACAAAGATCTAGT
TATAAAATTACAAAACGGATGACTATAATTAATTCAATATATTATGTCTTGATTTTCTTT
GAATCTGAAAATATTTTATTAATAATTAATTTTGATGTTGCATGTTATTTGAAAATACAA
AACCTTTC
>gir_mul_04497 gm_11649_0_1_1
GATCACATGTTTCATACTTCACTATAAATGACAGTTTCTAAACTCGAATGTCATTTGGAA
AATGATTTTATATGTTTTTACTTTAATCTGTTTATCATTTGTGATCTTAACGAACGGTCG
GTCTCTGTCGGGGCTCAATGAAATAAATCCGATGATTGATAGAAGTATCGGAGAAGCATT
AGTGGGAATGTCAATGTTGAAATTAGCCTACCAGTCTGAATTCACAAACTTTAAAAGGCA
ATACAATAAAGTTTATGGCTCAGTAGAAGAAGAAGAAAGAAGATTTATCAATTTTATTGT
ATCTTATCTTACAATTATTCATCATAACGAACTTTATATGAAAGGTCAGAAGAAATATAA
AATGGTTATTAATAATATGAGCGATTGGAGTAAGGAAGAATTTCAAACGCTAAATGGGTT
CAAATTGAGCAATAAAACGTCTTATTTAAAAAGTTCGTCTTATTTATCTCCGAGTGTAAA
AATTGACCTTCCAGACAATATCGACTGGAGAGAAAAAGGTGCAGTTACAAAAGTTAAAAG
TCAACTTAACTGTGGTTCATGTTATGCGTTTTCGGCTACTGGAACACTAGAAGGACAAAT
GTGGAAAAAAACTGGAAAACTCATCAGTTTATCAGAACAACAAATAGTTGACTGTGATTC
TGTCGACAACGGTTGTGATGGAGGATTTGTTGAAGATGCTCTAAATTACATAAAGGTCAC
AGGAGGTATTGAAAAAGAAACAGATTATCCATATGTATCTGGTTTAAAAAATAAACGAAA
CGATAAATGCTTTTTCAAGGAGGAAAGAGTCAATGCTACAGATACTGGATATGTTCGATT
ACCTGAAAATGATGAAGAGAAACTGAAAGAAGCTGTTGCATTAATCGGACCGATTTCGAT
TGCTTTTTCAGCTTCTTCAGTTCTTCAGCATTATGAAAGTGGAATTTTTCATGATGATGA
ATGTGCTTCAATCGATATCAACCATGCAGTTCTTGTTGTTGGTTATGGAACTGATGAAAA
AACTGGAATACCATATTGGTTAATCAAAAACAGTTGGGGAGAATTGTGGGGTGAAAATGG
ATATTTTCGGATGCAGAGGAACATAAATTCTTGTAATATGGGATTGCACTCTGTATACCC
ATTGGTCTGAGTTGAAAATAATATTTTATTTTTTAAATAAACGTTATGTTGATATGTTTG
TTTATTGTACTTTTTAAATGATGTATATTTAACAAAATTAAATAAATATATAAATCGTAA
AAAAAAAAAAAAAAAAAAAAA
>gir_mul_atp13 gm_2864_0_1_17
GGCCCCGCGTATGGTCACTGCAGTTCACACGTCCGCTCTCCCGATCTCCCCCCCCTTTTT
TTTTTTTTTTTTTTTTTTTATGAACATAATTGTATAAAATTTCAAATTATAAGGCAACCG
AATCTCTTAGATTTATGTTGACAAATAAAATCAAAGAAGGGGATAATAGTGAAACGGAAA
TTCATGGTTATAGTCGTAACATACTTAAAACTGCTATGACATGGATTTTGTTTATTTGTA
CTGGGTTTTTATTGCGACTGTTGTTCCACTGGGTACCACGATGGTCGATTTTGTTTACTC
ATTCGCCATGCTCTCTCAGAGAGGCTGATGTAATCATTGCCAAAGATCAATACCAAAGAT
ACTGGATTCATCGAGTTAAACTAACTCTCAGGAATGGAGAAAGCAACAATAATTCTGTGG
TGACAAATAAAAAGACTCGTTTGATAATCGATTATCAGCCTGAACAAGTCATTCGGTACT
TCATCCACAAGAAGATCAAGTACATCTGGAACTGGAAACTCTTAAAATTCGAAAATTTAC
ACGGTCTCGAGGATACCAACTGCAGTGAGTTCTACAAGGCGATGCCTCTCACGGAAATTG
AGGTACAAAATCGAGTTGCACTGTTCGGAGAAAATATCATCAGTGTACAAATAACTCCTT
TGATTGTTTTATTATTAAAAGAGGGCCTTAATCCGTTTTACGTGTTTCAAGCCTGCAGTT
GCACCCTGTGGTTCCTGGATGAATATACAATTTACGCCAGTTGTATCATATTTATGTCTC
TCTTGTCTCTCTCCATACAGCTCTACGACATCAGAAAGAATGAGAAGACACTCCGAAATA
CCGTGGTGAGTATAGGGAACACCTGGGTTTGTCGAGATGGAAAAACCTTTAACCAAATCA
ATGCCAATGAACTCGTCCCAGGAGATATCATTGAAATTCCTCGCTCAGGCTGCCTCATGT
ATTGTGACGCGGTCCTCATTTCCGGTAACTGTATTGTTAATGAAAGCATGCTTACAGGTG
AAAGTGTTCCGGTAACAAAAACTCCTTTACCTAATCCAACGGGTCTTGTTCCATTCTCAA
TCAGTTCTCTACAAAATGAAGACAATATTGTCTATGATAATGAAAAGGATATTTCTGAAA
AACTCGATGTAAAACAACATAGTCGTCATATTCTTTTCTGCGGAACGAAGATAATTCAAT
CGAGAAATTTCGAGAATGATCCCATCCTGGCAGTAGTCATTCGAACGGGTTACTTGACAG
CAAAAGGAGAATTGGTCCGGTCGATTCTTTTCCCAAAACCAATTGATGTCAAATTCAACA
AAGATGCTTTTAAATTTATTGGAATATTGGCATTGTTTGCACTCTCTGGTTTCATTTACA
CAATCGTTGTAATGATACAAAGAAACATAGAAGTTGGGAAAATAATCATCCGGTCCTTGG
ATATTATCACAATTATCATTCCACCAGCCTTGCCAGTTGCAATGACAATTGGAATTGTCT
TTGCACAGTCTCGGTTGAAGAAGAAGAGCATCTTTTGTATCAGTCCGAATACGATCAACA
CTTGTGGAGGGATCAATGTCTCATGTTTTGATAAGACAGGAACTTTGACAGAAGACGGAT
TAGATCTCTGGGGGGTTGTGGCAAGTAAAAGCGACGGTTCTTTTGAAGAACCGGTACCGG
ATCCTCAAAAGTTACCGTTGTGTCCGTTAATTGAAAGCATGGCTACGTGCCATTCATTAA
ACATAATTGAAGGAGAAATCTGTGGTGATCCATTAGATCTTAAAATGTTTCAGTCCATTA
AATGGGAAATAAAAGAAGGCGTCGAAGGAAATGAGAATGAATTTCAAATGTCCGTACCAA
TGATTGCGTATAAGAATAACAATAATGAAAAGGATTATCAAATTGGTATTCTGAGACAAT
TTCCCTTCAGCTCATCTCTCCAGAGAATGTCCGTCATTACCAAATTCAGTTCAAGAGCCA
ACTTTAATGTATATGTCAAAGGATCTCCAGAAGTATTGAACCTGCTGTGTCGAAAGGAAA
CAATTCCTCGAGACTTTAACTCAAAACTTTTGGAATTCACTCAAGCCGGATATCGAGTTC
TTGCGCTGGCCTATCGACCCTTGAAAATCAGTTACTCAAAAATGATGCGTATTCCTCGAC
ATGAAGTTGAATGCGATCTTCGATTTTTGGGATTCTTAGTGATGGAAAATAGATTGAAAC
CGGAAACGGAGGCGATTATTAATGAATTAAAACAAGCTTTGATACGTCCTATTATGGTTA
CAGGAGACAATATGCTGACAGCTCTCTCAGTTGCAAGAGATTGTGGAATAATCAACGAAA
TGGATAAAATCATATTAGTCGATGCTAGAATGACCCCTGAAGATGCCTTTAATCCTGTCA
TTGAGTTTCATTACACTGAAGACCTACAGAGACCGGTAAATGAAATATCGGTAATGAATA
AAAATCGTTCAAAAGGAAATAACAAATCTGGTCACGTAAAGATATGTATGATGGAAAGAC
CCGATTTTCACCTGGCCATGTCCGGCAAGACCTGGGCTCTTATTCGTGAGAAATGTTCAG
AGTTGATTCCCAAGTTGGTCGTTAAAGGATCTGTTTTTGCACGGTTCGCTCCCGATCAGA
AGACCCAGTTAATAGAGGCTCTTCAATCTGTCGGTTACTTCGTATCTATGTGCGGGGATG
GTGCTAATGATTGCGGAGCCTTGAAAGCGGCTCATGCTGGGATATCGTTAAGCGAAACCG
AAGCCAGTGTCGCCAGTCCTTTCACGTCTAAGATCCAAAACATATCATGTGTCCCAGAAC
TTATAAAAGAAGGTAGATGCGCTCTAACCACCAGCTTCGGAACTTTTAAATTCATGGCCG
GTTACAGTTTCACTCAATTTATATCTGTCCTTATGCTTTACTGGATATCGGCAAATTTAG
GAGATTATCAATTTTTATATATCGACCTTCCCGTTATCACTACTCTCAGCATCACATATG
GATACACTAAAGCTTGTAGAAAACTGTCTGTAGAAACCCCGAATGTGAGACTGCTAACGG
TGTCGATGATGACATCCCTGGTTCTTCAATGGACATGGAACGCGCTTTTCCAGATTGCAG
CATATTTTTATGTGGTCATACAGCCTTGGTACGTTGTCCCAACCAGTCCGGGTAAGGATG
TCATTCACGCGGCCCATGCCAATACCGCCATCTTCTCCGTTTCAGTGTTTCAATACATTA
TTCTTGCCATTGTATTCTCCAAAGGTGCTCCGTTTAGAGCTCCATTTTACCGAAACTACA
TATTCGTCTTCAATCTGGTCGCGGTGCTCGCCGTCTCTGTCTATATCGTATTCAAACCGT
TCGAATGGTTGAGAAATTTGTTAGATCTTGTTTCTTTCCCGTCTTTATGGGTTAACGGGA
TTTTATTTTCATTTGTGATTGCCAACTTTCTGATCTCTTACTTCGTCGAATATATCATTG
AAAATGTGTCACTACGCCGGCAAATGAAGAAGATCAAATTGGCTCTGTTCCCACAATTTG
TTGACGTGACCGAGTACGAGAGGATTCGAGAGGAGATTAACAGTAATGCTGGCTCTTGGC
CTCCGCTCATTCAGTGCGCCAGTGTTCAAGAAATGAGACCGGAAATATTCACGGATGCAT
CCAGTCTCCATATCTCACAGTCGGCTCAAGATCTCGTCCATTTCAAGGAGAAACAGGGCG
ATATCGATATATTGAGGGAGGAGGCGGAGCCAGAGGACTCCCCGAGTCAGTCCGATTGCG
ATGCAAAGCCCGTTAGATCAGTTGCCATCAGCAATTGTTGAATCTGAAGATCAATGTGTG
CGATCGGATCAGCTCTGATCGTAATTTATAGATTTTATACAATATACTTTATTATTTACT
GATTATTTCTATTTTTATTAACTCAATCATATATATTTGGAGTGATTTATCATTTAAGAA
TTTGTATTTTTTTTAATTTTTTGAGATTATTATAAGTTCGTGCTTGCATTTCCGTTGATG
TATATTCTTCCCTTTTGTTGAGCTCGATCGGTCTCCTTGAGGAACAGGTACGGGTGGCAC
CGTTTGTGAACTTGCACAACTTCCTTTCAGTTATGTAATGTAATATATTCATATTTATTT
TATGGGACTATTTTTTATGTGTTTGTTTGCAGCTTGATGAATGGGGATAGTTATCGTTTC
GGTTGGGATTTTCATTTGTAAACGTTTTACCTTCACCGACTGTGAACTAATATGAAATAT
CTAATACTGATCTACAGATTCTGAAACTATCCAATAGTTCAATGGTCGAGTCACTAAATG
CCTTCTGGAGATGACGATGTTTCACTAAATGCCTTCT
>gir_mul_abl gm_2898_0_1_3
ATATATTTCTATTATTCGACTAATCAATCTTCTTCGTGACGTCACAAGTAAATGTATTTC
TAAAATATTTTCTAGATTTGATTCAAACAAGGAATATATATCGATTATGGATTTTTTCAT
TTCATTGCTATTATTATAATAAATATAAATAAATGGGATTATATTTTTCAATCCGTATAT
TGTTTAATTTACTAAACATTTTCACGACATATTTGACTATTGTCCAGTCAGCAAAGGATT
CCAATGCAAGAGAAATCATCACTAATGGTGAAAATACTTCGTCTAACGACAAAAATTTAC
TTCTTTCATTACGAAATGAATCCTTTTCAGCCAGTAGTGTTTGGAAAAATGGGGCTGAGT
TCGAACCCCATCAAGCTCGGATGATAGAAATGGTAGAATCTAATGGAAATGTTGTTGGTC
AAGCTTGGTGTCCCCGTGGTTTGATTCAATCTTCCCCAGACGAATGGCTTGGGATTGATT
TGGGAGATTTAAAAATAATCAAAAATTTATTTACAGTTGGTCGTGGGGATGGAAATTTTG
AAGAATTTGTACCATTTTTTTATTTTGATTATCAAAGAACAAATGGAAGATGGTTTCGAT
ATCAAAATAAAGAAAAAAATCAGCTTTTAAATGGAAATAGTGATGCTCGAAATGTGGCCA
GAATCAAATTTCAGTCACCAATCGTTGCACGGAATATTCGTATTTATCCGATTAATAAAG
AAAAACCAACTCGAGCTTGTATGAGAATTGGGGTTTATGGTCGCGACTTTAATGACGGTG
TTGTTGAGTATTCTGTTAATCAAGGACATGTTTATACTTTGAATGGTAATGATAAATATG
ATCTAAGGGATTTAACATATGATGGCGATGAGATGGTTAATAATAATACGTCCACCATAT
GGTTAAAAAATGGCATGGGTCAATTGATGGATAATATGATATATCACGACATCGTTTTCA
ATGACCATGATAACAAAATTAATGGCTATCATTTTGTTGGATGGCATAGAAAATTGATTC
CATCAAATAAAGTTGAAATTATTTTTAAATTTGATCAAAACAGAATGGTAAAACAAATCA
GATTATACGCCCTGAACATGATTCCAAAGGACATCGGTGTATTCGCGAGTGCAATTGTTC
ACTTTAGTAACGGGGGCGAGATCTACGATCAGATAACTCCACCAAAAACATTTAAAACAG
TTGCAGACAAACGAGTCTATTATTCTCGTTGGATCAACTTTACTTTCAGCAATATCATAA
CACGTTTTATAAAAATTGATCTCATGTTTGATCTCGATTGGATTGTTTTATCAGAAATAG
TTATATTATCAGAAAAATCGAATAATTTTCTTCCTTTGGAAATCGGTACTGTCAAACTGA
CGTCCACAATTTTACCAAATTCTACAATTACTAAAAACTTTCAAATTGACTTCACGTCAG
TACCTCCGTCTGCCAACAAAAAAGAAAATATAATTGAAACTAATAAACCGTCATTTGTCG
CTAATTCCAATCTTGGCTTAATTGCAACGATTTCGAGTTGTTTTTTAGGATTTTTATTTC
TCATTGCACTGATTGTGCTGGGAATTTTTACTTTGAGGAGATGTAATAAACGCTCGAAGG
GCAAATTGAGACATCCAATTTATCAATCGAGAATTAATGGAGGACCCTTCCTTGGTGATA
GCGTTGTTGTTCCCCTAACGGGAGGAACACACAGCAGTTCCGGTACTGGAAGCATATACT
ACAAACATCCCGGTAGTGTTGAATTGGGATTAACTTATCCAGTGATGGGAAAAGAATATA
TGACATTATCCAGCAAATCTGGAACCGATTATGATATGGCGGGTGGAACCAGTCTAGATG
GACTTATACCAACAGGTACCAGAGACGCTAAATATAACAGTTTAGGACAGCACAGTGGCC
AAATGGGTCACAGTGAATCCCCTTATCCAAATAATATTTATTCAAGAAATAGTGTTGATG
GAAGCACTGGTGGCAGTTCTAATACTGATTATGCTTCGGCGTCTCTGTATCATTTTTCCC
AAGTATTTGAAAATGGCTCAAATTTTTATACATATAATCAACAGGGATTGGGAATGAATA
GTTTTGCTCTTCAAAAATTGAATCCTTCTGTCATGTCATCATTAAATGGATCACCATTTA
AAGTTCAAAGCCCGACACCATCCACTCAAATCTTGCCAGCCGCCCAAATGATGGATATGA
TATCACAGTATTCACCTTACCGCCAATTACAGCATTTTAATCATTTTAGCCCAACTCATA
GTGCATCTTCAAGGTTTTTGATGCCTTCTAATGTTGACATTTATCCCACATCGTACATGG
TACAACCAAATAATTATAACATAGAAAAATCTAACGTAATGGCAAATTCTAAGCCTACGT
TTCAAGGATTGTCTGGAAATTCCGTAATGATAATGAGTCCCGATATATATCATCAAGACG
AATCTTCAAAAGTTTCATTGAAAAAAGTGTTGTCTTTGTTGAAAGAATTTCATCAAGAAC
AAATTGAACACGTTTCTGTTATTGGAAAAGGAGAAAATGGTACGATAGGTTTCCTTAATA
TGTCTCAGACGATAACGACGGAGGACAGCAATAATTCAGTTCATTCTAAAACATATTTGT
ATCGTTCTCTTAACAATTACAAGTCAAAAGATGTCAAATATGAAACTATTAAAGAAATGG
AAATTTTATGTAGTATAAAGAATTCTGCGTTCTTGCCATTAACTGCTTACGTTCTCGACC
AACAAAGCTCGACCTCGATAAAACAATGGACCCTCTGTTTTTTATTTGAAATTGATGAGC
ATTCAGAAAATCTACATAGTTTTCTGCAACAGCATGCAATGAATAAAGCTGCTGTTCTGA
ATCTCCCAAGGGGTCCCACTCTCTATTCACAATCCATTTCAAATATATCAGCAAATCCTT
CTTTCGATACTCGTCAATTATATCCCAGCATTTCTGCGCTGATATTCATCACTTCCCAGG
TAGCCAGGGGAATGAGTTATTTAGAAAATCAAAAGATAATACATCGAGACCTTGCGGCGC
GAAACTGCTTAGTGAACAGAAATTTAATGATCAAAATAACTGATATAGCGGTGTCAATTC
AAAAATTCAAAGAGCATTATACAGAATGTCCTGTAATTGATATTCAAAGAAATGAAAGTA
ATGGAAATAATCCTATAATGTCTGTCGTAAAGCGTCTTTATCCGTTGCAATGGATGTCTT
TTGAGACAATTTTACAAGCAACGTATTCTATCAAGACTGATGTTTGGTCTTTTGGAGTTC
TAATGTGGGAAATTCTCAACCGATGTCAACAGATCCCGTATGGGAGTTTCAGTATCAGTT
TTGATCGCATGCGAGATAATGCTTATCTTATGAGCATAGGAAGTCCCGGAGCAATATTTC
CGTGTGGAATTCTTTATCCACATCAGTCACAGTCGACATTTAGAACATCACAAAATGTAA
TTAATTATCCCAGCTCAATATTGAACAACAATCTTGGCTTGAGTAGAGATTTTTCTGATC
TTATAAGAGAATGCTGGAATAAATCTCCTCAACAAAGACCGTCTTTTAAAAATATCAGTT
CTTTTCTTGAACAAAAGATAAACTCTTACGACTATAACGTTGATCAAATCCCGTTTGTCA
ACAGTTGTAACAATGAGACATATTGAATTGTGTTAAAAAGAGTAAATTTATTTAATATAT
TATTGCACAAAGAAATCTTATTACTTTTCTAAGTATCAAAAGATCTTAGAGTGCCAAAAA
AAAACAAACTGTGATTCAAAGAATCTTTTTTTCATTTATCTTGTTGGGCAAAATTGTTGT
TCATTATATATTTATTTGAAATGCT
>gir_mul_32587 gm_5831_0_1_2
CAATACATTAATGCAATTTCAGTAGTTTTTATTTACTATAAAAGGATAAATTTTATCCAA
TTTGCTAATAAATCCAATAAAAAATGAGTGAAAAATCGAAAGTTTTGATTAGTTTATCGT
GCCGGAATTTACCGACAAAATCTTTTGAATTTTACTACGCCACGATGCGTGTAGCAACAG
GTGGATATTTCCATGACAGAGATGCAATTTCAACCGAAAAGGTGGAGGACAACAGCATCA
TTGATTTCATTCAAAAGTTGCAGCTTGAATACGTTTTTGAAGAAAAACAAATTATAAGAG
TAGAAATATACGGTCTGAGTTTTGGTGATAGCGCTTGTGTCGCGGTATCCGAGTGTTCGG
TTGGTCGAATAATTCACAGTGGGGGTGAATTGTCAAGATTAACAGAGTGGAGTTGGAACT
CGGTAAAGTGTGAAATTGAAATAATTTATAAAGTTGCCGAGGATGCCGCTTGTAAGGACA
ATTTAGAAATTAAAATGCAAGGATATGGGCTTGACAAGAAAGATATATTTGGTAAATCAG
ATCCTTACATCGTCATATATCGAAGAAATGAAAAAGGGAAATTAATCAGAACCTATCGTA
GTGAAGTTGTTAAAAATACCCTTAATCCAGACTGGAAAGCTGTGGTTGCATCTTTAGAAC
GTCTTTGTGGAAACGACCTAGACTGTGAACTGGTCATGAGATGTTTTGATTGGGATGGAG
CAAACGGTGACCCGGAAGACATGGACACAGAATTTGATGAATTAATCGGAGAATTCACGA
CCACGACAAGATATCTTTTATCTGCAAATGCGGAACCAAAGAAATTCGAATTAGTAAATT
CAAGAAAAAAGAAAAAAAAGAAAAATTATCAGCATTCGGGTTTAATAACAATCAAAACAA
TTCAAACAATAACAGATCTGAGTTTCCTTGATTATATGTTCGGAGGGACTGATTTAAATT
TTATCGTCGCCATTGATTTGACTTCTTCAAATGGAGATGTTGAAGATCCGACCTCTTTAC
ATTACATGGACACAAACAACACGAACGAGTACTCCGTGGCCATTCAAGCAGTTCTTGAGA
TTCTACAAGAATACGACAATGATGAAATGTTCCCAGCATTTGGATTTGGAGCTCGAGTCC
CACCGGACTTCAAAATTTCTCATGAATATCCTTTAAATGGTGATTATTCTAATCCTTTTT
GCAAAGGCGTTGATGGGGTAATGAGAGCTTACCGAGAAGCACTCCTTCATGTAAAGTTAT
CTGGACCGACACATTTTGCTCCCGTCATTAGACAAGTGTCAAATTTATCGAAAGAACACC
GAGATGGTTCACACTATTTTATATTGCTAATTCTTACCGATGGATCTGTTGATGATTGGG
TCGAGACAAAACGAGCAGTTATAGAGGCATCATATTTGCCTGTTTCCATCATTGTCATCG
GAGTCGGTGGAAGAAAGTTTTCAGATATGGAAATTTTGGATCAAGATTTTAAACTTTTAC
GAGTTGGAAACGATCAAGCTTGTCGCGATAATGTCCAGTTTGTACCGATGAGAAGATTTC
TTCGTGCTGCTGCTGATGGTAGTGATAGTATCAGATGGAATAAAGTTTCATTAGCTAAAG
AAGTTCTAGCGGAATTACCCGTTCAAGTTTTAAATTATATGAGTCGACATAAAGGTGCTT
TGGGTCCAAGAAGAAGTGAACATTATCGTTACTGTAGTATGAAGGATTTATTGCGACAAT
TTTCTCAAGATACCCGACTTCGGAGATGTGCGACTTCAAGTTACGATGACAACTCTCCCA
AACAAATGTCTCAGCGTCGTGCCAGTAGTTGTTTATTGAAAACTGGTCGTCAATGTTCAG
TAGACACTTCTCTTCAAGATTCAGATAACAAATCTAGAACAGGCTATTTTGGTAACACAT
TATATCCCTAATTCAACGCACTGTGTTTCGTGCCTTTGTGTTAAATTGATTGTTTATTTT
ATTTCTACTGTTTTATAAACTTGTAACTGATAATACATTTTTATTCCTTATGTAAATCAT
>gir_mul_myoVI gm_5825_0_1_2
CCCTTTTTTTTGTTTTTGTTAAAAATATTTCAATTATTTTAAAATATAACTTTTATTGCC
GAAAAAATTCATGTTTATTTCTAAATAAAATAAATAATTTACAACATAAATTTGTTTTGT
AAATAATTATGAATAAAATCGTTTGGGCTCCAGATCCATTTGAAGGATACGTAAAGGGAA
CCGTTGTCGATTTGGGAAGTAATACAATGAGTGTTAAGATCAATAACTCTCAAAAGGTAA
TTGTAGCAGAATATGATCAAATATTTCCCGTCGAAGTCGAAGAACGAGATGTTGATGATA
ACTGTTCACTTATGTTTCTGAATACTCCAAATTTACTAAATAATATTAAAATTAGATATT
CTCGAAATTGTATCTATACATATGTGGCTAATATTCTAATTGCTGTCAATCCTTATTTTG
ATATTCCAAACCTATATTCAAAAGAAACTATTCATCGATATAAAGGAAAATCTATTGGTA
CCATTGCACCTCACGTTTATTCTATAGCTGATATGGCATATAGGGATATGAAAATTAATA
AGCAAAATCAATCCATTGTTGTTAGTGGTGAATCAGGCGCTGGCAAAACCGAAACAACGA
AATATATTATTCAGTATCTAACAGAATGTTATGGTGCTCGATCTGGACCTATTGAACAGA
GAATAAATGAATGTAATCCTTTACTCGAAGCCTTTGGAAATGCAAAAACTGTACGGAATA
ACAATAGTTCTAGAGTTGGGAAATTTGTAGAAATTCATTTTGATAAGAATTCCGTTGTCA
CTGGAGGATTTATATCCCATTATTTGTTGGAAAAATCTAGAATTTGTAAACAAGCAATGA
ATGAACGCAATTATCACATCTTCTATAGATTGTGCGCCGGGATGCCTCAGAAAGAAAGGG
AAAAATTGGATTTAAAAAGTCCTGAAATGTATAATTACCTTAAAAGTGGGACGACAAGAT
ACTTTTGTTCAAAGAATGATGTTGCAAAACTTTCTAGCGACATTAAGTCATCTGAATTTT
TAAAATCTGGATGTCTTACGGACATTCAGCTGAATGATATTGATGATTATTCCAAGACAT
ATACTGCCATGAAGGATATGGGAATCAGTGACAAGGACTGCTTTCAGATTTTTGGAATAG
TAGCAGCAATTTTACACCTGGGAAATATAGAATATGAAGAGTGCAACAGCTCTCAAGGTG
AGTGCCAGATAACTGAATCAAGCCAAGCAGCTCTTCGGTCGGCCTGTCGCCTTTTAGGTT
TTCAACCTAATTTGTTAGCAGAATCCTTGTGTAATAGATTTACCACTGCTGCCGGTCGGG
GAGCTCAAAATACCTTAAGAATAGCTTTAAGAGCAGAAGATTCTCAAAATGCAAGAGACG
CGCTAGCCAAAGCAATTTATTTGCGTTTATTTGATGAAATAGTTTCATTGGTAAATCAAT
CTTTACCATTTAAAGGTTCTGTCAATTATGTTGGTATTTTAGATATTGCTGGATTCGAAT
ATTTTGAAAAAAACAGTTTTGAACAATTTTGCATTAATTACTGTAACGAAAAACTTCAAC
AGTTTTTTAACGAAAGAGTACTTCACGAAGAGCAAATTCTCTATGAAAAAGAAGGGCTTG
GACTCTCCAAAATTAAATTTGTCGACAATCAAGACTGTATTGATCTAATTGAAAAGAAAT
CATGTGGCATTATTGACATTCTTGACGAAGAGAGTAAATTACCGAAATCCAGTTTTGAAC
ATTTTACAACAGCAGTATTCGGAGCAAACCAAAATCATTTCCGTTTGCAATTTCCCCGAA
AATCCAAACTTAAAGCTCATAGGGATATCAGAGATAATGAAGGATTCATGATTCGTCATT
TTGCTGGAGCTGTTTGTTATAATACTGAAGAATTTATAGAAAAAAATAATGATGCTCTCC
ACGACTCACTTAAAGCTCTCCTAGAAACAAGTGACAATTCGTTAATGCAGTTAATGTTTC
CCAAAGAAAATGTACAAAGTGGTCAGTTAATAACTTCAGTGAATAAAAAGGGTCCAAGCA
CTGGAAAACTGACATTTATCAGTGTTGCAAGCAAATTCAGATCTCAATTGACTGTTCTTA
TAGATAAATTAAAGAATTCAAACACTAACTTCATTAGATGTATTAAACCCAATCTATCTA
TGGTGGCAAAGTCATTCGAAGGTGGTAATATACTTAGCCAACTTCAGTGTTCAGGTATGA
CTGTTGTTCTTGATTTGATGCAGGAAGGTTATCCAAGCCGAATTAAATTTATGGATCTTT
ATTATATTTACAAGAAACTTCTTCCTGCAAATTTGGCAAACTTAGATCCAAGGTTATTTT
GTAAATTACTTTTCAAAGTTGTTGGTTTAAATGATTCTGACTTCAAATTTGGCATGACTA
AAGTATTTTTTCGGCCCGGTAAAATGGCGGAATTCGATCAGTTAATTCGATCAGATCCAG
AAAATATTAAGATTTTGGTAGCGAAAGTTAAAAAGTGGTTAATAAGATATCGTTGGCGGA
AGGCACAATATGGTGTTTTGGAAGTTATAAAATTGAAAAACAAAATTATTTGGAGAAGAC
AACAAATTATAAAAATTCAAAAGACGATGAGAATGTGGATTAAAAAAAAGAAATATGGAC
CAAAAATAAAAAGTTTGAAAAAGTTAAGTAAACTACTTACCTTGATAGAGCAAATAACCG
TTATTGCTTCTCAACTGAAAAAATCTAAAGATAAAGGACTAAAAATGATAGAAGAAAACA
AAAAAAAATATGCAAGTATCAGAAAGGAAATTCAAAATGCTCCTTTTAGCAAAAATGCAT
CAAATGCAAAATTAATTGAAAACTTTCAAAATGATCTTAGTAAAGACATCAGTTCTCTGA
AAAATGAGGTAGAAAAAGAAAAAATAAATTCGGAAAAAGAAAGAATGTTGAAAATCCAGA
AAGAAATGGAATTGCAGAAACAAAATGAGGAAAAAGAAAAAGAACGTCAAAAAATAGAAG
CAGAGGAAAAGCGATTAAAATTAGAAATGGAGTCGAAAAGAAAGAAGGAGCAGGAAAACT
TGGCAAAAACTAAAATTACACCATTAACTCCTATCAAACAGCTTCAGGAAGAAACGGAAG
ATTATATCAAAGAAATTACAAATGCCCAAGAAAGAAGAGATAAAGAATTGGCTTTAAGAA
TTGCCGAAGGAGATCCTGGTGTTATTGATGAAATAACTCGTACATCAGATCATACTATCC
AAACCAAAAAATCAGTTAGTTCCTATGATGTAACTGAAATGTCATATGAAGAGTTACGTA
AAGTTATTAATTCCTCCTGCGACTTAAAACAGATTGAAGCTTGTCAAACGGAATTTCATC
GTCGAGTGAGTGCTTACAACAATTGGAAAGTTAAACAAAAAGAAAAGAAAAATATAAACG
CAGACACTCCTAAAAGTCCTAATAGTAATGATATCAAAGGATCTGTCAAATTTGAAAGTG
TTAAAAGTAAAGAAAAAATTATTCTAAACAATGCTGCAGTATCTAAAAATAAACCTCAGC
GATATTTTTCTCTTCCTTTCAAGTCAACAAGTGGTAAAGATACAAACGGAAAATGGTGGG
GTCATTTTGATGGGGAATATATAGCTAGACAAATAGAGGTCCATGATAAGAATACTCATT
TCTTACTAGTGGCTGGTATAGATGATTTGGCTATGTGTGACTTGCCTCTGTCAGCAACTG
GTTTGTTGACTCGCAAAGGAGCAGAAGTGACAGAAAAGGCATTTGATGATATATGGGAAA
AGTTTGGGGGAATAGCATTACTTCAAATTGTTGCCAAAGAAATTTCATCGAGTTATTTAA
AGTCGAAATACTTGAAAAAATAAAAATTATTTCTAATATTTTATGTTTAAAATTAAACAC
TAACCGATAACTGATCAGTAATTCTTTTGCACTTTCTTAAAATAAAATTTTCTGTCTTAA
AAAAAAAAAAAAAAAAAAAAA
>gir_mul_16656 gm_62547_0_1_1
GCTTTACGATTTTCGTTCTCGTTTAGTTATCTTCTTCATGTTCCAAAATACTTGATAGGG
TAGAATTTTACCTTGTTGGTTTGTATGCATTTGGAGACAGTGAATGATGTTCTGTCTCTG
TCATGACGCTTGCTATATATATTTCTGTCCAATGAATTTTTTCTTGACTTAAATTTTGGA
ATAATTGGTAGATTGAGACATACAATAAGAATAATTTGTACGAGATTTCCATTCCAATAT
CTGATGGATGAAATTGATGTTGAAGAGGTTTTAATGAAAAACGATTTTAGAAGATTCTCC
ATTGATGAAATCGAACTTCACAGGGATCATTTATCTTTCATTGATCAATGCCAAATTAAT
TACAATTTACAAAGTAATAAGAAACCATCAGACACGAATGGTCAATCTGTACCTCTTACT
CAATCTTTGTGTTTTTTAGACCCCGGTTCTCCTATTCAGTTAGGATCGTCAGTTTCGACA
CCCTTCTGTATTAAACCTTATTGTTTATCTTCTAAACCATCTTTCAGTAGTCCGAATGAT
ACAGATATTCTTCATATATTATATGATGATTCTAGCACGAATTTAATGCCATTGACAATA
ACTGATGAAAATGGGCTTTGCTATGCAACCTTACCTCATGGGAAAGTTATCGATATTTCG
TCTTTATATTTTAAAAATAATGTCTCTCCTTCAATGTTTGACTTACAAGAAACCCAGAGT
CCCAAAGAAAAACGAATTGCAAGGGTCGTAATGGCTGTTGCTGTGCTATTATTAACGATG
TGTGTCGTGTTGGTTGGGGTAACCCTCTCAATGTCAGGATATATAGATTCAATGGTCAGA
GAGTTGCATTCGAGACGTAACGCTAATTCTCTTAATTCTGCTTTTGCAAACACAGTATCA
AAAGTTAATGTCTCAGAAAAGAATCCAACAACATTTTCATATTCGATTAACTCAACAAAA
AAGATCCTCGACTGAGAAAAACTCAAACTCACAAACTATTTTTATGTCTAAATTTGTTGT
AAATCGTTTTTTCAAAGGTATTATTAACAATGTGTACCTTGATTTATTGAAAAGTTTTAT
TTTATTAAAATGTCGTGTAATTTATAATTATATTTTTTTTATTTATT
>gir_mul_cpo gm_64067_0_1_1
AAAAGAACCCAAAAAATCAAACAAAAATTTTTGGTTATTGTTTTCCAAATTGGGATTGTA
CGAATTGTCCCTTTTTTGTACAATAAGAAAGAAAAAATCAACGAAAACACGAAACCAATT
TATTTTGAAAATCCGATTTTTTTGTTTTATCTGAAGAAAAGTTTTCAATTGAAAAATCCG
ATTTCACATGTGAAAGTGTTATGACGGAATTTTTTATTGACCAGAAATCCAAAGGTTTCC
CAAATGATGGGTGCAATGTCATTTGTTCCAGTAATAGAGACAACAACGGAAACCATGGAG
ACAGCGATGCTTCCTCAGCAAACGAAGAAGTGAGAACGATTTTCGTCAGTGGTTTGCCTA
TGGATGCAAAGCAAAGAGAATTGTATCTTTTGTTTAGAAGTTTCAAGGGCTTTCAAACGG
CAACCTTGAAGCCCCCCGGGAAAAATGGAAAACCAACAGCTCCTGTCGGTTTTGTGACTT
TTGAAACCCGGAATCAAGCCGAAAATGCCATTGAGAAACTGGAGGGAATAAAATTTGATC
CGGATTCAGATCAGTTGATGAGATTAGAGTTTGCTAGAACGAATACCAAAATGTTGAAAA
ACAAAATGTGTAATAATCATATTTATAACTCGGGTCTTCATCCGCCACTACCGGATCATA
CTGACGCAAATCTGTCAAATTCAGAAATGAATCTATTGCTTGGATATGACGGTCGATTAG
CCTTTTTTGCCCAATCTGCCTTTTCGCCTTTCGGGCCAGCTTTGTTGCCTTTTAATGGAA
CCACATTTCGACCTCCCAACTGTTCTTTCGCTCCATTTGCAGTAGCAGCACACAATGGTC
TTATGAATGTATCAAGTACTCATCCGCTTTCGCCATTCATTGGATCTCAAACTGGAATGC
TTGGTGAAACCTTAAATCAAGTTCTGATGCATCCGGGTCAAAATGGTTTATTATACGTTC
AACCATTTACTATAGATATTAACGAAATGAATGCTCAACCATTGGACTCCCAATTTAGAG
TGAACCCATGGAATGCTATAGGAGAATGAAAGCTGCCAATCGACAAGGCCTCTGATCGAA
GACCTTTATGACAAATATTATCAATCATATCAAAGCGTTAAATCATATTGCTTTTTATAA
CAAATCTGTTATACATATCATTTTGTTCATATTACAAGTGAGTATTTCTTTTTATGTGAA
GGAAAACGACTTTTGTCTTAAAAAAGTGATAGCTCAATGAGATTTTAGTTTCTTTTTTTC
AGTCATTTTGCCTTTTTTATTGATTTATCATGTAATGAACCACGCTCGATTTTTTGTGAT
AAACAGTTTCTTATATTTATTGTCAAGCAAAAACTGAAATCTGAAACAAATGAAAATTAA
AACGTTTCAGCAAAAGAATTATGGGACAAAGATTAATAATCATTAATGTCGTTTGTAGCG
AAGATCTAGTTTCTGTCGTTACTTCTATTATGGACGGGAC
>gir_mul_cng gm_9032_0_1_1
TATCTTCTTCAAATTTGATTCGTTACGATTTATATTTACAATTTTTTTGAGGAGAAAATT
AAATTTTTTCTTGAAATTATGTGGATTTTAAAACAGTTTAAGAGATCAATTGACAGAAAT
GAAGAACGACTTCCTGTTGCCGAAGAGGTAGTCGTGGATGAAGCTGAAGAGATTCATTTT
CAAAATCAAAATAGATTTACGAAAATTAAAGTGTGGTACCAGTCTATTGTCATAGACTCA
AACTCGAATAAATATTATTATTGGATTGGAGCATTAAGTGTTACAATTATATTTAATGTT
ATGTTTTTGCCAGTTCGAGCTGCTTTTCGTGACCCCCTCAGAGACTTCAAAAAATGGTGG
TACATGTTTGATTACATGATTGATGGATTCAATTTAATGGACATTTTTATTGGATCAAGA
ACAGGTTTCTTGGAATTGGGACTTTTTGTCACAGACCGAGACAAAATGTTAAAGCATTAC
ATTTCGAAATTTATATTTAAACTAGATCTGTTTGCTGTTCTTCCAATTGAACTGTTCAGT
TTAATCTCCTCAAAAGATAACATTGATTATGTTTGGTACAGATTTAACCGACTTTCGAAG
ATTTACAAATTATTCGATTTTGTAAATCGCACAGATACAAGAACAAATTTCCCAAACATT
TTTCGAATATCCTCATTAATTTTATTTTTATTAATTATGATTCATTGGAATGGATGTTTC
TACTTTTTTGTGAGTAATTCTATTGGACTTGGTTCAGATGGATTTGTTTATCCTCCACGA
AATGCCAGTTGCGAAGTAACGGATTTAGTTGAAATTTCTGATCCTTGGGATAAATTTACA
AATATGTATATTTATTCGTTTTTTTGGTCTACACTGACCTTGACAACTGTAGCTGAGGTT
CCGGGCCCTGTCTTTAATTTTGAATTTATTATAATGACTGTTGAACTCCTGGGAGGAGTA
CTGATATTTGCAACTATTATTGGAAATGTGGGCTCAATGATTTCAAATATGAATGCAGCA
AAAACAGACTTTCAGATGAAAATGGATGGCGTTAAACGATATATGGAGTTTCGAGGTGTT
GGTAAAGAATTAGAACGAAGAATCATCAATTGGTTTGATTATTTATGGATAAATAAACAA
TCTTTAGATGAAGAAGAAATTCTATCAACCTTACCAGACAAACTGAAAGCTGAGATAGCA
ATTCAAGTACACTATGAAACATTAAAAAATGTCCGTGTATTTCAGGAATGTGAAGATAGC
CTTTTAGTTCAGTTAATTCTCAAACTTCGAATGCAAACGTTTAGTCCAGGAGATTACATC
TGTAGAAAAGGTGATATCGGTAAAGAAATGTATATTGTAAAGAGAGGCAAATTAAATGTG
GTCGCCGATGATGGAATTAAAGTTTTCGTAACACTAAACGAAGGAAGTGTATTTGGCGAA
TTATCAATTCTAAACATTCCAGGAAGCAAAAGTGGGAATCGTAGAACTGCTAACGTTAGA
TCGGTTGGATATTCAGATCTATTTTGCTTAAACAAAGACGATCTTTGGGATGTTTTAGAT
GAATATCCTGATGCAAAAACGATACTTATGCGTCGGGGAACTGATATATTAATGAAAGAT
AATTTAATTGATTTGGAAGCCAGTAAAAATTCAGAAAACAAATCTCCAAATGCAGAAGCC
CTTGTTAAACGAATTAACGAAACTCTCGGATCATTTGAAGAACAATACAATGAACTTGTT
TCTGATTTTGAATCAGAGCAAGACTTATTGAAAATAAAATTAGCTGAC
>gir_mul_20488 gm_50094_0_1_2
AAATAAGCAGAAGCAAAATGAGAGAAAAATAAAATAACTTTAGAATCACCGATTCTATTG
TTGACAATCTAATAATTTGAAGGAATTGATGCTAGTGATGTCATAGATTGTATATTTAAC
TCTATTGTCGATGGAATACGTTTCTCTTGATCAAACTGATGGAAATGAAATTAATTTGGA
TTCGGATTCTCCATCTAATATTGCAAAACTCTCTGAAACTGATTTACAAAAATCAAAGTT
AAATTTTGAAAATATAAAATCTCATATCAAAAGTCGAGCGAGGAAAGGTAAAAGAAAAAT
ATGCAATATTCGCAGGGAACTTTACAAAAAACAGGCTCATTGTCAAAACAGAGCTTCCTT
AATTGTTCATATGGTTACAAACAGTCCAAAAGATCCAAAAAATATGATTTTTCTCAGTTT
AATTTTATCAGGAGTCGGTTTTCTTTTTCCATATAATTGCTTAATAAATGCTGCTGATTA
CTTTCAATCTAAATTTTGCAGTAATAATCTCATCTATTCAATAAGTGTAGCCTATGTTTT
ATCAGCTGTGGCGACGGTCTCCTTTAATAATATAATTGTTCAGTCTGTTCATTTCATAAG
ACGTATTATTTTCGGGTATGTTCTTGCTCTACTTGTCATGATATCTCTAACTATAATTAT
TATATGGTTACATATGTTATCTAAAGAATCATCGTATTACTGGATAATTATTGGCACATG
TATAACGGCTGTTGGATGTGCACTCCAACAATCCAGTTTCTATGGCTACAGCAGTCTTCT
TCCTCGCAGATACACTCAAGCTTTGATGATCGGAGAGAGTTTATCTGGAGTGATGGCATC
CATATTTCGAATAAGCACGTATTTACTGCTGGACAAAAAACCGACTGTTTATTTTTTCCT
CTGCATTGGTCAAATGTTTCTGTGTTTGATCATATTCCATATATCCGTGCGAAGTGGATT
TGTCCAACATCATCTTCAAAGACATCAACAAAACGTACTGACGAGTAATTTCAATTCCTT
GATCAAATCCACAAATTCCTTGTCCTATCAAGTCAATGCTCCTAATTCCAGTTCTTCAAA
CAACAATATTGCCAATATTGGTAAAACTGAAAAGAATTGGAAAACTCAAACCGTTTCTAT
GGAAATGAATAATCCGGCTTATGCGATTGAAGAAGAAAATTTACCTCAAGATGAACCACC
ATATCTGGAGTCTTCAGAAGAAGACGAGATTGAAGTCTTTGACAATGAAATGGAATCCTC
TGACATCGATCAATCCGAGAGCAGTTTTTCTCAAATACAAAGGAATTCTTTTAACTCAAA
ATCAAGCATTCTTATCAACCGTAGCAATTCCCACTCGAGAATTTTCCATTCAAACATGAT
TTCTAATATCAAAGATGGTTTGATGTTCCGGTTGGAAATATGTAAAGTCATCTGGCCCCA
TTTGGCTGCCATGTTTCTCGGTTATTTTGTCACGTTATCTGTTTTCCCGGGGGTAGTCAC
GGATATCGACAGCAAAAATTGGAAAAAGGCATTCCCGTTGCTAGTTATGCTTATATTCAA
TGTCTCCGACTTTTTAGGAAAAATTTGCACGTCCGTTTTTCGAAAATCCAAAGGAATGTG
CCTGTTTATATTTTCCGTTTCAAGAATACCATTGATTCCAATGATCATTTTTTGTGTCAC
TCCAAATAATTCACCAATTATTCACGGTGACTTTTGGATATTACTTCTAACCTCGATTCT
GGGCCTGTCTAATGGATATATTGGATGTCTTCCCATGCTTCAGGCTCCTCAACTGGTAAA
AGATAACCAAAAAGAAGTATCTGGAAATCTAATGACGACAGCCTATAGTCTCGGTTTGAG
TGTCGGAGTTCTGTCGGCTCTGGAAATAAAAAACTTGCTTATCATTCCACTTCACAGAAA
TAATGAAACCACAAATCCTTTTGTTAATTATACTTCAAAATTTTGTCGATTTAAATGAAC
TGTTAATATTTGTTTTTTACTGTTAATTGCATTTACTAATACATATTTATTGACT
>gir_mul_rgs6-7-9 gm_6183_0_1_3
CAAGCAGAAGACGGCATACGAGACCGAGTAATGGGACGGGAGTTCAGACGTGTGCCCTTC
CGACCCCCCCCCCCCTTTTTTTTTTTTTTTTTTTTTTTTTTTTTTCTGTAAATATTTTTT
TGACAATTTCTTAACGGTGATAAAATCTCTATCGATTGTATCAATAGAGAGAGTGAACGA
GAAATACCAGTCGTGATAAATAAGAAACGAGAGCTCGTGCAACTGCGGTAATGTTTTGAT
GGACCGACAGTACAGAAACAGCGTTGTGAAACGGATGGAGAAACTGATCGGACAGATGCA
GCATCCGGACAGCGGGATCCCGTTCAAGTCCCAGAAGCTGTTCCTGAGCACGATCCCGGC
TGCCGTGTCCGGGGCAGATTTCATCGCCTGGCTCAGCAAGAGATTGTCGAGTGATGATGT
CGCAGAGGCAAATACTCTCGCAAATCTGTTCTGTTACTATGGATATATCTATCCGCTCAC
CGACTATAAGTCTCTGGTCGTCAAGGACGATCCCTCTGTCCTCTACAGGTTCCAGGCTCC
TTATTTCTGGTTGTCTAAAGTCAATAAACCTGATGCGATGGACTACGCTATTTATTTGGT
CAAAAGAAGCCTACGTGGAAGACAAAAGTACGGACTGGAAGAGTATGAGCACGGAGCACT
TGATAGACTTCAAAAAATGCTTTGTGATAAATGGGAGTTCATTTATATGCAAGCTGAAGA
ACAAGTTCGATTGGGGAAAGAGCGTAAGAAAACCGACAGAACAGTAATCAATGCACAAGA
ACGTGCTTTTTGGCGTATTCATCGACCACCTCCGGGTAGACCATGTCGAGTAGAAGAGGG
TTTGCCGAGAAACATTCCTCTATCACAAATCTTATCAAAAAAAGAATCAGCGCAAGCCAA
ACAAGGCAAATCGTCGGCAGTGGCCAATGGTTCCGTTGGTAAATATAGATCAAATAGTCC
AGTAAACTCCTCGAAGTCGGGTTTATCAAAGGCCATAGAGAACCTGATAATGCATAATTG
TAACAATGCTGCGTATGACTGGTTCATAGACAGATCGGATACATTCAACTACTGGCTGGC
AAATCCCGATACCGATCAATGGCCGGCAATGTCTATAGAGGAGGGTGGCTTCTCTACGGT
GAAACAGGTGAGAATGTGGGCAACAAATTTTGATTGTCTGTTGCGCGATCCCCACGGCAG
GATGAGATTTCAACAGTTCCTTGAGAAGGAATTCAGTGCTGAAAATCTGCGGTTTCTGGA
GACTGTCAACTCCCACAAATTTGGACCCATGTCCAAGATTGAAGAGAGTGCAAAGAAGAT
TTATACTGAATTCCTGGGAAACAACGCCACCAGTGAGATTAATGTCGACAGTCGGACAAT
GGCAACGACAGAGAAGGAGTTAAAGAATCCCTCTCGATTCACATTCGAAGATGCGCAGGA
TCATATCTATACGTTAGTCAAAAATGATTCGTACGTGCGTTTTCTGCGGTCTGACGACTA
CGCAATGGCACTGAGACATGCGCTTGAAAAACAGAATACTCAGGGTGGAACTAAAACCCG
GCGTTTATTCAAAACGTTAGCTCCTAACCTTCCACCCACATCAAAACCTTCTTCTCAGAA
ACCTCAAGAGACGGGTGGTAACCAAGGCGATGATTCTGGCAATGTGAATCAGGCAAACAA
ATCGCCGGCAAAAGCTAACGCAGTGGCGCCTTGGGATGACCCGGATCCGTAAATAGATCT
ATTGAACATTCGTCCCCACCCATCGAATCCAAGCAATAACTCAACGAGCACTGTAGTGAT
TAGTGATATACATATATTTATATATATTTGTAATTCATTCAATAACATCAATGATGAATT
TATTTTTGTATATCATCCGTTGATTGCTATAAATATCAAATATCAGTCACCAACTTCCTT
TATTAAAACATTTACTGTTCACCTTTTCTTATGTGCGATATTACCTTTGGATAGC
>gir_mul_crf-r gm_61999_0_1_1
GGTCTACTAATAAATCTATACAAATTTATATGAAAAATGGAAAAAAAAAATTTATAAAAA
TAAAAAATGATTGATGATCCTTTGGAAAAACTAAGAAATGCTTGTTTACAACAACCGATC
CCAAATAATGTGGATATATTTTGTCCTCCAATATTTGATGATCTTCGCTTATGTTGGAAT
TTTACCAAAGGTGGATCAGAAACATTCCAAAATTGTCCGGATATTGAAGGCTTTAACAAA
AAAGAAATGGCCTCCAAAAAGTGTGAACCTGATGGAACATGGTACGTAAATGATGCTTTA
AATCGAACGTGGACCGATTTTCAACCCTGCATAAAGAATGTTTCGAATATCGATGTTTAC
ATTTACTTTGCCGGATATTCATTGTCAGTTTTCTGTATGGCCATATCTTTATTCATATTT
TTTTATTTCAAAAAATTGCAATGTGAGCGAGTATTTATACACAAAAATCTTTTCATCAGT
TACGTCATTAACGCTATTACGTGGATGACATTCCTCGCCGTTATTTCCAAACCAACGGTT
ATGGTTGAAAATCCTGGTTATTGTCAAATGCTTTACGTTATAGCAACATTTTTTAATGTT
TCCACATATTTCTGGACCTTTTCAGAAGGTCTTTATTTGGCTACAGTTCTTGTTATGGCT
TTTCAAGATGGGTCAAAAAAACTAGTTTATCTGTGCATTTTCTTTGGATGGGGTTTGCCA
TTTATCCTTACAATCTTTTACGCTTCTCTCCGTTATCAGTTTGAGAATCCAGAAAAATGC
TGGACGGTGAAAACAAATATGCAAAAAATTCTCATTATTCCCAATATCATTGCTTTAATT
GCCAATCTCATAATTGTTATTGTTATACTGAAAATCTTGTTGACAAAATTGTGGCATCCG
GTTAATCGGGAACAGAAACAATGGAGAAAAACCGCCAGAGCCATATTTATCCTCTTTCCG
GTTTTGGGAATTCAAAACATACTTTTCTTCATGTCATCCGATGATCGCAGGGTTGCAGCC
ATACAAGAATTTATTTCTGGAGCTTTTAACTCATTTCAAGGTGTGATGATGTCATTTATT
CTCTGTTTTTGTAATAATGAAGTAAAAGTTGCCGTATTGCATAGTGCAACTAACAATAGA
CGTTTCCGAACTGCCCGTAGTGCCAGTCGACGTTCCTTTACAAAATCGGACGGCAGTTTT
GATGCCCAACCAAGAGGATTTCGAAACAGTGTTGTTGTTTCGTGATGTTTGTTTATATTT
CCAAAATAAAATGAAAAATCTAAAAAAAAAAAAAAAAAAAAAAAAAAAAAAAGGGGGGGA
GATCGGAAGCGCGACGGGAAGGGAA
>gir_mul_34343 gm_99337_0_1_1
AAATTTAAAAATCAGTGAAATTAATTTGAAAATTATAAGAAAATAAGTGTTATGCTGGCA
TATTGGACGATATATGGATCTAAAAAATGTGTCAATTTCCGGTAATAAGAGAATTGAAAA
GTTATTGTGTAACAATAACATTTCGAAAATCGGGGAAAAATCTCTCGAAAAAATTCTAAA
AACCACTGTATGTTTCAGAAAAAAGGATATTTTATTAAATAAAATCACGGAAAATTGTGA
AAATCAAACTGTAACAGTATACGAATCAAACTGTGTCGAAAATATAATTAATGAATTGAA
TAAAACCTTTCAACGATTTCCAACCTTAAAATGGCCGAGTGAACTTAATAATGAAATTTC
TATTTCATTGAGAATAGTAAATGACCGTGATGAATTTTTTGACTCTGAATATATACCAAT
TTCCGAAACAACAACCGGAAGAAAGACCAAAGATATTGTTATCAAATCGGATATTAATCC
AAACGTCATGGCAACATTAATATATACAATTACATGTGATCAGAATTATTACGGTACAAA
ATGTGAAAATTTCTGCAAACCGATGGATAAAGAGTCAGGTCATTACAATTGTACAGAAAC
CGGTCAACGAGTTTGTTTAAATGGTTGGAAGGGGATGTTTTGTTCTGAAGCGCGCTGCGA
CAACTGTTCAAACGGTCAATGTGTCGGACCGGATAACTGCAGTTGCTATCGTGGATGGAC
CGGTAAAAATTGTGAAATTTGCCAGAAAGCACCTGGTTGTATGCACGGAATGTGTCAAAA
TGATACGGGGGTTTCCAATTCATCTAAACCACAGTTAAAAGCGTTTACGTGCTCGTGTAA
GCCAGGATGGGGTGGACAACACTGTGATATTGATCTCAAGCACTGTACGAACCATGTAGG
ACTGTGTAAAAATAATGGTATTTGCCACAACTATTATGGGGACCACATTAAACATTATAT
TTGTCAGTGCGCTCCTGGATTTTCTGGTAGACATTGTCAATTGAAAACCGGTGATTGTTA
TCATGACAATAATTCGTTGAAGAATTATCTGGAACAAAATTCGCCTCCTATTTGCCGTTG
TTATCCCGGATTTTCTGGGTCATATTGCCAAATAAATGATACCCTTCAAGATCAGATTAA
TTCTGTTACAACTTATTTGAGATCAGATGGATATTGTGTAAACTCCAAAGAAGGTTATTC
TTGTTCGTGCTCCAACCTCCATGGGGGAGTATGTAAATGTCGGTTTTTAAAATGTCTAAA
TGGTGAAGTTTGTATTGATAATTACTTACCAAATATCAAATGTTCTAATCTCTCAAACAA
TAATTCTATGATTGAATTTTCAAGCAATTTTGGACTTGAAAATTCTTCTAACGTCTTGCA
ATATGTCAACGCCACCCAACCATTTCCTGAAAACTCAACTTCATTTGATTTCAAAACTTA
TTCCAGTTCCCTTGTCTTTATTCCATTGCTGCTTGGGATTCTTATCGCTGTGGCTATAAA
ATTCAGATATAAATTTCGCAGAAAGTCAAGAACATCAATTAAAACCATTCACAATGATCT
TGGTATTATTAACAGTCAAATAAAAAATCCAGTAACATTTACAGAACAAACATTCTTGCT
AAATCATAGATCATTGTCTACCTCTTTTCCAACGGGCAGTTTCGCAAATAATTTATTATC
TTTACAAGAAACGAAGAAAAATCAAATAAATTCCGGTGATGTTTTGCAATCAAATAAATT
TGATGAAGATTTCAAATTTGATCTCTCAAATTCAAATAATGAAAATCCAGTAAAAATTTC
TCCAGAAAATTCTCCAAACAGTCATACAGATGTTCTCTCAATCAATCCTCCCAAAAATCC
CGTCATATGCAATCCAAATTTACTCATAAATAATTATAAAAGCATTAATGAAAGTAAAAC
TTGAAAATCTAAGAAAAAAGTCTGTTTGAAAATTGATAAAATGTATTTGTGTAATGGGGA
GTCAAATATCTCTCTTTTTTTAGGAATTGATTTGGTAGATTTCGTTCAGTTTATTTTGAT
ACGTTAAATTATATTTTGTTTGTCT
>gir_mul_17151 gm_12649_0_1_1
CCTCGGAATTTGCAGAGGGAAAAAAAGAAAAGAAAAAAAAATCTTTTTTCTCCATCTCAT
TTATAAATGTCGACTTCGACACCAAAAACATTTTGGGATTCAAATCACATTACCTCAAAT
TTAAATAGGAAAAGTACAGATTTGTTGAAAATTAGCTCGGTTAATACTGCTCCTATTGTT
TCGCCAACTCAAGTGGATTTACCAAACGATTTGATTGGTTTAAATAATTTGGAAAATATT
ATTAAACAAGAAAACAGTGAAAGCAATGGACAATTCATTTCCAATCATTATTCACTGTTT
ACTGTTTCCCATTCTCCAATTCTAGTTAAGAGCCAAACCAGAGTTTCTAATTTTAAAAAT
CCTAAATACCAGTGCTTCCGTTCAAAGCAACATTTTCGACGAAAAGTTTCCAGCCGCTCA
CATACTTGGAGTGATGCTGCTAGTTCTATAAGCTCTTCTTCTGGTCCCATTCATTCCCAT
GCCGCGACAGACGGGGAAAAGTCTCCAGTAAACTCTCATTTGCAATCTAATGAAAATATT
ACCGATTCTTTGTCGGTTGAAAATATCCCTCGACTGAACTTTAAGTCCAATTATCATCAA
TTAATGCGCATGACTATCGACTGTAAAACCAACCTTGATTTTTCACATAAAAATGATTCC
AGTCAAATGTCGAATAATATCATCAATAATCCTTTGAGTTCGAGATCATTATCACCTGAG
GAAAATTATTTAAGAAATCAAGATAGTAAAAGTGAAACGAAATTTCCAATTAAACCAGAA
CTTACAACTTTGGCTCCTTGTAAAGGTAGAATCAACCTAACAATACTCTGCCAGTTCTCA
AGAATGACTATCTTGCTTAAAGAGGCTGAAAGCCTACGATCCATGAATAATTCCGTCTCC
AATCCATTTGTGCGAATTCAGTTAGTGTCCAATCTTCAAGGCGGTCAAAGAATATTGTTG
TTCGATACCGAAATTTTTCCGAATTCCACTTGTCCTGTATTTGACAAAAGTTTCAGTTTC
AATATTTCCCATATAGACTATTACAAAAGAATAGTCATATCTACATATCATGTTCAAAAC
AGTGATTTAGAACTTTTGGGTTGCATGTCTTTCGGAATAAAAAAGTTTCAAACTAAAACT
CAGGTTTCTGGTTGGTATTATCTTTTGAAAGAAGAAATTGGATATAGAAAACATTTGAAA
GCTGGATTTTTGTCATTAAACAATTCGAATTCTATCAGTAATTCTGTTTTAATGGACTCT
AATTTGACAAACACAGCAAATACGAGTACTGGATATCAGATAATTGAGGTTAAATTAGTG
AAAGGACTGCGTGGATTTGGATTTACACTTTGCGGAGGATCACCGGTTTATGTAAGTCAT
GTTGATGTGGATTCTTCAGCAGAATCAGCAGGAATACATCCAGGGGATATGATTATCAAA
ATTGATAATTTCAATGTCTCTCAGTCATCAACAGAAGCAGTCGTTCGAATGTTTCGAATG
TGTCCAAAATCGGTGAAGGTCACGCTGTCAAGATCTTCCCTTCATTTTACTTACAGACCT
TTGCCAGCAGTACCATTAAATATGCACAACAGTAAAACATATCCTTGCATCCATACTCAA
CTAATAGCAAGAGATCAGTCCCTTACACCGGCCCTAAATTCATCAAATGGACATCTATCA
AAATCTAAAGAGTTAACAAGTGGAGTTTCCAGCTATGAATTTCAATGGGATAATAGTCAT
AAATGCCGATCAGAATCCAAATCAGTTCATTTTACTTCTTCCACTGCTGATGGGGAATCT
GCAGTCATCCCAACTAGTTTAAAAACCAGTCAGTCAATGAACATTGGCGTATATGATCAT
TCAGAAGTATCAAAAGGTCCAGTTGTTTGTAGTAACAATTTTCCAACCCGTGCACCTGGT
GAAGGCAGTAGCAATCCTAGTCAAACCTATCCAAACGTTTCTGGGCCCGATATAGTAAAT
CGGTTACAATACCAGGGTCATTTAAAAAAAGTGGATTTTAGTCAAATGTCAACCAACCTG
GAAATTTGTGGTCCAGTGTCTTTAAAAGAAGGAAACTGTTTATTTCCTGTACAAATGTTT
TTATTTTCTCAAGTGTTATTAATCGGCCAACATGAACCCGATGGTCATATAACGGTAATC
AAAGAGCCAGTTTACTGCTCCAAAATTTGCTATGCTAATATTCCCGCATTCTGTTACGAC
GAAATTATTCTACAATATATCAACGAAGTGGGCAGAAAACAATTTATTTATTTTCAAGCT
TCTAATATAAAAGAATGGCTCAGTCGTATTCAGAGGCATATGATTTATCATTGTAATTGG
TGGCTGCCAAATATTGCGTAGAAAGGAAACAATAGAGCATAATAAGGCATTTAAGATTGT
CATTCTCAATTTATTTTCTTCAAATTCACTGTTTTCCCATGATTCAATTTCCAAAGTTCT
ATCTCAGTTGTAAATACAGATGAGCAACCAAATAATAAAATGATTATGAAACTGGTTTAT
TTATGAGAGATTTATTTGTGAAAATTTTATGTAAAATAAACCAAGTTTCATATGAAACAT
GAATAAAGAACGATTGTTAGAAAAAAGTTGTAATATTTACATTCTAATGACAAAAAAAAC
GAAACTTGGAAAGAGGACTGATTTGCAAAGTGTAAAGTTCAGATACGGTGCAAAAATTTC
TCTATTTTTTTCATTTTGTTTGTAGTTGGGAAAGGAAAAGAAAAGAAAAGAAAACTAAAG
TTACAGCTTCACTGACAAGGATTAATTTCTTTTTTGTGAAAGAGTGATTATTTTCAGTTT
ATACTTCGAAATCTAGTCATACGTTGGTTTTTTTTTTAATTTCCTGTGTATTTTCTTTGG
TTTTAATTTCCTTTATTTGCATATTTACTTAAATTATTATTGGCGTAAGCTGAAGCTTTA
TTAATACATTGTCTTTCAGTTAAAATGTAAATTAAATAGTCAATAATAAAACAGTTC
>gir_mul_02471 gm_12676_0_2_5
GTATTTGAATTTATAATTAATTTTTATAATTTTAATTGAAAAAAAATCGTCATTTGATAT
CGAAACTTTTTGAATAATTTTAAGTGACACTCATTAATTTTTCTTTCCAATCCATTCGAT
ATGTTTAAAAATCTCGGACCATTTGATTTAAGTGTGATTGTCGTTTATTTTGTCTGTCTC
GTTCTTACTGGATTCATATCAATGTGTCGGTCTAATAGGAGTTCTATTAAGGGTTATTTT
CTTGCCGGTCAATTTATGACTTGGTTTCCGGTCGGTGCTTCTTTATTTGCCAGCAACATT
GGCAGTGAGCATTTCATCGGTTTGGCGGGATCTGGGGCGGCTAAAGGGATCGGAGTTGGG
GCTTTTGAGTTAAATGCATCGATTTTATTGCAACTCTTGGGCTGGGTATTTTTACCGGTT
TTTATTAATAGTGGAGCTTACACTCTACCGGAATATATGCACAAACGATTCGGCGGTAAG
CGCGTTCAAGTTTACTTAGCCGTCGTATCTTTGTTGATGTACATCTTTACAAAGATTTCA
GTTAACCTGTACTCCGCTTCTCTATTTATTTACGAAGCTCTAGAGCTTAATCTATGGTTG
TCGGTTGGAGTATTGCTAGCTTTGACCGGTCTAATTACTGTTACAGGAGGATTAGCTGCT
GTTCTCTATACCGATACTTTTCAATGTGTTATAATGATAGTAGGTTCAATAGTCCTGACG
ATAATAAGTTTCGCAAAAATTGGTGGTGTATATGGATTGTTTGAGAAATACGGTCGAGCC
ATTGCCAGGGTCAATGAAACTGTACTTCCTAGTTTGATGAATTCAACAACATTGCATTGT
TATTTACCGTCTAAAAAAGCTTTCCAAATGTTTCGGCCAATTGACGATTCTGACATGCCT
TGGTTAGGCTTCATTCTTGGTCAAACTCCTGCATCTATTTGGTATTGGTGTGCTGATCAG
ATGATGGTCCAACGAGTTTTATCTGCAAAGAATCTTTCTCATGCAAAAGGCGGGACTTTA
TTTGCTGGTCTTCTTAAACTGTTACCAGTATTTATCATGGTAATGCCCGGTATGGTCAGT
AGAGTTTTGTTTCCAGATGAAATAGCTTGTGCTACCGCAGAAGATTGTATTCGAGTTTGT
AACCAAGCCAGTGGATGTTCCAATTTAGCTTATCCAAAATTGGTTATTAAACTTTTGCCA
GATGGATTACGCGGCCTAATGTTATCGGTGATGCTGGCGGCCTTGGTTTCCGATTTAACA
TCAGTATTCAATTCAGCAAGTACTCTTTTCACTGTGGATATTTACAGATTAATTAGACCC
AGAGCTGTTAATCGTGAATTGATGATCATTGGAAGGTTATTTGTACTTGTTATGATTGGA
ATGAGTATTCTCTGGCTACCTGTGATTCAAAATATGCAAGGAGGTCAATTATTTATATAT
ATACAAGCAGTGAGTGGATATTTGTCTCCTCCAATTGCTGCCGCTTATATGGTTGCAATA
TTTTGGGCTGGAGGAAACGAAAAGGGAGCTTTTGGAAGTTTAATATATGGCCTAATTATT
GGTGGTTTCAGAATGATACTCGACTTTGTGTGGAAAGAGGTTCCTTGTGAACAGGAAGAT
ACAAGACCGTGGTTCTTTCAGAAATTTCATTATATGTATTTTGCATTATTTTCATTTTGC
TCTTGTTGCATTGTTATGATAGTAATTTCATTAATTACGAAACCTCTCCCAAAAAAATTC
CATATGAAAACAACTTTTTGGTGTTATTTGAAAGAAGATATAACTTCTTCCGAGAATGAA
ATTCCCATTCCGTTAAAAAGAGAGATTACATTTTCAGATAAAAGTGTTAATTCAAATGTT
CTTTCAAGAAATGGAAATGGATGTCATAAATACAAATTATTAATAATGCGTTATTGGTCT
AGATTTCTCGGAATGAATGATGATGACACAAATTCCGACGCCTCACCTCTCGAGGAATCG
AATGAGGTTCTCATAAGGAAATCTATATCGAATCGTCTTTATGAAAAAAGACTTCATCGA
ATTGTTATTAATACACTTATGGTTATACAAATATCCTTTGTTTGTGTTTGTTTTATTGTT
TTTTCCGTTGCTTTTCCGGAAATTGACATTGGTCCAATTCCGACTTATAACTCTTCAGTC
AATGTAAAAACTGTGTGATTTTATATTTGGAAAAAATTATTTGATATTATTTTTC
>gir_mul_07486 gm_18335_0_1_2
CCAACATAAATCAGTTTAAACGTAATAATGGATAGTTCGTATTTAAAAATGAAGAAGAAA
ACACTGAAAAAGTTAACTGTTGATCAAAAAAATGAAATAAATGAAGCTTTTGAGCTTTTC
GATTCAGATAAAGATGGATTAATTAGTCAATACGAATTTAAAGTTGCCCTACGAGCACTT
GGATTTGAAGTGAAAAAACAAGACGTCATTAAAATATTATCGGATTTTAGTATTAAAGAT
GAAAATCCAAAAATTAAATTCGATGATTTTAATGAGATTGTTTCAGAAATGGTACTCGAA
AGAGATCCTACAACAGAAATGATTCGTGCTTTTAAATTATTTGATGATGATGAGTCGGGA
AAAATTAGTTATCGTAATTTGAAAAAAGTAGCTCGTGAACTCGGAGAAACGTTAAGTGAT
CATGAAATTCGAGCGATGATTGAAGAATTTGATAAAGACGGTGATGGATCAATAAATATG
GAAGAATTTATGGCTATAATGAGTGGAGAAATCTAATTGGCTGTGTTCTTATAAGGGTTA
TAATTATAACGTATTTACTGAACTAATCGTATCTGCATATAAATTGTATAAATGAGTGTC
GTTTAATGAGGGTTTCATGTACGTTAGAAAAATTAATTTTTTGTTATTGACTTTTGTCTT
TTATTTATTTTTTAATGATCACACGAATCTGATTTGAATTGTGAGATTGCTATTTCATTT
GGATCCTAAAAAGATCAGTTGTATTATTCTCTGAGGGTTGCGATATCAGCTTCCTACCCC
TCTAGTTTACAGTTGATTTTTTATCTTTTTTTAGCAACTTGTAATAAATTGAAATATTTA
ATTTTGAATTCTAAAAAAAAAAAAAAAAAAAAAAA
>gir_mul_pitp gm_10882_0_1_2
ATTTGTAAAATCACTTTTTGTCGAAATTTATCATTGATATTTTTATTTCGTCGACAAACT
TTTCTCGATTTTAAATAAATAAATCTTATAAATTTTTAATTAAATTGCGATTTTTGGAGA
GTTTTCACTGATTTTATAATCATGGCGTCGAATGAAGAGAAACTGTTTCATGAATTCAAG
GAACAAATTCAACAGCATTTGGATGAGAGTAACTTTTTACATAAAGAACACTATTTGAAC
AAGTGGCTGATCGCTCGAGATTATAATGTAAAGAAAGCAGTGAAAATGTTTTGTGAAAAT
ATTGAATTTCGGAAACGTTATGATGTGGACAATATTCAGAAAAACTTTCAACCAAATGAT
ATTCTGAAAACTTATGTGACAGGAGGCATAATTGGTTATGATAAATCAGGCAATGTCCTT
AGAGTGGAGCTATTTGGAATGCTGGACATGAAGGGTCTGATGTACACGTGCAAAAAGTCT
GACTTAGAAAAAATGAAAATTCTTGAATGTGAAAATGTTGTTCAAATGTGGAAAGAATAT
TCAGAAAAGAATCCGGGAAAGATTTCAGATGGTATGACTGTTATTTTTGATATGAAAAGT
GTCACCACAAAGGTACTCTGGAGAACAGGACTTGAGATGTATCTACACCTTATTAAACTG
TTAGAAGATAATTATCCAGAAATGCTAAAGAATCTTTTCGTGATTAATGCACCTTCCATA
TTTCCTTTTCTTTGGAGAATTTGTAAACCTTTAGTCAGTGAACATACAAAACGAAAAATA
CATATACTTAAAGATAACTACAAAGATATTTTACTTCAACACATTGATGCTGATGTGTTA
CCAATGGTGTATGGAGGTACAAGAATCGATGAAGATGGAGATCAAAATTGCAAGAGCATA
ATTACACCAGGCGGAACAATTGATGAAGCTCTTTATAACAGTCAGATGTTGAATTTTGAA
AATTCCGAGTCCATTAACGTAAGCCACGGATCGCAGCATATAATAAGATTGGAAATATTA
AAAAGCAATTCAATAATTAGATGGGAGTTCAAAAGTTCTGACTATGATCTAGGATTCGGT
TTAAGGCTTGAAACTGAAAATGGTTCAAACGTTTTTCTTGTTCCTGTATCTCGAATAAAT
TGCCATCTCGTACCCGAAGACGGTAGTTATCTTTGTGAAAAAATCGGAACTTATGAACTC
ATCTTTGACAATAGCTACAGCATGGCGCGTTCTAAGAATGTTGATATTTATTACGAAATT
CTCGATCCAGACGAATCTTTTCAAAATGAAATATTCAATTAAATACGTTTAAAAAAAATC
GGAAAAAATTGAACCCC
>gir_mul_04136 gm_7128_0_1_2
CCCCCCCCCCTTTTTTTTTTTTTTTTTTTTTTTTGTTTAAATAATATAAACAGTTGATAA
ATGTAATTTGTTTTGACTTATCACGTATTTCATTAGTTCAGTATGTTATCTCTAAGACCG
ACAAGTTTCTTAAAATTAAAAAATATCACACCAATATTTTCGAAATTCACGTCAAGTGAA
ATAAAAGATAACGATACTACTGATAAATCGGAAGTCAAAGTTAAACCTTATTCTCCGTTT
CAAGTCCCAATTAGCAATAAAGTAGAATTTGCTTTGGCTCGATTGGATGATTTGATTAAT
TTCGGAAGAAAAGGATCAATTTGGCCGATGACATTTGGACTGGCTTGTTGTGCGATTGAA
ATGATGCACATGGCGGCCCCCAGGTACGACATGGACCGCTTCGGCATTTTGTTCCGGGCG
AGTCCACGACAGTCTGATGTAATGATTGTCGCTGGAACGGTAACTAACAAAATGGCGACC
GCCTTGCGAAAAGTCTATGATCAGATGCCGTATCCGAAATGGGTCATCGCTATGGGCTCG
TGCGCAATAGGCGGCGGTTACTATCACTACTCTTACAGTGTTGTTAGGGGCTGCGATAGA
ATTATTCCCTGTGACATATTTGTTCCCGGATGTCCTCCATCAGCTGAAGCATTATTATAT
GGATTTTTACAACTTCAAAAGAAAATGAAGCGCACAAATAGCATACAAATGTGGTACCGG
AAATAGAAGATATTCCTTCTCTAAGTTTTTAGATCTTCATATGTAATTTAATGTTCTTTT
GCTTCGTATGCACATTATATTCATATTTATTTTTATTTTTGCTGTATTTGTGAAAGGAAG
TCATTTTCTCTGTATCTCTCATGATTACATTTTTGCTTTTTGTCTTCAATGTTGCATTTC
ATGAAATATCTTTTCTTATACCC
>gir_mul_12199 gm_38309_0_1_1
GCTCTAATTCGGTTTACAATTAAATTATTAATTATTCAAATTTATCGAAAAAATAATTTC
TACAATATTGAAATTAATCGATTATATAACAATTACATTCGATAAATCTCCACCAAATCC
ACCGATCGTACAATGCTGAATTCATCATCGAGTGATGACGATGATGTGCCGTTCAATTCG
GCATCTCATTCGACCGCCAACAACAAATTAAGCAGCGTCTCAACACCATTCGAAACTCAT
AATCGATCTCAAGAACAAAACAAACTAAGCTGTCCGTCGTCAATTAATCCATTTTCAAAC
AACATGAGCAAAAGGTCCAATGTAACGGCGTCAAACAGTTCAATCAACAAAAAATCATCG
ACAGTCATGTTCAATCGTAATCAAGCGTCAAATCAATACGGATCGGGCACGTATTATACT
CATCAAACAAGCGCACCGGCCAAATCGACCGGTCGCTATGATTACGGCGACAATGACGAT
TGTAATTCGTCAAATTCGTTGAGTATTTCAAAAAACGACAACCGAGACGCATCTGATTCT
CCAGTATTCTATAATGACCATCATAAATCGTCTGATCCGAATAAAAATATTACCAGAGGC
AAATCATCTGATAATTCTTCATCAATGGCCCATGTAAGTCAAGAAAATATATCTTTGTCT
GGTGTAAGTATTGCCGGATACTCCAACAATCAGACAAACAGAAAGGCTAGCTCACATAGT
GTCTACAGTGGTGGTAGTACTGAACAGCCTCCAGAAACCCAAGCAAACTTTATGAACCGA
TTAAGTTCCAGTACCTCTCAGGGTTCAAATGATGTGGCTGAAGCTAGTAACGTGAATAAT
AATAAAGAGGTTGCAAAACCTAAAGATCCGGAGACTCTGGAAAAGGAAAAATTAGCCAAA
GAAGAAGAAGAGAAGCAGGAAAGATTGCAAATATACGTTTTCGTGATACGGTGTATAGCA
TATCCATTTTATACAAAATATAACAGCGATCTAGTAAGACGTTATTTAAAAGTAACAAAA
CAGCAGCTTGGATCACTGAAAGAGAAATTCCAAGCTTTTCTTAATGGCGAATTGGATGTT
GTGGGAGACGAAGCTTTCACTAATGCTGTACAAAGTTATTATGAGGTGTTTCTTCGAAGT
GATAGGGTTGCCAGTATGGTCAAGAGTGGTGGTTGTTCTATGCATGATTTCCGTGAAGTT
TTTCGAACAAATATTGAACGACGAGTTCGGTGTTTGCCCGAAATAGAAGGCCTCAATAAA
GACAATGTTGTGAGTGCCTGGATGGTAAAGTTCGACCAAATTTGTCGTGGCGGTGTTGGT
CCATCAACGGCATTGCAGAAATTACAGGTTCCGCAACCAGAGGTCATCATGAACAAAGAA
CAACTCTATGAAATGTTTCAGTCAATTTTAGCAGTTAAAAAATATGAACATCAAATACTC
TTTAATGCATTACAGCTTGACAATGCCGACGAGCAAGCTGCACAAGTACGCCGCGAATTG
GACGGACAACTTCAAAAAGTTGAAGAATTAGAAAATATTAGAAATTTTCCCAGACTTGTG
GCCAAAGAAATGGAAATACTTTATATTGAAGAGTTAAAAAGAATGATAAATGAATTAATG
GCGAGATTAGAAGCAGTGCCCATTACAAAAGGAACTAGCAGCTTTCAAAAATTCAAAAAA
TACAGTCGCTACCAACCGAATGCTCTTAAGGATCTCGATGATTCTTCCCAGGAAATAAAT
ATTAGCAAATTAGACATTTCTCTCAATTTTAATATGGAAGTCATTGTGGTCCAAGTTAAA
AATTTAAAACAGTTGTCTGGTAACAAAATTGTTTACTGCACAATGGAAGTCGACGGGGGT
GAAAAGCTTCAAACAGATCAAGCAGAAGCATCAAAGCCTTACTGGAGTACTCAAGGAGAC
TTCCAAACCAATCAACCATTACCGACCGTTAAAGTGAAACTATTTACTGAAAATACGTCC
ATATTATCTTTAGACCATAAAGAACTGGGACGGATTGTGATCAATCCTACTTGCATGGAC
AACAAACAATTAGAATGGTACAAAATGCAGTTGTCAAAAGGTGTCACGGATGACCTCCGA
ATACAAATGGCTGTGAAAATGGAAAAACCAAATAATTTAAAGTATTGTGGTCATCTTTGT
TTGAAAGGCAAAACTGCATTTAAAAAATGGAGAAGTCGATATGTTTGTTTAATTCAAGTA
TCCCAATACACATTCGTGATGGCTTCTTATAAACCCAAAAAATCAGACGCTACAGAAATT
ATGCAAATCGATGGCTATACAGTCGATTATTGCGATGCACAACCAGAGCTGACAACAAAT
ACGTCCAAGTTTTTTTTCAACCTTGTTAAAGAGGGCGACAACGTTTTAGCAGCCACAGCT
GATGAGAGTGAAAGACAACTGTGGGTCCAGGCCATTTACAGAGCCACGGGACAAACTCAC
AAACCAATTTTAAATGTTAATCAAAACAACAAAGCCAAACCCGGCACTCCACGCTCATTT
GCAGGCGGAGAGTCTGATAGAGCCAAAAAACATGGATTGGAAAAATTTGTATCTATTGAA
CCCTGGAAATTCCCCCATGCCGATTTATTTAGAAATTTGCAGTCACTTTGTTTGGATTTT
CGCTTAAAAGATCAATATGTTTCATTGGGTTGGTTCAATCCTGGTCAGATGTTTGTCTTG
GATGAATATTGTGCGCGATATGGAGTCCGAGGATGTTACAGACATTTGTGTTACTTGTCA
GATTTATTGGATAAAGCAGAACATGGAACAATGATTGATCCCGCACTTGTTCATTATAGT
TACGCATTTTGCTCAAGTCATGTATGCGGCAATACGATACAAGACATGAGTATTCGAACC
GTGTTGACTGAGGAAAGGGATAAATTTTTGGAGGTCAAGGCCCGTCTGTCTGCTTTATTA
GAACGTCAAATAACAGAATTTCGATATTACTTTCCGTTCGGTCGCCCTGAAGGTGCTTTA
AAACAGACCCTAGGCCTCCTAGAAAGAGTGTTAATGAAAGATTCTGGGGCGCCTGCTTCC
GCTGAAGAAGTGCGATTTGTTATCAAAGGTTGTTTGGAAAAGGCTGCTCTTGTCAATTAT
ACTCGAGTTTCTGAATATGCAAATATTGAAGCTCAAGATTCCAGCAATAAAAACGAGCGC
AGTGTAAATGATATAATACATTTGGCTGAACTTTGTATAGAAGTTTTGCGACAAAATGAA
GAGCATCACGCAGAGTCATTCGCATGGTTCAGCGACCTACTGGTTGTCCATACAGAGATT
TTTTGGTCACTCTTCGCAGTTGATATGATGGAGGTGCTTCAACAACAGCCTCCTGATAAT
TGGGACAGTTTTCCTCTGTTTCAATTGCTGAATGATCATTTGCTTATGGACGAAAATTTA
AAAAATGGGAAATTCCATTTGCAACTGGTGGAAATTTTCACTCCACAAGTTGTCAGATAT
GTTGATCTAATGGAAGCATCGATAGGTCAATCAATTCAGAAATCATTCGAGCATGAAGCA
TCGACTCAATCAGTGAATATTACCAGTGCGGCTGGATTAACCAATATGACATCGATGAGT
GTTGGCTCTTTGGTTACGGCCGCAGCCAGCTCGGTTGTCGGCGGTAACAATTTTAATAGC
GACAATTTTCCGGACGGTGGTAATGCATTCGGATTATCTTCTGGCGGTGGAAATCCACAA
TTATTCGATGTTAAAACTGACGATTTATTGTGGAAACTTGAAGCTCTTCAGAATTTTATT
AAAGAGCTTCATTGGCCCGAAGAGATTTTTGCCGAACATCTTGACAATCGACTGAAAATG
ATGGCCGCTGATATGATTGAAGCAGCAGCTCAAGGTACTTTAAATTGCTTTGACTGTTTG
CTGAAAATGTCAACGAAAACAACGGATTTCATTCTTCATTCGGAATGTTGTGCCATGATA
AATGCCATAATTAACATGAAAGCCAGTGTTTTCAAATTATGCACAATGAATATGGGCACC
AATATTCATCAGTATCACAACCAAACCGAGGCCCATTTGGATAAAATTCAGAGACAAGTG
GCATTACTGTTGATAGAAAAATTCAACAATGTCCTTGAAAACAGTCTGTCAAAATTAGCT
CGCTATGATGAAAATACTCTCTTATCGTCGTTCTTGTCATTGGCGAAACCTGTGGATGAA
GTGGGGAAAGCTTATGTTGAATTTATGCGAGGCAATCTTGAGCAGCTGCGTTTGAAAGTC
ACAGACGAGATATACACTTTGACAATATTTGAGAAATGGTATACCTCTCAAACCCGGATG
ATCTACGAGTGGTTGAATGAAAGGCAAGGAGCGTCACTCCATCCGTATCAATTAAATTGT
TTATCGACGATATTGAAAAAAATATTTTCCGACTTTGAACTACAAGGCATTAATCACGAT
ACCCTAGACACAATCACCTACCAAACTATTTCCCAGAGACTTCAGGTGGAAGAAGCCACT
CAATCAGTCAAGAACGAATCCAGCACTCCATCCAGATCTCTTCTAGGAAGTATTACCGGG
GGAATCAGCAGTCTAAGCAGTGGCTTTCAAACTCGAGGTTTCCTTAGCAAAATTGTCTGA
TTTACGCTGGATCTACTGCTTCCAAATGAAGTGTCATTCATATGCTATAGAATTGAAGAT
AGTAGTTCCATAGGAACTGCAGTGGCATTTGTGTATTTAATGAACCGTTTGCTATTTGTT
CCTCTCTTTACTCAATTACTTATTTTAACGTCAGCTTCTCTACGTTCATATATGCATATA
CATTAATGCGACAGTTATATATTGAGATTATTACTATTAATATAACCTAGATTTATATTT
CTGGTTTGTTGTTTTAATGGACTACATCATTATTATTCTGGAACAATGTCGATCTTT
>gir_mul_21334 gm_13132_0_1_1
GAAATAAAAAATTAATAAAAATATTTTTTTTTTTTTATTCAAAAATATTTTTACTATAAT
TTATTTTATTTCAACTTTTGGAAACGTTTGTCATATAATAATAATTTTGGGTATTTGTGT
AATTCATGGTTTTTTGTAAGTTATTTTTTTCAATTCCTCTGTCTATTGTATATATCGTCA
TTACTATCCTCGCAATATTGGGCAATATATTCCTCTGCAAAATTATTTGTCGTTCCAAAA
AGGTTTACAGAAAATCTTATTCTCATTATTTAACTCTTTTGACAATTACTGATAACTTTT
CAATATTTTTCCTTTTACTTAATTTTGTGGAAAGATTGTTTCAGAAAACAAAGAACAATG
AAGATCTATTTCATAAAAGCCATATTTTCTGTAAAATTGAAAAGTTTGTTAAATACACAT
GTTTCTTCTTATCTGCATGTGCTACAGTTTGCCTAACAATGGAAAGGTTTTTGATTGTTT
ATTGGCCAGTAAGGGGTCGTTTACTTTGTCGTGGTAAACAGTCAGTTATGATCATATTTG
GGATCATTTTGTTATGCTCCTCGATTCAATCATTTCGATTAATATTTGTTACCAGTATGA
ATAATACTTGTATTTTTCATGTTCCAGTGATTCGAGAAAACTTTTTCTTTAGTGGATACA
GTAATGGACTTCTGATTTACGTAATTCCTGGATCTTTGATTCTTGTCTTTAATATATTAA
TACTAATTCAACTTTTGCATTCAAACTATAAAACCAAATGCAAGAAATGTTTTACCAAAA
AATCAAAAATTAATAAATTTTCATTTAATATTTTAAAAATTTTAAAATTCGATAAATCGA
ATTTGTCAACGGCTCAAAAGCATTTGGAAACAAGTGAAGGAAGTGTCTTAAGTGATAAAA
GTACTTCGCATTATGAAGAAAGTATTGTTTGCTCAAAGTGTCTTTATATGAAACAAGATT
CCGCAAGATATTATCTTCAAGTGAAGAGACGAGCTTCAATAATTTTACTTTTGATATCAT
TCAGTTACCTGATTTGTCATTCTTTTAATACCGCTCTATCTTTATATTATCTTATTAATG
TTCATATTCATTATGACACTCTTCAAATTGTTCCACGAAATTCAAGTTATTATATGGGAT
TTGTAACTCGTACCATGATCCATGTGAGATATTCTCTTTGTATTTACAGTGATGTAGCAG
ATCTGTTCAGTATCATTGGATACGGTGCAAATTTTTATATTTATTATATTTTTGGTAATA
TTTTCCGTATTGAATTTGCACGAATGTTTCAACATATAAGGTATAAATTACGTAGAACAT
TTCGTATTTGTCGAGTTAATCGAAAACCTACCATAAGAAAAACCCATGTTAATCAGTTTC
CTGTTTATAAAAGTCGTGTTGGTAATCCAATGTACTTTTATCCTATTTCCGAATATCAAA
TCCAATCTAACTACGAATCGAGACACATATTCCATCGAGATAAATCGTATCATCCTGTAC
GGTCATGTCCCCTCAATATCTCTGAAAATTCACAGTTAGCCGATTATATGGTCATGTAAA
AAATGATATTGTACAGCAAAAATTCTGATTCTTTAAACAGATTATTTATATTTTGGTGTA
CCTTGTAAAGAAC
>gir_mul_29424 gm_5263_0_1_1
CCCCTCTCCCTTTTTTTTTTGTTTTACTGGATAGTATTAGTAATTCCGCGTTGTTAGTTA
AAATTCAAATTATTTATTTATAAACGCAAGAAAATGGCGAGTAAAGTCGTGAAACAATTG
GCTGGCAATGGTACCGGTCAGAGTTTAGTTGACCGAATGAGTGCGGCCAAGTACAGTTTA
GCCGGTTCTGGATTGGGACGCGGTGTGATAAAAGCCACAACAGAAGAAATAACACCACCG
AAAAAAAAGCATTTAGATTATCTAACGAACTGCACGAATGAAGTGAATGTATCGATACCG
GAGTTGGCGGAATATTTGATCGACCGCACCCAGCAGACATCCTGGGTCGTTGTGATGAAG
ACTTTCATTACGACTCACCATTTGATGAATTTCGGGAATGAAAAATTTTCTCAATATTTA
GCGGCGAAAAGCACTTCACTTTCTTTACCGAATTTTGTGGACAGAACAAGTTCGATTGGT
TACGAAATGTCTCAATATGTGAAACCGTATTCGAAATATGTCAATGAAAAATCGACAACG
TATCGTTTAATGGCGTTTGATTTCTGTAAAATTAAACGAGGGAGAGACGATGGAATATTG
AGACGGATGCCTTCCGACAAATTAATGAAGACCCTTCCAGTTTTACAAGGACAGATAGAC
GTTCTGTTGGAATTCGATACCAACCAAAAAGACTTGAACAACGCCGTTCTTAACGCTGCC
TTTGCGTTATTATACAAGGATTTAATACGGTTGTACGCTTCATACAATGAAGGAATGATT
AATTTGATCGAACTGTATTTTAAAATGGACAGAAAGTCATGTAAAGAAAGCTTAGACATG
TACAAAGCATTTTTGGATCGAACTGAAAAGGTCACCAAATTTGTCACTGTTGCTGAAAAT
GCTGGAGTCGGAGATAAAGCATCTTTGGGACTCCAAACCGTGCCTCCCAAAGTTCTTGAA
ACTCTTGAAAATCATCTAGCCAATCTTGAAAAAAATAAAGGTTCAGAAAAAGATTCCGCA
GAGAGAACGCCTCCTTCAACAACTTCCAATGCATTGCCACTTAAGATTAATAAACCAGAA
TCCACCCCAGGTGCTAAAAAATCTAATCAATCTCATCCAGCTAAGTCAGATATTACAAAA
GAAAATGAATCCAATCCTCAAGAATCAAAAAAATCTCCTGAAACAAACAGAAAATTGGTT
GATGATAAAATTTCCGATGACAAACCGTCAGAGGTAGCAGTTCGAACCCAACTAAGAAGA
CCTGAACAACAGCATTCAGTTGCTGTCACAGTTAAAAGACCTAGTCGTTCTCCATCTCCA
GCTAGACCTCCTCGACCGGCTCCTCATTCCAGGGATCCATCACCTATGAAACCAGCACAA
CTTTCAAAAGAAAATAAGGATGAAGATGATTTTTTTAGTCATATTCGTGACGAAACATCT
GCACATCTGGAAAGGTCTCCAACAACTCCCATCAATGGAAGAGCGAGTCCTTTCGCTGCT
GACGAGAAACCTTTGGAATCATCAGGATCGTTTTGGAATTCTAATAACAAAAGTAATGAT
ATGGGAGATATTGACTTTCAATCAGCCTTTAATAAAGAATCGGAAGTATCAAGTAAATCA
AAAAATGAACCGAATTTGTTTGAGACTGATTTATTGGGTCTTGATATCTGCGATGAATCA
ATTAATAAGCCAATAGCCCCGGCTGAATCCAGCCATTCTGCATTTGCCGACCTTGATGAT
CTATTTGCTTTGGGACCGTGTGAAGCTAACTCTCTGACAGATACTCTATTGGCCCCGTCT
TCAATCACACCTGTAACAAACAAAAACCTTAACGACGACATATTGGGGTCATTTACAGCC
GTGAGTCCCAGCTGCAGTAACAACAGTTCGATAGCTCAGTCAACAAATAATGCCGTCTCT
TCTATGGCACCTGCCTCAATGAGCAGCAAACCAACTAAGCAAGCCGATGTTGCTTTTAAT
GACACTTTAGCTGATTTAGCGAAAAGTTTAGGTACAAGTGAAACCAAATGGTCTTCACCA
AAACCTCAAACTTTGGCTGGGAAACCTCGAGACATTATAGATATATCCACCGGTCCGACA
ATTAACTGGTCAGCTAATACTACTACCAGTAATTTGGAAGGTACATCCAACAGCAACAAT
AATAACGAAAATTTGTTGGGTGATTTGCTGGGTTAATTGAGCTGGGTTTGGTGTTATCAT
ACATTTAATTAGTTAGTTGTTAGTCCGCTCTCTCATTTCTGACTTGAGTTCACAACAATC
ATTAACCGTTGTTGTTACTATTGTTGTTGTTGTCATTGTTGTAAAAGTAGATTTATGTAG
ATTCTAGAATTTGGGTTATTCGGAATCATTTCGACAAAATATTGAGACTGATTTATAACT
TATACAAATTACTAATTTGATTTATTGAAATATATTCTTATTCTATGATG
>gir_mul_nkx1 gm_62407_0_1_2
TAATACTATTTACCCATTTGTAATAATCGTTGCGAAGTGAATATAAATAATTATTAAACG
CAACCTATCAGCATTTAGTTTGGTCGTTAGCGATTATAAGTGAGACTTTTGAAATCAGTG
TATTTAGTTTTATTGAGATTCCTCTATGCCTAATCATCCGTTTCAAATTGATAATTTACT
TTCTAAATCGCTCGACGATGAAGGTTCCACATTCGAAGATTCCTATCATTATTCAGAATT
GGTCAAATGTAGAGTAAGTGAAGAATACTCTTGGAATTCTAATTCTAAAAGTTGTTCCCC
TAACCAAAGTAATAATTCTTTGAAGCTTAAATCAAGAAGAGCCAGAACGGCTTTCACATA
CGAACAGTTGGTTTCGTTGGAAAATAAATTCAAGTCCACAAGATATCTTTCTGTTTGCGA
AAGACTCAACCTCGCACATTCCCTGCAACTGACAGAAATACAAGTAAAAATATGGTTTCA
AAATAGACGAACGAAATGGAAGAAACAAAATCCCGGTTCCGATGTTCATCATTATCAAAA
TTCGTCGAAAAAAAACGAATTATCAAATCCACAAAATCCTTCTTCGAAAAACGAGAAAAG
TATTTCGATAGGTTTTATTAGTGACAGAACCAACAAAAATAAACCCAGTACAAATTCCAC
AACCAGTAATCCAGCGTCGTTGCATGAATCGTCTCCGACCCCTCATCAGGGAATTTATCA
ATGTCCCTTCTACAAAAATACGTATGATCCCACCCACTGGTTAAACGCAACCAATACAAA
TCCTTACAACTGGGTAGCATCAGGAATATCAAATTTTCAGAATAGCCAAGGTGTTTCTTA
CTCAGATTTATTACTAAATTATTCGAACATTATGTAAAGGTGGAAATTATTTTGATTTCT
TTATCAAATTTGTAATTATTTGATCTGTTAATAAAATATTTATTTT
>gir_mul_arrb-2 gm_12176_0_1_6
AAAATGATTGAAACTGAAGAAAATTCAGAAATGAAACTTGGAACACGAGTCTTCAAAAAA
AGTTCTCCGAATAATAAAATAACAATTTATCTCGGTAAACGTGATTTTTTGGACAAGAAT
GGAGTCGTTGACCCTATCGAAGGCATAGTTTTACTCGATCCCGATTATATCAAAGATCAA
AAGGTATTCGTTCATGTTCTTGCACTTTTTCGGTATGGAAGAGATGATCTGGACGTTCTT
GGACTTACATTTCGAAAAGATTTGTATCTATCAACTCAGCAGATTTATCCTCAAACTGTT
GCAAGCAATCAAAAACTAAGCAAATTACAAGACAGATTAATAAACAAACTTGGAGATAAA
GCAGTGCCATTTGTATTTCAGGTGCCCCATATGACGCCGGCATCGGTGACGCTCCAGCCG
GACCCTGATGATAATGGAAAGCCTTGTGGAGTAGATTATGAGCTTAAAGTGTATGTTTCA
GATAGTCCTGAAGGCAAAATTCATAAAAGAAATTCAGTTCGACTAGTCATTAGAAAATTG
ACATATGCTTCTTCTGATCCAGGACCTCAGCAATTTCAAGAGATCGTGAAGGAATTCAAA
ATGAGTAGTGGAAAGATTAAACTGGAAACTAGTTTGGATAAGAAAAAATATTATCATGGA
GAATCCATTGCTGTTAATGTGACTGTGGACAACTCTTCCAACCGATTGATAAGGAAAATC
CGATTACAAATCGTTCAGTTAGCTGACATAATGTTGTTTACCCGAGCAATGTATAAATGT
GTGGTTGACGAAATAGAAACTGATGAAGGTTTTCCAATCACAACGGGCCAAACTGGATGG
TGTAAAATTTTTCATATGTGTCCTCTATTGAGTAACAACAGACAGAAAAGAGGTCTTGCG
TTAGATGGACTATTGAGACACGAGGACACTAATCTGGCCTCTTCTACAGTGATGGGCGAC
AACATTGATATTGAGAGCATGGGCATCATCGTCAATTACCTCATTCGAGTGAGACTCATT
CTCGGATTCGGTACCAGTGACATTCAACTGGAAGTACCTTTTATTTTAACTCATCCAAAT
CCCGAACCAGACCAAAGAATGCCAAACAAAATTGAAGTTATTGAAAATGAATCTCTTGAT
TCAAATGGAATTCATACTGACTTTAGTTTACAGTTCAATCAAGAAGATGAATTAATTTTT
GAAGACTTTAGCAGACTGAGACTATGTGAAAATGAAAACATTTGTGAAGAGACTTAAATA
AAATAAATGTTAAATGCTTATAACTTATTGCCAATTTGATTTATATTGAACACTGTTTCT
TTGTATTATTAGTTAGTTTTCGCACTATTGCAC
>gir_mul_pis gm_76157_0_1_1
ATTTTTCTAGTTAGTAAAATTTCTCAACATTCCATTACAAAAATGTCAACGAATATTTTT
CTCTTTGTTCCTAACATAATCGGCTATATTAGAATTGTATTAGCGATATTTTCTTTCTGG
TTCATGATTGATAGTCCTGTTGTAACATCGGTATGTTATTTATTATCAGGATTATTGGAT
GCATTCGATGGCCACGCGGCCAGATTATTAAATCAAGGTACAAAATTCGGTGCCATGCTG
GACATGCTTACCGACCGTTGCGCTACAATGTGTCTGCTTGTTGCATTGGGTCACTTCTAC
CCGTCATGGATGATTGTGTTCCAATTAAGCATGTCAATCGATATGGCGAGCCATTGGCTA
CACATGCACGTATCTCTGATGCAAGGAAGTTCCAGTCATAAATCGGTTGATTTGAGCAAC
AATTTTATCTTGTATCATTACTACACAAATCGAAAAGTTCTGTTCTCCATGTGTGCTGGT
AACGAGCTGTTTTATACGATGCTTTATCTTTGCCATTTCACATACGGTCCCGCGGGATTA
TGGTTAATTGTTGGCGTTATTATGTTTCCTGTGGCTTTAGTAAAGACAGGAATCAGTTTG
GTGCACCTTTACGCAGCGTCAATGAATTTGGCTGCTATTGATGTTAAAGAAAGAGAAGAA
AAATCCACTTGATATGACGTATAAAAAAATCTGAATATAAATACAATTGTGCACCTCTTT
TGGCTTTAATCTCTTTATGTATTCACGCTGTTATTCATTTATGCATTCTTCCATAAAAGT
AAACTTTTAAACTAAGTGGATGTTATTAACTTAAGCATTTATAAGTTATATTTAGTGACA
GTTTTATGAATTTTCATATTGATATCTATTAATTTGGTTTTATTCATATCAAAATTTTGA
CATAATAAATGTTTTTATTGTGTTTATTTGTATAAATTACTACAGTGTCGATCAATTTAA
TCCGTCATTACATCGTACGTGGTGGTCCGGACTGGACCACAAAGCAAAAT
>gir_mul_04906 gm_62796_0_1_1
GTTGTTGTTAGTCTCATTGATGAAATAATAATTTATTCTACCGTCTTTTTTGTTTATTAA
ATAATAATTTAATTTCTAGATTTTTTTTATAGACAACTTTTTACCAATTGTTATTTTTGA
TAACGTTTTCCTATAGAGAACTAAATACTGTGGATTTTTAATTAACCGTTTTTTATATAT
TTTGTGGATGGAGAAAAAATAGTGATATATCAAATAATTATTCCAACGATGGCTACTAAA
AGAAAACCAAATGTGCGACTCAAAATAGCACGCAACAATCCAAACTGTTGTCATAAATCC
GAATCAAATGTTTTATTATCTAATTATATGTTAGACACTACTCAAACCGATAATGGTATT
TATTCAAACGATCAAGACCATAACCCTTTTAAAACTTCAACAAATCAGTCAACCAATAAT
GATACAGAATCTATAAACACTGTTGTTTGCTCAAAAACTCTTTCAGAATCCAGCCAAAAC
TTACGAATTGTTGTTCTTGGCTCTTCAAAGGTCGGAAAGACTAGTCTGATAGAACAATTG
ATGTATTGCCATCCATTAGATAAGTCAAAGAAAGTGTCAACTGCAGTAAATAAACCAATA
TATCATTATCCTATAGTTATATTTAATGATCATGTATATAATATTCGGTTAATTGATTGT
CCAGTTTTGGATCAATTTCCATGTGATTCTCTTCAAGATTGGACAATATTAGGTGGTTGC
AATCTTCGTGAAGCATCTGGATTTATTCTCATGTTTGATATTACATCCGAAGCTTCATTT
CAGCACATCAAATCAATAAGAGAACAAATAATGGAGCTGAACATTGAGGTTCCAATGGTA
ATAGCAGCTAACAAAGTTGATTTAATGTCTATAAATGGAAAATTTGTGAGAAACAACAAA
AGGGAAATGTCTGCAATTGTCAAAAAGCATTGGAAGGGTTGTGTGCTAATTGAATGCTCA
ACTAAATACAATTGGCGTGTTTTGACAGTTTTCAAGGAGCTCATGAGACTCATAGATAGT
CGGGACAATAATAATAAACCAAATGCTGCAAGAGCTATGCACAATGCGTTTAGACGTAAC
CAATGTTGCGTGATGTAAATGCTGAAATATGTGATCGTTTTTTTGTTTTGTAAACCATTT
TCCACTCAAACTTTAATCAGTAAAAAACATTGTATTACTGAAAGATATTTCTATGTTTGC
TTTATTTATATAATGTTAACAAAATTTGTCAATTTTACCATGTTAAAGAACGCATGGACA
TGTTTCCAAATACATTTCACTGTATTAAAGCAGAGAATTTTCGTTGCGATTTTGAACGAA
CTCGTCAAGTTTCATTTTTCAAAGCAGTTTATTTAGAAATTTCTGTAATTTTTAGTAGAT
TCCCATTTAACCAATACAGAATTCTATTT
>gir_mul_13405 gm_72541_0_1_1
GACTGTATGCGCACATTGTTTTCTTTTCGACAATAATGGGAAGATTAATGCGAAACATAT
CCATTAATAGTCGAGTTGCGATAACGTCATTGGAAAATGATTGAGTGAAATTACTTCTCG
ACAGATATGGGAGAATGTCACTGGCGTTTTAGGAGCACCTTTAGTGTATAAATATTTGTA
AAATGTTTTATTATCTTTATTCTCAATTTGTCATGTCTTGATATCAATGACATTCAGGAA
ACATAAAAGTATTTTTATTTTAATGTTTTTGATCCATTTTGGATACAACAACTGCTCAGT
TATTGGAATTACTCGAGATAAAATAATAGATACTATCTTTAATAATTACACAAGAACCGA
AAGACCTATTGAAAGTAATCAAACTCAAGTAATTGTATTCATGAAAGTCTTAGCGATAAA
CTCTGTCAACGTTACTAACATGGAATATTCAACGGATCTTTATCTTCGACAACTTTGGTT
GGATGTTCGCCTACGTTGGGACGACAATAAAGTATTTAATCATTTTAAGACAAATATAGT
TTCTCCGTCTTTAAAAGACCGTCTTTGGCTTCCAGATTTGTTTTTCAGAAATGGAAAAGA
AGGTTCTATAGATAAAATGACCAAACCGAATTATCTGATGAGAATATCTCCGAACGGAGA
AGTGTTGTATAGTCAAAAAATAACTATGCGGTTGTCTTGCCAAATGGATTTACAAACTTA
TCCTATGGACACACAGGTCTGTGACATGAATATTGGTAGTTATGGGTATACGTTAGATCA
ATTGAAATTTTTTTGGAGAACCGAAAATCCTATGGTGTTAGGAAGTGATATTCAAATACC
CGAATTTAACGCACCAACTAAAGTAGAAACCAATGATTGCACAAATAGTTCAACAACTAC
TACTGGATTTTATTCATGTTTAAAAGTATTGTTTACTCTTAAAAGACAACTGGGTTCATA
CTTAGTCAGTACTTTTATCCCAAATACATTGATTGTAATTGTTTCATGGCTCAATTTCTG
GGTGAGTGTAGAGGCGATTCCTGCTCGAATAACACTGGGCTTGCTAACTTTACTTGGCAT
TTTAACACAAGCATCAGGAATATCAGGAAATCTGCCTAGAGTTAGTTATATTAAAGCGAT
AGACGTATGGTTAATTGCATGCATTGTGTTCGTTATTGGTGCTTTGTTAGAATTTGCTGT
AGCAAGTACAATAGCTCAACAAAAGAAACTTTATCAGTGGAAATCAGAAGTGAGAGATAT
AGTTCGACAAGAATTAGCGAGATGGAATTTGGCTATACATCGACAAAAAAACCATCATAT
GCAAACCTCTCAAATACTTAATCGAAATGAATTAGAATTTTGCGAAGAACTCGATTTCCT
ATTAACCGCTCAACAATACGCTAATAACTATCAACTCCAAGAGTCAGCACATCAAATTAA
AAGAGAGAAACTCCTTTCAGAAATTGAAGAATCAAAAATAGATATTTACAGTAGATACTT
ATTCCCTTCTTGCTTCATTTTGTATAATTTTTGTTATTGGATATACTATTTGGTAATTAA
GAGCAATTAGTTAATCTTTTAGAGATAAAATTTGCATGACCACTTCCATTACCGCTATTT
TTGGAAAAGAATTGTAATTAGAAAAATTAAAGTAGTATATTTTGGAAATTTTAAATGTTT
TATAATAAATATTTTATTTACC
>gir_mul_gls gm_72538_0_1_1
TTTTCATAAATTTATCGAAAAACAATAATTTGTGTGAAATGCAAAAGGCAAACAAATACA
ATTGGAAAGATTCGAATGTCGCACTGATTGGTTCGGACGAAGATCGGAATTTAAAAAAGA
ATGCAGCGGAAATGGAACAAGTCTGGAAGAAAGCAAAAGCTTGTGATTATCCATCATTAT
TTATTTGGAGAATTGAAAAATTCAAGGTGGTTGAATGGCCAAAGGAGCAATATGGTGTAT
TTTATGAAGGAGATTCATATATATTGCTTAATATAAGTATTCGAAAAGAGGAACAATTGG
TCTATGATTTGCATTTTTGGATAGGAAATTATTCAACTCAGGATGAATATGGAACTGCGG
TATATAAAACAGTAGAACTCGATGCATTGTTGGATGATAAGGCCGTTCAGCATCGAGAAG
TGCATGGCTACGAGTCTGATCTCTTTAAAAGTTATTTCAAAAACATTATTTATTTAAAAG
GAGGTTGTGAAACCGGATTTCGAGTTGTCAACCCTCAAATATATACCCCTCGATTACTTC
ATTTCAGAGGTAGAAAACGTAATATTGTTGTATCAGAAGTTTCTGCTACAACCAAAAATA
TTAATTCAGACGATGTTTTCATTTATGATACTGGAACTGATATATTTCAGTGGAATGGAA
ATGGATCAAACAAAGATGAAAAATTTAAAGCTAGACAATTCGCTCAACAGCTTAATTCTG
ATCGGAATGGCAAGTGTAGGATAGAAGTAATTGATGAAGAAGACAAACAATCAAATGACG
AATTCTATAGCAAATTATCAGATATTGATCCCGACGACGATGAAAAGAAAATAAGTTGTT
TAGTGTCACAGCAGAAGCAAATTTTTAGAGTATCAGACGCTTCTGGCTCTATGAAGTTTG
AAAAAACCGGAAACGGAGAATTTAGTAAAAGTGTAATTGATGAAAACGATGTGTTCATAA
TCGACAATGGCCAAGTAATTTATGTTTATGTCGGAGAGATTTCCAGTGCGAATGAGAAAA
AAAATGCATTAATTTATGCTCATATATACCTAAAAGCGACAGGGTACCCTCAAGCTCCCG
TAACTGTGGTGACAAAGAATGTTGATGACTATAATATTAAACTTTTTAATTCAGTTTTTG
AAGATTTAATATAACATTATTTATTAATAATATCAAAATCTAATCACTTTATTCATTTTC
ACCGAAATGAAA
>gir_mul_maguk gm_1049_0_1_2
GTGAATAAATATAAATAATTTGAATTTTATTTCTTCTACATATATCTAATGGCTGAAGAA
ATTCTGTTTGATAATGTGTATCAGTTGTGTGAGATGATCGGCAAGGGCCCATTCAGTGTG
GTCCGTCGATGCGTTCACAAAGAAACCAAACAACAATTCGCTGTTAAGATTGTAGATATT
GTCAAATTTACCAGCAGCCCGGGACTCACGACCGCAGATTTAAAAAGAGAAGCCAGCATA
TGTCACATTTTGAAATACCCCCACATTGTCGAGTTATTTGAAACATACAGCAGCGATGGA
ATGCTCTACATGGTCTTTGAGTATATGGAAGGGTCAGATTTATGCTTTGAGATAGTGAAA
AGGGCGACTGCTGGTTTCGTTTACAGCGAAGCTGTTGCTAGTCATTATATCCGTCAAATA
ATGGAAGCCTTGCGGTATTGTCACGAACATAATATTATCCATCGAGATCTCAAGCCTCAC
TGTGTATTGTTGGCCAATAAAGAAAACTCAGCACCAGTGAAACTGGGAGGATTTGGTATT
GCTGTACAATTAGATCCTCAAACATTGAAGGTTGCTGGAGGGAGAGTTGGAACACCTCAC
TTTATGGCTCCAGAAGTCGTGCGTAGAGAACCCTATGGTAAACCTGTAGATGCTTGGGGT
TGTGGAGTCCTTTTATTCATATTGTTGAGTGGTTCTCTGCCTTTTTACGGCACCCAAGAG
ACCCTATTTGCTCAAATAGTTATGGGTCGATATCATATGAAGTCACAAGTTTGGAATATG
ATTAGCACTGAAGCCAGAGATCTAGTTTTAAGATTACTAGAACTGGATCCTGATAAACGT
CTTACAATAGAAGAAGCTCTCAGACATCCATGGATCTCACAGAAAGCCCGTGCACCAAAA
ACACATTTACATGAAACTGTAGAAGAACTTAAAAAATTTAACTCTCGAAGAAAATTAAAA
GGTGTTGTATTGGCAGCTGTCTCAAGTATGAAATGGTCCGCGTTTTACGGAGACCCAGCC
GTTAACAACCATGATGATTCAATTGACATGGAAGACGGAGAATTGAGTACTGCAGGTGCC
GTGAGTGCTATTCTCGACAGTTTGGAAGAAATGCAATGTCTCACTGAATGTACGGAACAA
GACATTGATTTTTTACACACTGTTTTTGAGGATCAGCAACTTCATGCTCTTCTAGAGATC
TATGACTTCATCAACAGTCAGAATATCAGCTCATTTGGTCGAATTCCTGATGATGCTACT
CTCCGAGCCAAAAAGGTAATTGAAGACTTGAATATGGTGTCATTTAATGAGTTTCTGAGA
GAAGTAGAAGAATTAAAATACATTATTTCAGCTCCTCATTTTATGGCTTTGCTCAATGCG
CACGATGTCACCGCACATGATATTTATGGAGATGGCGCTATCAGAGTTACTCCTCCACCA
ATGTCGTCTTTCCTCAACGGCGATGGTGATGACAGTCCGGAACCGGAATTAGAACCAAAT
GTAACACGAGTGAGATTGGTACAATTCCAGAAAAACACTGATGAACCTATGGGTATTACT
CTCAAAATGAATGATGAAGGCAAATGTATTGTGGCGCGCATAATGCATGGAGGCATGATC
CACCGACAAGGAACTCTTCATGTCGGCGACGAAATCCGGGAGATCAATTCAGAGTCCGTA
GTCGGTCGGACCATCGAGTATCTTCAAAAACTGCTGAAAAATGCTCGAGGCAGTGTTACT
CTAAAAATCGTGCCGAGTTACAGACATAATCCAATGCAGTGTGAAATATATGTGAAAGCG
ATGTTTGAGTATAATCCGGAGGACGATGATTTGATTCCATGCTCTCAGGCTGGGGTGAAG
TTTAAAATTGGAGATATTTTACAAATAATCAGCAAAGATGATCATAATTGGTGGCAGGCT
CGTCTTTGGTCAGCCGTCATCAACAACACAGCGGGTCTCATTCCTAGCCCAGAGCTCCAA
GAATGGCGGTCAGCTAGCTTAGCAATCGAACGCAGCAAACAAGAGACAGCTAACTGTGCT
TGGTTTGGCAAAAAGAAAAGGCAAAGTAAAGATAAATACCGGGCAAAACATTCAGGGGTC
TTTGATCAACTGGATTTGGTTACATATGAAGAAGTCGTAAGACTACCAGTTTTCAAAAGG
AAGACATTGGTTTTGCTTGGAGCTCATGGAGTTGGAAGGCGTCATATTAAAAACTGTCTT
ATACAAAGTGCCCCAGATAGATTTGCTTATCCTATACCTCATACTACCAGACCTCCTCGC
AAAGATGAAGTAAATGGCAAAAATTACTTCTTTGTAAGTCATGAAGAAATGATGCGAGAT
ATCACTAACAATGAATATCTCGAATATGGGACTCATGAAGAAGCAATGTACGGAACTAAA
CTTGATACCATACGCCACATTCATTCTGCAGGTCTTATCGCTATTCTCGACGTCGAACCA
CAAGCTTTAAGAGTCTTACGAACAGCTGAATTTTCCCCCTATGTTGTATTTATAGCTGCC
CCATGTCTAGCTACAATGACCGATGTACACAATCTCAATGATGGAAGCTTGGAGAGGCTG
TCTAGAGAGAGCGAGATGTTAGAGGTGCAATACGGACACTACTTTGATCTGAAGATAGTA
AATAATGACATAGAAGACACCATTCGACAACTGAAGCGTTCAATTGATGAAGTTCAGTCC
AGTGCTCAATGGGTCCCGGTAAACTGGGTCTACTGATGATAGCACGACATTTGAGTGATA
AATTATAATAAATGTGATTAACAGAATCTTGAAGCGCTATGTGTCTGACTGCAACCTCCC
CCTACTGAATCTGTCATCAAGAGGTGCAGACCTTCAGTGGTGAAGATGTACAATTTACAT
TAACTGAATGTTAATTTATGTAGCGATCGCTACTTGGACAGGCTACTGCATGCTACCGCA
TTTATTGGTATTTGGTTTGTTATGATCTCAGCATGTCTCGAGGTTTTATCTTTTATTGAC
TCTTCTTACATTTGAACATTAAATCGTTTGAAATAGCTTCTCTTCTTTTCCTATTTATTC
AGCATTGAAAATATCCATGAGATAATTATCTGTATAAAGTTGAAATGTTTTAACTTATTT
TGTTAAATATTAGTTTCTAACTTATTTTTAATTATTAATTAATTTTAATTAAAGTGTTTT
GAATTAATTATATTTTTCTT
>gir_mul_ip3r gm_7721_0_1_5
ATTGGAGAAATTTAAATTATTTTTAAATAATTATTTTCATATTAAATTTGAATTTATGAA
ATAGTCCTATGAATAATATCGAAAGTAAAAGTTTTTTACATATTGGCGATATCGTGTCGC
TCTATGCAGAAGGCAATGTATCGGGATTTATGAGTACTTTGGGATTAGTAGACGATCGTT
GTGTAGTTCAACCGTCAACCGGTGATTTAAATAATCCCCCGAAAAAGTTTCGAGATTGTC
ATTTCAAAATTTGCCCAATGAGTCGATATTCGGCACAGAAACAATTTTGGAATGCGTCAA
AACAGGGCTCTCAAACCGATGCACTTTTAATAAACAAATTACACAGTGCAGCAGAACTAG
AGAAATCGCAAAACGAAATCGAGCAGAAGAAGTTGATCGGAACAGTCGTCCAATATGGAA
CTGTCATACAGCTTCTTCATATAAAAAGTAACAAACTGTTAACGGTGAACAAAAGGCTAC
CTGCACTGCTTGAGAAGAATGCCATGCGCGTCTCGCTAGATTCCAATGGTAATGAAGGGT
CCTGGTTTTGTGTACAACCTTTTTACAAGCATTGTTCATTGGGAGATAATGTTGTCGTGG
GGGACAAGGTCACATTAAACCCAGTAAATGCTAGTCAACCGTTACATGTCAGCAATTATG
ACCTATTGGATCACGTTGGCTGCAAAGAAGTTAATGCCGTCAGCTGTAACACATCTTGGC
AGATCAATCTGTTTCTAGAGTATAAGGAGAACATGGATGATGTTCTGAAAGGAGGCGATG
TTGTGCGATTATTTCATGCCGAACAGGAGAAGTTTCTGACTTGTGATGAATACAAGAAAT
CTCAATACGTGTTTTTGAGAACTACTGGTCGCACAACAGCTACTTCTGCTACGAGTTCCA
AGGCTCTCTGGGAAGTTGAAGTTGTTAATAAAGATGCTTGTCGAGGAGGAGCTGGCAAAT
GGTCCAGTTTATTTCGTTTTAAACATTTAGCAACAGGGCAATATTTAGCTGCAGAGATTG
ATACTGATACAACTCCAGACACAATGAGAGCCAAGTTACGCAAATCTGAAGATGATGATG
TATTTTACTTAGTTAGCACTCCACAGTCTAATGACGTTACGAGCATTTTTGAAATTGATC
CCACTATATGCACTCGATCGGATGATTATGTTCCCAGGTCTTCTTTTGTCAGAATAAAAA
ATTTCTGCAGTGGAGCATGGGTCCATTCTACCAGTATTCCGATTGATAAAGAAGAAGACA
AGCCTATCATGCATAAAGTTGGATGTGCTTTATTAAAAGAGGATAAAGAAGCGTTTGCCA
TAGTTCAAGTATCAGCGGAAGAAGTAAGGGATCTTGATTTTGCTAATGATGTCAGCAAGG
TTTTATCTGTCGTTACTCAAAAAATTAAACACTTAACTTTGAATGATAAAAAGGTTGTGT
ACAGTTTATTAAGCTGTGTAGTTTACTTCCTGTGCTCAGTGGAAGATTCGGGAGGAGATC
CCTTGGATTTGGAAGTCAAAGAAATTGATAGAGATCGTCAAAAATTACTTCGTGAACAAA
ATATCCTTAAACAAATATTTAAAATACTAGAAAGCCCGTTTATGGAAGACTTTCCTATTA
AAATGGATGATCTGTCTGATCAAAAACACTCTGTATTTAGAAATATTTGTCGATTGTGTT
ATCGAATTTTAAAATTATCCCAACAAGATTATCGAAAAAATCAGGAATACATAGCCAAAC
AATTTCCCATGATGCAAAAGCAAATAGGTTATGGGATTCTTGCAGAAGACACTGTAACCG
CCTTGCTGCATAATAATCGCAAGTTACTGGAGAAGCACATCACTGTTTCAGAAATCAACA
CATTCATAAACCTAATTCGTAAAGGTAGAGACAGCAGATTTCTGGAATATTTATCAGATC
TTTGCATTTCAAATAATGTTGCCATTCCGGTGACTCAGGAATTAATTTGTAAATGTCTTT
TCCACGAAAACAATCAAGACATTTTAGTTAAAACCGAAATTTTTAAGAGAATTGTTGAGA
TTGAATATGAAGTTGAACCAGACTTCGATGACGGATTTGAAGACGATGACCTATTGTCTA
TGAATGAGACAGGAAAAGCTAAAAATTCTGAAACGATATTTGAAACTGAGGAAGAAGAAG
AAATATTTGTATCATGGGACAATGGAACTCAATCGAAAAATTTACAAGAGCTGGTTACAG
CTGCTAATAACAACTCCAAGGAAGACGAATCCATTCTCAACTATTATCGATATCAACTGA
ATCTTTACTCGAACATGTGTTTGGACCGGCAATATCTGGCCATAAATTATTTGTCCAATG
AACTGACCATATATCTTATACTTAAATGCATTGCCAATGATTCCTTTCCTCAAAATTTAC
GAGCTTCTTTCTGTCGACTTATGATACATTTGCATGTTGATAGGGATCCTCAAGAAATTA
TTGTCCCTGTTAGATACGCAAGGTTATGGACCGATATTCCAAATAAAATGAATATTGATA
GCTACGATTCAGTTGATCAAGAAAATGAACAGAAAGAAGAAGTCAAATTAAATTTTGGTC
CTGTAATGTCGTTTGTCGAGGAATACCTGAATAATATCGCCAATAATAATTTGATGTTTA
GCAACCAAGAGCAAAACAAATTAACTCTGGAGATTGTTAACCTAGCAAAGCATTTGATTT
ATTTTGGTTTTTATACCTTTAGAGATCATTTGCGTTTGGTAAAAACTATGCTACGAATAC
TTGATTTTAGTGCCATACCCATGAAACCGATGTCAATGGATCTTGACATAGATTCACAGA
AATCAACAACCTTTAAGGATTCAAATAATACATTGATGGGAAACAAAGTATCATCAAAAT
CTTCAGATGCTGATAACGCTTTGATCATGAATACAAAGTTAAGAAACATAGAAATCCTTC
AATTTATCCTCAATGTTCGGCTTGATTTTCAAATAACTTGCCTATTGTGCATTTTCAAGG
CACAATATGGGACTGGTAACAATGAAATTGATATTGCTAAAATATGTCAGCAAGCAGAAA
ATATCTTTTCCGAAAAAGATAATGTTTATGAAATAGATCTAGATGGTGAAGGGGGACAAG
TCTTTCTAAGAGTTTTATTGAATCTTATTATGAATAAGTATCCTGCTGTCGTCAGTGGTG
CTCTTCAAATGTTATTTCGTCATTTCAATCAACGACAAGAAGTTCTTCAGACCTTTAGAC
AGGTTCAACTCCTTGTGTCGACCAGTGATGTCGAAAATTACCGACAGATTAAAACGGACC
TTGACGCATTGCGTTTATTGGTTGAAAAATCGGAATTGTGGGTCTATAAAAATAAATTAT
CAATGGATAAGAAAAAGAAAGAAAATAATAATTCTGAAGATCAAGCAAAAATAGATGCTT
CTAACAAGTATAAAAATTCAGTTGCAGCTTTAGCTATTGGTTTTGAATCTGCAATAGAAC
TTGATCTTGGTCCTAAAATTGAAGAGAGTTGCCATAAAAATTATGTTACAATTAAAGAGA
TTCTTGAGCGATTAATTCGGCTCTGCGAATCATCAGATTTGAAAGCTCGCAAACACGAGC
AAAGATTGTTAAAAAACATGGGAGCACATAATGTTATTATCGATTTGTTACAAATTCCGT
TTGATAAAAAAAATGATGTGAAAATGCAGGAAATATTGGGACTTGCTCACACATTTCTTC
AAAAATTTTGTTGCGGAAATGAGTCTAATCAATTTGTTTTGCACAGTTTCCATGATCTCT
TTCTCACTCCAGGACACTTATACTGTTCAAGTGATTTTATCTTTTGCTTGTGTGAAGCAG
AAACCATGTCTGCCATTTATAAGGATAATATTCGACTTTGCAACAGCGTGCCAGAGAAGG
TAGTACAGCATTATGTTAGATGTATAGAAACGCATGGTCATCAAGTTCCATTTATAAAAT
TCCTTCAAACTATAGTAAAAGCGCAAGATCAGTATATACGAAAGTGTCAAGATATGGTTA
TTACTGAACTTATAAGTGTTGGGGATGAAGTGTTGGTCTTCTACAACGATGAACAAAAAT
TTGAACATCTGGTCAATATGATGGAATCCCAAAGAGCTCAACTTTTGATTAATGGACCAC
TGCAGTATCATATTGAATTGGTGAAATTATTGGCTATAGTCACGGAAGGAAAGAATGTGT
ATTCCGAAATAAAATGTCAAAGTTTACTTTCCGTAGAAGACATTTGTAACGTTGTGTGTC
ACGCCAGTTGCACTGTTCCTGTTAAAGAAGCATATTTAATGTTTCTGTGTCATTGTTACA
TTGATACTGAGGTTGAAATAAAAGACATATTCAGTTCAAATAGTCCCATGTGGGATCTTT
TCAATACATTACTATTTGACATTGCCAAGGTCTCGACCATGGTGGTTAGTAAACGAAGTG
TTGATAAAGAACTTGAGGATTGTGTCACTCATACAGTTATGAGTATCATCGTGACATTTT
TTAATTCTCCATTCTCAGACCAAAACACAGTAATCAAGAACAAACAAGCTGAAGTCATGA
ATTTATTCCAGAACGTATACCGTCTTTATCAGTGTACCTGGTTCTCAAATGATCAAAAAA
ATAACATATCATTTTGTCTTAAAACGATTTTGGAAATAATTAAAGCAAAAGGTTTAATCA
TACCTTTCGACCTGGAACATCAAATAAACAAACAGCTCCTTAAAGATCAAGCTGTTCTTA
AGCATTCAAAAACATGGTTAAGTGCAAAAAATAAAAAGGAATTACAATTGGATATTATTG
ATTTAGAACATATGCAAAACATTCAAGAAACCAAAAATGTTATAGACTGTTTACACGATA
CTATTATTGCTCTTGAGACCCAGCTTCAACCATTGATGCAAGCGGAGGTTTCTGTACTTG
TGAGTGTTTTTCACAGACCAGAGCTTTTGTTTTTAGCCCATACAGAAGCGAGACATAAGT
GTGAAAGCGGCGGTTTTATTTCAAGACTAATAAAGCATACAGAATGTTTACTTGAGACAA
ATGAAGAAAAGTTGTGTATTAAAGTACTTCAAACTCTTAAAATGATGGTTTCTGTTGATA
CTGAGTTTGAGGAAAAGGCAACTAATTTGAGGCAGAAATTACTTACCAAATATTTCGGTA
GTAAAGTATCCAAAAGTGTATTAAAAATTAGTTCAGTAAAGAAAGAAGAGCAATCAAATA
TAGTTAATGAAGAAATACCGAGATCCATAAATCTGTTTTCAGTCGTTGATATTCAAGATT
ATCTAGATTCTCAGGGGGCGTCAAATCTTATTATTGATTTGATCATTAATCACAGTTCCA
ATGAAAAGGTTTTTAAAGAAATTATTGAATTTGGGATTGCTTTGCTAGAAGGAGGCAATT
CAAACGTACAAAAATCCTTTTTTGAGCGTCTTTGTCATGACAAGTCATCAGATAAATTCT
TTCAAGCGTTCAGTAACAACATATCGGAAGCTCAAAATGAAATTAAATCCATGATCATTC
ATGCTGCGGATAGTAATTCTCAGAATTCTGCCGAAAATATGATGCCCCGCAGAAGAGTTC
GGGACAGAACTAATATTCCCATTACTCTTCGTCAGCAACTGGACGATGCTGCTATTGAGT
CAAATCAGGCTCTGATTTCAGTTCGTAAAAATCTTAGTAGAAATTCAGTAAACTCTGATC
AAAAATTAAACAATCCTGTTGATATAAGCAATTCATCGGATCAAGAAAATTCCTGTGAAC
CGATACCAAATGACTTTTTTAAAGAAATATCTGAAGAAAACTATCGACTATCCAACAGTA
TTACAATTATAGAACCAATTTTTAGATTTCTTCAACTGTTGTGTGAAAATCATTACAGAG
AATTGCAAGATCTTTTGCGCCATCAGGGATGTAATAAAACAAGTTACAACTTAGTTTGTG
AAACTTTGCAGTTTTTGGATTGTATATGTGGTAGCACAAGTGGGGGTCTTGGCTTATTAG
GATTGTATATTAATGAACATAATGTTGGACTGATCAATCAGACTTTAAGAACTCTTACAG
AATATTGTCAAGGTCCGTGTCATGATAATCAGAATGCTATTGCTCAGCATGAAAGTAATG
GAATAGATATCATTATTGCACTAATTTTGAATGACATAAATCCCTTGGGTCGCACCAGAA
TGGATCTTGTTCTCGAATTGAAAGATAATGCTTCTAAATTATTATTAGCAATTGTGGAGA
GTCGCCACGACAGTGAAAATGCCGAAAGAATTTTAATCAACTTGTCTCCTAAACAGCTGG
TGGATGTTGCCAAATTGGCTTTTTATGAAGATACGTTACTTGATGTCGATGATGTTACAA
ATGATTCCGGGGCTGAAACTGGATCGATTGGAAGATCAGATTTGGCATCACCTAAAGAAG
TTGGGCATAACATTTACATCCTGGCTCATCAACTTTCAAAGCATAAACGTGAACTGGCTC
AACTGCTTCAACCCGGTCAGAATGATTCCTACACAGATCAGGCTTTAGAATATTATGCAA
AACACACTGCTCAAATTGAAATCGTCAGAAGCGATAGAAGCATGGAACGAATCGTATTCC
CAATACCGGAAATCTGTGAATACTTAACAGAAGAAACTAAATTAAAAGTCAAAACTCAAA
CAGAATTAGATGAACAGGGCTCAAAAGTTCCTGGATTTTTTGCTGAAACAAATTATATGT
TTCAAGAAATGCAATGGCAAAAGTCTTTAAGAGCCAAGAGCCTCTTGTTCTGGCTCAGCA
ATCACATGCTTCTGTGGAGCGATATTAATTTCTTCTTTGCTCTCGTCATGAACATTCTAT
TGATTATTTGGTATCCATTTCCAGTCAAAGAAAATAAAATGGGCAATGTTATGATGCCTA
TCATATGGATGTTTATCTTGTTGAGTCTCGTGGCGACTGTATTCAAACGGAACACAATGT
CAGTGCTGATTTTTGTAACAGCACTGATTATAAAAATCAGCTTCTATTTGGATATAGCAC
CTTTTCTACTATTTATGGGATGCTTAAATTTAATGAACAATATAGTGTTTATTATCAGTT
TGTGGGGCAATCGAGGGATAGCGCGGAAATCTTGGTCAGAAATTAATTCAGAATTTTTGA
TCCATTCATCTTCAATGATTTGTAATGTTCTGGGTCTGCTAGTTCACCCGCTGTTCTATA
GTGTCACATTATTGGACTTAATTCGCAGAGAAGAGACTTTACTTAATGTTATAAGATCTG
TGACTCAAAACTATAGATCTTTAGTACTTACCACAATCCTTGGGGTCATATTATCCTATT
TCTTTACAATACTTGGCCATCTCTTTTTCCTAGATGACTTTCAAATGGAGCCAGAAATTC
TCGATGTTGTCACTGGAAAAATTGGTTCAGAAAACGAATCGGAGAAAGAACGATATTGTG
ACACTTTGGGTATGTGCTTGACAACAACTCTTTACCAAGGTCTGAGAAATGGTGGTGGTA
TTGGGGACATATTACGTAAGCCCAGTCATAAGGAAACATTTTTTGGATTTCGAGTTCTTC
ACGATTTATCGTTTTATTTTATTGTTAATGTTATCATTTTAAATTTGATTTTTGGTGTGA
TAATTGATACATTTGCCTCACTCCGTCAGAATAAACAGGAGAAGGATGAAATATTGCGCA
ACACTTGTTTTATTTGTGCTTTAAATCGATCAGCTTTTGACAATAAAACCGTAACGTTTG
AGGAACATTTTAGACGCGAGCATAATATGTGGCATTATTTGTATTTCATCGTGCTTATTA
AAGTCAAAGACCCGACGGAATTTACTGGACCCGAGAGTTACGTTTCTGAAATGATTAAGG
CAAAAAACCTTGATTGGTTTCCAAAGAAAAGAGCAATGTCTCTTGCTGCCGATGAACATG
AAGTTGAACAAAATGATCTTAAGAGCCTCCAAAACCGTTTAGAATATACAGATGAAATAA
TATCAAATTTATCAGATCAATTAACGGAATTAAAACATCAGATGGCAGAACAGCGGAAAC
AAAAGCACCGGTTCTCACTATTGAGACCGGAGAATTGGCACCAGCCCAGTCATCAGTGAG
GCGAGTCAGTTCAACAACCTGAACCTGTTGCACATCAGTTTGATCTCTGAAGAGTTACAA
ATCGATATTTCTAATAAATTCTGTTATTTGTTGCACTGTGAAATCTTCCACTTTCATTGC
AGATTTGTTAGAATATAATTTTTGGAAATTTTTATGAACAATCG
>gir_mul_ddryk gm_97671_0_1_1
AATGACTCGCTAGTTGTAGCGAATAAGAAGTTCGAATTGGTTATCGCAATGTGATTGGCT
GAATAGAATTTATTGTATTATTCGATGAAACACGTGTTTGCAGAATTTAAATTTCGTTCT
ACATTTTATTTACTTCGACTGAAAAAAAAAATATTTGCTCTGCTTTGTTTAAATTAACCA
GAAAAATTTGAATTCAAAATTAACGCCACCATGTCTCGATTTAAACAACGGATTTTTCTT
TATTTAATTTATATTAATTGGTATTTATTTCATAAAATCAATGCCGTTAAAGAAAGTGCT
AGAAGTAACGATGATGCAGCGGACTGTATGAGCATATTAATGGCATCCAAATATCTGAAA
GATGACCAGTTTTCCGCTAGTAGTTATTTTCCCAACAATCCTTTATTTGTCCCAAGTGCA
GCTAGAATGGAAGACGTCCATTCCCAAACTGATTCTAATTCTCAGAGTAGTGGACGTGCC
TGGTGCATAAATTCAAGTTACCAAAATATGAGTGAATGGATTCAGGTTGATTTCCATCGA
ATGGCGATTATTAAAAGTATTTATACGATGGGTCGGGGAGAATTTACCCAATTTACTTCA
AAAATTTTAATCATGTATCAACGATCTGATAGTTCTCCTTGGATCACTTACAAAAATAAT
AGAAATGAATCTGTTTTATCAATCAATACTGACGCTCGAACAAAATTAAGATCGACACTT
ACGACAATTGTAGCAAGAAAAATTAAAATTTTCCCATTGAAGACCAGTGCTAGTTCCATC
GGAGTCTGTCTTAGATTTGCTTTACTCGGTTGCTTATTCAAGGACGAAGTCATAAACTAC
ACAGCTCCTCAGGGTGATTTTGTTACTATCAGAGATCAACTTGCGGATTTCAGGGACCAT
GATTATGATGGACAGATATCTTCGGTGCTCACTAATGGTCTTGGCTTACTGATGGATAAT
TTCGTATGGAGAAAGCAATTTGACATAAATAAAGTCATCAAAAGTAGTCAGTTAAAAATG
TTCCAAGGATGGTCTTGTGACGGAACACAGAAACGATCATTTATCATCATTGAATTTAAA
TTTAATGAAGAAAGAAATTTTACGTCATTAATACTCTATTCTGTCAAAGATTCTAAACAC
AATATTTATCCTCCAGGGCCAATTATGATTTTGATTGGCCAGAATAAAAATTATTCAAAA
GTATATATGAATCAAACAAGTTCTGAAGAGAATTTAGATTATTATGAAGTACAAATAGCA
ATTCCATTACAACATTATAAAGGAGATATCTGCGTCATAAACATTACATGTATTCTCAAT
AATATCATTCTGTTGAGCGAGATCGAGATCAAATCAACCAAGTCAATCAGAAACAGTGTC
TCAAATAGCTCGCCAAAACAACCGACAATACATTATTTCAATTCCAACGACTCGTATACA
GTGACGAGCGAACTCCCAGATTATCAGTTGAAAAATCCTTTTCTGAGGCAGCAAGATTTA
ACAGCTATAGTGTTGGTTATACTGATTGTTCTGCTGCTTTTGTTTGTTCTCGGAATGGCC
ATCATGTGTTATATGTTGCAAAGGTCGAGAAGAAACAAATTAACGAAGAAACTTGAATTA
GTTGCACAGTGCAACAATCAAAGCATGTGCAGCCAAACTCCGGGAACTGTTTTTACAATT
CAATCAAAAACACCGGCAACATCAACATTTCAGCAGCCAAAATATTTTAGTGAAATGAAG
ACGTCTCATTCAGCAGTCTACAGTGGGTCACAACCGAGTGATGGAGTGTATGCTTCTTGG
CCTAATACCGATGAAGATGCGGATGTTGCTACCATTGACAAAGAAGAAGAAAAATGCTTA
CTGAGTGCAGAAGTAGGTGAACGCAGCTCTTTGAAGGAATACGCCACATATCAATGCGGA
GTAAATCAATCTCCAACAAATGATTATATTCTATCTGATGGTAACACATACAAGTTTCAT
GGAAAAACCAGACCATCATCTATTGTGACAACCTTACCAAATATATCTACATTATCAGTT
CCTTTATTGAAGATTGTCAATCCATACGAGACACCAAAATCTACCCCTGTTGTGACATAT
AGATCAAATAAAAAACCTGTTCCGCCAAACCTTGATTCAATACCATATCAGCATTTACTG
AATTATAGAGGTGCGTGTGGAGACATTGATTTCTGGTATCAGCAATCCCATGTTCGGGTA
GATCAGAGTAATGTTGAATCAAACATAACAGTTATTCCGATCTCTTCTTTGATTCCAATA
CGGCCTTTAATACGAGGAGACTATGGGGCTGTATCTCTATGTGAAATTCTGACAGATGCT
GATACTCAAGCAACCAGTTGTTTTTTTGTGAAGAATATAAATCCAGACTCACAACCTGCA
ATCAAGACGAGCTTTATAATGGATTTTAAAGTTCTCAGTTCTATCAGTTGTACAAACATC
GCAAAACTTGAAGCAATAGCTATAGAAAACGATATGGCGACCAGTGATTTGGTAAACATT
ATCAAGTCAACTAGGTTTTACATACTGATTGAGTACCTTAATGGGTACAACTTGAAAGAA
TTCCTACGAAACACGTATTATTCAAAAATATCTCAAGAATTGAAATCTTCTCAACAAGTC
TCCTACAGCCAAATCAGTATGTCTCATCTGTTAGCGATAATTGCACAAATATCCAATGGG
ATGAAGCACCTAGAAGAACTGGGTTTGATCCACAGAGATCTGGCTTGTAGAAATTGTATA
ATTGATCTGAGGATGCATGTAAAGATATACCCCGGTGGATTGGTCACCATGCCAAATGAA
GATTATTGCTCAATGGAAGTTTTAAACCACATTGTCACTTTTCCCTTGCGCTGGATGGCT
CCTGAATCTATCATGAAAGGAATATTTACAATTAAATCAGATGTTTGGTCATTTGCAGTG
ACATTGTGGGAAATATTTACGTTATGTAGTTCAGTACCATATGGATCTTTGACAAACGAA
GCGTTGCTTGATTTGATGTCTCAGCGTAATAATACTCCACGGTTACCTTGTCCACAGAAC
TGTACTAAGGAAATATACGATGTCATGATTCAGTGCTGGAATTTGGACGATTCTATCAGA
CCGAAATTTGTCGATATTCAAAAATTTTTTCAGTTCAAAATTTCAAATTCTGCTAGTCAA
GCTCAAATATTTCTGCCCGCTCCTCCTCCAGATGACTCCTGCTCCTAACCTGTCTGTGAC
TGAAATCTCTTGTTGTCAAATATATCCATTGAAACCATAGACATCTTTCTTCTTTATCAT
ACACAGCATATGTGATAGTGGACTCTCCGCACTCTTGACCGATGTACATATTTATATTAT
TTATTATATATTACTGTTGTTCTCGCTCATATAAACAAATGCTTCAATAAACTAGTTTTT
AC
>gir_mul_25626 gm_698_0_1_2
CTAAAATGAACCATCTTGTTTAAAGCAGCTAAAAACACACATTTTCGAAACATACAGACT
CAGAGATTCTATTTTGTTGAGGGAAAGAACACGAACTAACTCTAATTAGAGTATTAATAT
TATCATTTCTATTGTTCTGTGAAAATTAGAAAAAAAAATAGTCAACAATTTACTGGATTC
ATTTTAAGTAATTCAAATAGAACGATAATTTATTTAAATGAAAATATTTATGTTGTTCCT
TCTTTTATTGATACTGGATATATTAATTCCTAATTCATCCCATGCCACAGAATTAAGTCC
AGCAACAATAACAGATCCTCCTTTGGATACAACTGTACAGGCGGGATTCTTTATTTTCCT
GATCTGCAAAGCTCAAGGTAATCCAAAACCAAATGTTCAATTCAAAATAAATGGAAAAGT
CCAAAAGTCAGACAGTCATCGAAGGATTATACGAACCTTTGAGTATGGAGCGTCTTTAAG
ACAACAAGTTCAAATGGATAATAATAATGATCGAGTTGACTGTACCGCAGAAAATCATTT
GGGAGTTGACACGAAGTCAGCGGTCATTACTGTTATTGACTCAAATGGAGAAGTTCCCCT
TGGTTTTCCGTCAATTACTTCGGGCCCGACAGATGTTCTGTGTCAAATTGGAAAGCTTAT
CAGTATAAAATGCGAAGTGCTTGGCGATCCTCCAGCCAAAGTCACTTGGATTAAGAATTC
CCATGAATATGTAGATCTCGACAACGAAAGATTTCAACTAATTGGTTCTGGGTCGCTTCG
CATTAAAAACGTTAAAGAGAGTGATAATGGAAGTTATGAATGTATGGCGAGGAACAAAGT
TGGAACAGTAATCAGTCAGTCAGGGATGCTGCAAATAAGAAATAGTCCAATGACGCCACA
GATTATTGATTTCAATTCAACCATTGAAGTCTCGGCTGGCCACGGGACTAATCTTACATG
TACAGCTGAAGGTTACCCTGTTCCACAAGTATTATGGGTGATCGTAATTGGTCCTCCAAA
TAGTCAAAACTCTGAACAACGTCCCCTCAGTGAGAGAAAGTTATCAACTTCAACAATTCA
TTTAACTGATATAACCGAGTCGGGATTTTACACATGCCTTGCCTCAAATAATATGGGATT
GGTACGGAAAACAGTTCAAATAGTTGTGAAAAAAAAACCAGCGGCACCGACATCAGTTAC
ATGCGGCAAAATCGATGCCACATATGCCATCATTGAATGGCTTCCAGTCAAATCTACCCA
TCCGGTTGATTCATATACTTTACAAATAACCGACATTACCACCAATAACCTTCATCTTCC
AATGAGACAAATTCCAAATATTTTTCCTTCGGCTCTCAAGGTTTCACCTGACACGAAAAA
AGTTGCATATAATGTAACCGAATTAAAAGCTTTTACCAACTACGAAGCGCGTGTGTTAGC
AGTGACGAACAACATTGGCACTTCCGATGCCAGCTTGCCAGTTCATTTTCAAACTTTAGA
ATTGCCTCCCAGTTCTGCTCCAATTGATTTATTTGCAACGGCCATAACACACAATTCGAT
TTCTGTTACTTGGAAGCCTCCAACACAACAAAATGGAAGAATAAAGGGTTATAAACTTTA
TCATAGTGAAAAAATGACGAGTCCTATCGATATGTGGTTTGTTCACGATACGACTGAAAC
AAAATACTTTCTGAATAATCTTATACCAAAAGCAACGTATTACGTAAAAGTAAACGCATT
CAATAACGCTGGTGACGGACCCGTTAGTGACGCTTTCCCAATTCTTGTGGTTCCCGGAGT
TCCACCGGTTCCACAAAATCTTCGAGGGGCATCTTTATCCACTAATTCTATTCAAATAAT
GTGGTCTCCTCCGACAATGCCTGAAGGAATTTACTTGAAACATTATCAGTTAAAATACAG
AGTTGATGATGAAAAGAAACCATCCATCAAAACGGAGCTCATAGATCCGGATAAAACGCA
ATATCTTATTGTAAATCTTAAGCCAGGAACAGCGTATCATATCAGTTTGGCCGGACAAAC
GGATCACGGTGTTGGCGTTGCCGCACAATTGACCGAACAAACAAAAGATGAAATTCCTGG
AAGGCCACAAGGAATATCAATTACTCAGCTTGGATCGACTTCATTAAAAGTACTTTGGAA
GGGTCCTACAAAGATGCTAGATCAAGTTAAATATTATATCATTCGTTGGGCATCAAGAAC
AGATGATCCGAAACAAAACTCAAATTCCGATGAAGGTTCAATTAAAGAAGAAATTGATAA
AAAGAAAACTAGTGATGTATATGAAAAGGTTTTAAACAATCTAAGACCAAATTTATGGTA
TAAAGTGGAAATTCGAGCTGTAAGTGGTAAAGGTGAAAGTGATCCTTATGTATTTCCAGT
AACACGAACTCAAGGAGAATCAAAAGTTCCATCAATGCCACGCGATTTAAGGATGACACA
GTTATTAAGAATCCCATTAACAAAAGACTTGATGCTATTAGCAGTTCATTTGGCATGGGG
TACACCTGAACAAACGTACGGAACAATTATCGGTTATAGAGTGACCATTACCTTGATTGG
ACCACTTGAGTTCGTTATGGAGTTACAACCGAGAAAAATTTATCGGAACGTAACCACTCA
AAGTTTTGTAACAACAAAAGAAGATGAAATTGGTCATGGTAAACATTATTTGTTTGAAGT
TGAAGCTTTAAATGAAGTAAACTACGGTTATCCGGCAAAATTGAATCAAACCATACCCGA
AATGAAACCCACAGCACAACCAAGCGAATTAGAGATTCAGGCCAACAAAAATACGGTCAC
TCTCCGGTGGTCACCGCCCCCAATTAATTACAGAAATGGGATCATTATTGGTTACAAGAT
TCAATATTTTGATATCAAAGACCAGAAAGGAACTGTAAAAGAAATACAAACCCAGTCCCA
ACATTCTTGGAGAATTGATAATTTATCAGAGAAAACTAATTATGTTTTTATGATTCGTGC
GGTTAATAAAGAAGGAGACGGTCCTTGGAGTTCTGGAAGTTCATATTACATATCATCAGA
ATTTTTTCCTGCTCCTGAAAATATTGAGGTCAGTGCTTTGAACGATTACGAAATAAAATT
GACCTGGGATTTTCCTACCAAATCAAACTTTCTCACCGATATACAAAGCCAAATAACGGG
ATTTCGAATACAAGTTTCGACAAATAAAGATTTTGCGGATGAAACAACAAATTTTAAAAA
ATGGCCCGTCGGACCATTTAATGCAGCTGTAATAGATAAAGTGTATCCAAATCCGTATTT
TGTTAGAATTAAATGTGCAATTCGAGACGAAAGATCTGCCGAATGGAGTCCAATTCAAAG
TGTGACGGTTGTGAAAGCGAAAAATGATGATAGAAATGTTAAAAATCTCAAATGTTATGG
TCAAGATCGAGCGATAAAAGTTGTATGGGTAAGACCGGAGGAATTTTCTGAGATACAGTC
GTTTAATGTAAAGGTCCACGGGTTACAAAAATATAGAAACTTAGATGACTCTACAAAATC
CGAAGCCATAATTCCAAGAACGGCGACTGTAATTTTTACAAAATCTGATCATCAAAGCAA
TTATAATTATTTATTACAACACTTGGATCCAAATACAATTTTTGATGTAACCATACAAGT
TATATATCATCCTAATTCCAAATACGAAATGATCTCAAAAACGACAACTTGTATCACATT
TATGACTAAACCTCAAAAAGTTATCTCTCCAAAACCAATTCCTCTTCGAAAGATTTCCAA
CAATATTGTTCTGAGACTTCACAGAGCAGAAGAAAGATACGGTAGAATCAGTCATTATTT
TCTTGTCATCAGCCCGGTGTCAGAATCCCATATAACTCCCAGTGATGTTAATATCAACAA
GACCCTTTCCAAATCTGTAAAAATGAAAACAACAAATTCTCAATACGTTGCTGCACAATT
TACTTCAGCTCTGTTTCAGTCAAAATTATATACTGAGTTTGTTCTCGGTTCAGATACTCC
AAATTCATTTTTTAAGGAAAAAGATTGGGTATTTTTAAAGAATTTACAAATAAAGAAGAA
AGATAAATATAAGGCATTTCTTCGAGCATGTATATTAACCGAAGGTGTCGAAACCCCAAC
CCCTGACAATATCTGCACAAGCAGTGACTGGTCCGTCGCGTTCAGTACGGAAATCAATCG
GGAAGAAGAAGTATTTACAATTGCCGTTATTGCTGGAATTGGAAGCATAATATTTCTTGT
TTTTATTTGTATTGGATTTGCTTGCTTTTTAAAAAGAAGTCACAGTAAAATTAGTCGACC
GTTGAGTTCTACAGACCCTTGCCTTAAGCAACCGTTAATGATGCAACCAGGTCTTGGTGG
TGGAACATTGCCTCAATATACTAATATCATCAATACAGGTAACAGTAGCAGACACGGATA
CAGTGACAGTTTGCGTACTAACTCAGATTTATGCGCAACCAACGGAATTGTTACTCCGAT
CACCAACCATCAGCCGTTATCAGTTTCCAATCCAATGTTCGAGCACAGATCTTTAGAATT
GAAAAAGATTTCCAATACTCAAGCTCCAGATTTGGTGCAGAACACATTATCAATTAATAG
TTCTACACGGCCTCCAATTCCTGTTCATAGACTTGAAAGTCATATTAATGAACTTCGAGC
AAATGACAATTTCCTATTTAGTCAAGAATACGAATCCATAGATCCTGGACAACAATTTAC
ATGGGAACACTCGAATCTGGAAATAAATCGTTCTAAAAATCGGTACGCCAACGTCATAGC
ATATGATCACAGTAGAATATTGTTGCATCCAATTGATGGAGTCGTGGGTTCTGACTACAT
TAATGCAAATTACATTGACGGTTATAAAAGACCAAATGCCTATATAGCTACACAAGGTCC
TTTATCAAATACTTTTGGAGACTTCTGGAGAATGGTCTGGGAACAAGGAACATCTACAGT
TGTTATGATGACTAAACTAGAAGAAAGAACCAGAATAAAATGTGATCAATATTGGCCAAA
TAAAGGTACGGAAACATATGCAGATGGTGCCATAAATGTTACCATTACCGACACCAAAGA
ATTGGCTTATTATACAATCAGAACATTCCTAATTTCCGCCAATTATGGTTTAAATTCTTC
TGGATTCAGCTCAAATAAAGAAAAAAGAGAAGTTAGACAATATCAATTCACAGCTTGGCC
TGATCATGGGGTTCCAGATAATCCAATGCCTTTGCTGATGTTCCTAAAGAGGATTCGGGC
TGGAAACCCACCGAATTCCGGACCTATCATTGTTCACTGTTCTGCTGGGGTCGGAAGAAC
AGGAGCCTTCATTGTTATTGATACAACAATAGAAAGAATTCGTCATGAAATGACGGTTGA
TATCTTTGGTCAAGTTTCCATCATGCGAGCTCAAAGAAACTATATGGTACAAACTGAAGA
TCAATATGTTTTTGTCCATGAAGTTGTACTAGATGCAGTTCGAGCAAGCAATACAGAAAT
TTCATTACAAAATATTTCCAGTCATGTTCAAAAGTTAGTGAGAGCAGATTGCTCCTCAGG
AACACCAAGAGCCACGGGCATAGAACTAGAATTTCAAAAATTGTCTCAATTCAAACCCAA
TAATGCAAGATGTACCAGTGCCAATCTCCCGGTTAATCGATTGAAAAATCGATTAGTCAA
TATTCTTCCTTATGAGTTTAATCGAATTTGTTTGCAGCCCATAAGGGGATGCGAAGGATC
TGACTATATCAACGCAAGCTACATAGACGGCTATCAAAATATTAAAGCTTACATTGCAAC
TCAAGCTCCTCTTTTGGAAACAGTTGAAGATTTTTGGAGAATGATTTGGGAACACAATAG
CACAATTATAGTTATGCTTACTAAATTGAGAGAAATGGGACGAGAAAAATGTCACCGATA
TTGGCCAACAGAGCGTTCATCAAGATTTCAATATTTTGTGGTTGATCCAATGGTGGAATA
TAATATGCCAAATTTTGTTTTACAAGAATTCAAAGTGACAGATGCAAGGGATGGACAATC
TAGAACAATAAGACAGTTCCAATTCACAGAATGGCCGGAACAAGGAATACCTTATCAAGC
TACAGAGGCATTCATTGACTTTATCGGTCAGGTTCACAAAACCAAAGAACAATTTGGACA
AGAAGGTCCAATAACTGTTCATTGCAGTGCCGGAGTAGGAAGAACCGGAGTGTTTCTGGC
GCTGAGTATTGCCCTTGAGCGATTGAAAAACGAAGGGATTTTGGATTTGTTTCAAATTGT
TAGAGCATTACGCTATCAAAGAGCAAATATGGTACAATCAGAAGAACAATATCGTTTTTG
TTATCTAGCAGCCCAAGACTATGTAAATTCATTTGACAGTTTTTTTGAATAGAAATCCCA
CGGAAAATCTGTGGGAAAATAAATGAAGTATGCTAATTATTATTCTCTTTCCCTTGGTAA
AAAAATATCAGTGATTATTAAATTTGATTGGAGTCTCAATACTTAGAACTTATTGATATT
GAAAATTTCGACCAAAATCCTTTGTGATTTCTTTTTTTATGGTGATTAACGTTGTGATGT
TTTTTTTCTTTCGGGTTTGTAATACAAATAATTGCTAATTTGATCTTCACAGACTTTAAC
TTTAGACTTGAAAAAGCATTGAAACAGGTTGTGCAAATTTAATTGTCATGAT
>gir_mul_gna-q gm_1362_0_1_2
CAAAAGACGGCATACGCGATCGGGTAATGTGTCTGGGGTTCAGACGTGTTCTCTTCCGCC
CTCCCCCCCCCCTTTTTTTTTTTTTTTTTTTTTTTTTTTTATACCACTTTGTTGTTATTG
TTTACAAAATAAACGCCCTAATTGAAAGTTATTATTTTTAATTTTTATGGCAGCCAACTA
ATTAATTTCAATTTTACCTAACCTAAATATATCTTACACCTTAAAATTGCAATTACTACT
TGTTTCTAATATTGCCTTAATATGGGATGCTGTTTAAGTGAATTAGATAAAGAACAAAAG
AGAATTAACAAAGAAATAGAAAAACAATTGAAAAAAGACAAAAAAGAATCTAGGAGAGAA
TTAAAGTTATTGTTATTAGGAACTGGCGAGTCCGGTAAGAGCACGTTTATAAAACAAATG
AGAATCATTCACGGCAGTGGATATTCCGATGAGGACAAGCGTAGCTTTATTAAATTAGTG
TATCAGAACATTTATCTAGCCATATACACATTGATTCGAGCGATGGAGAATCTGGCGATA
TCGTACTCGAATCCGGATAATCAAAAATATGTTGAAGAAATCAAAGATATCGATTACGAG
AGCGTATCGACACTCGAGCCCGATCATGTGGTCGCGATCAAGTCGCTCTGGGCCGATGTC
GGTGTCAAGGAGTGCTATGACCGTCGCAGGGAGTTCCAGTTGACGGATTCAGCCAAATAC
TATCTGGACAGTCTTGATAGAATAGCAACACCTAATTTTTTACCAACACTTCAAGACATT
CTTCGTGTTAGAGTGCCAACAACTGGTATAATAGAATACCCATTTGACCTGGATTCGATT
ATATTTAGAATGGTTGATGTTGGTGGACAAAGATCAGAAAGACGTAAATGGATACATTGT
TTTGAAAATGTCACCAGTATAATGTTCTTGGTTGCTCTTTCGGAATATGATCAGGTTCTA
GTTGAGTCCGATAACGAGAATCGCATGGAAGAGAGTAAAGCTCTATTTAGAACGATTATT
ACGTATCCGTGGTTTCAAAATGCGTCTGTGATTTTGTTTTTAAATAAAAAAGATTTACTG
GAAGAGAAAATAATATATTCTCATTTGGTAGATTATTTTCCTGAATATGAAGGCCCTCAG
AGAGATGCGGAGGCTGCACGAGATTTTATTTTAAAGATGTTTATCGAATTGAATCCGGAT
CCAGAAAAAATTATTTATTCACATTTCACATGCGGAACCGATACCGAAAATATAAGATTT
GTATTTGCTGCAGTCAAGGATACGATTTTACAATGTAATCTGAAAGAATACAACTTGGTT
TAAAAATAGAAAATAAATTGGTTATGCTGATTCTCTCTCTATCTCTATCTCTCTTTTATT
ATTGTTCTATTTGGAAAACAATAAAAAAAACAAAACAAAAGCAAAAAACATTTTATTGAC
AAATATGACTTTCCCGATCACCATCTTTTCGCACCATTAAATATATTTATATTTATATAT
GTATGTATGTTTATATTTATTTATTTATTTGTTTCAAAATTTCTAAGCAATAATGATAAT
TAGATATGATCGATCCAGCTAATACTCAGTTGGTTCGATTTTTATTATATTGACTCCAAT
TCTAGTCGCATTATTATTAGTCTGAACTGATTTTCACACAAGTACGATGATGATTATGAT
GATGTTATCCACGCATATATATATATATATATATGTGTGTGTGTATATATATATATATAT
AAATGTTATGTTGAATTTTATAATAGTTTCAACTTTGAAAGATGTTATGTTTTTCTTTGA
GTCATTCTTTTTTTTAGATTATTAAGACGATGCAATGCATGACTGAAAAAAATGTTTTTG
TCAGTAACACGAATTTGTATTTTAGATTATTTTAACTTATAAAAACGAAATAATAATTAT
CATAATCTAAATTTACGATGCTTATATGAATGCGTTAATTATGTAATTCTTTTTAGCATT
CTGTTGAATTTGTGGTTTATAATATGTATAATTTTTTTTAATTTTCAATATAAAATTAAA
TTATTTTTTATTTTAAAAAAAAAA
>gir_mul_09268 gm_61003_0_1_4
AATTTTCATGAAGAGAATCATAGATTAAATATTTGTGAGTTTTGTCATTTTGAAACGACT
ATATCGATGTCATACACGAATAATTTGATCGATTTGAATATTTATGCCAATGATTTAACT
GATTTGGATGCCGAATCGCCTGACAATTATCTCAACGTTAATGATTTTTCTGATAAAAAT
TGGCCTGATAAACAAGGAAACTTAGAAACAAGTCCGATTCTTGATGGTAATGTATGGGTT
GGTTTCAATACCGACCGTGGAGGAGTTACAAAACTTGTTTCGAGTGAAGAAGATTTAATC
TGCAGTAGTCCTGAACACGAAAAAGATGAAAATAATAAAGATGGTCAAAGAGGAGAAAAA
TATACGTCAGAAGATTGGGAAAAGGAGTTCTCAATGAATTTTGCAACTCACAGTGTCACT
CAAGACATGGATAATCTAGGTGGTTTTGCGTCTAATGAAGTAATGACAATTGGAGAATAT
GCATATGATGAAGACAATGAATCTAGTCCTGGAAGTCAAATCAAGTCGATGGCAGACAGA
TGGAGTTCAAATGATTATAATACAGTGCTACGTATTAATAATTCGAGCGAAAAGAAACCT
TCCCCGAACAAGGAGTCTGAGAAACTCGATTCTCAAAATCTGTCAAATAAAACAAACGAA
AAATCGACTAGTTTAGATGAAAACATTTGCTGTAGTTGCAACACCAAAGTTTATATAACC
GAAAGAATAGTCATTCATAATGTGCTCTATCATCGGCAGTGCTTCAAATGTGCCAAATGC
AGAAGAGTTCTAAGTATTAATAATTTTGCTGCTTATTCCGGCCGACTATTTTGCAAACCT
CACTTTTTGGAAACATTCCATCAGACCGGCAAATATGATGAAGTTGACAGAACCAAAGAA
AATGGATCAAATCCAAATACATCTAACTTTGATAAAGAAAATAAAACGGAACAGACACAT
ACAGATGAGTTACCTCCTCCACAAATTACTAAGAATATCGTAGAGAAATTCCGCTTGCTA
GAATCAACCGGAGGAACTGAGTCATTGTTACCAAGGCAATGTTCTGGGAAACAAAATACG
AAATACTATCAATCAACTAATACATTCACTGAAAATAAATCTAATGTTGATCTTGAGAGA
TCTGAAGACCCGACTGATGAGTTTCCAACCCCAGGAATAACGAAGAATCTTCTGTCGCTT
TGGAATAACATTGAGAGTAAATCGATAAATTCGTCGGGAAAATCAGCTTCACCGGCTTGT
GGCACTCCAAAAAGAACAAAAAAAGATTCATTCCAAATGGATAATATCTCCACTCAGTCT
GCCGATATTATTCGACACGATGATTACATAGAGGACAATTATCCTCCTCCAAATACTGCC
AAATCTCTCGCGGCTAAATTTAAAGGAGATCCCCCAGTGCTTCAGCAGAATCAGTCAAAT
TCTTCTGTCAACCGAAAGTCAAGTTTAAACAAAAATGTTCTAATTAAAAGCAATGTCAGT
CTTACCAGTGATGTTGTATCCAATAATACCCCTAGCGATGATTGGCTTCAATCCAGAATA
TTTGATCCTAATCAAGGATCAGAAAATAATCCTATTCAGAGACCTGATGTTATTTCCAGT
CAAAGTAGAAATGAACTTAACGAATTACCTGAACAAGGAATTACCCAAAGTTTAGTTGGA
CTGTTCAGGTCAATGGAAGTGAAACGTTGATGATTCCACTAGCAACTTTTGTACGAGATT
TTGTAATGCAAAGAGAGAAATTGCGAAACTTGAATAATAATTATTTGATGATTGTAAAAT
TCACTGTGATCACACAGAATATAATATAATGGCGTCACTGAATTCAGCTTGACACACTTT
CCTGTTTTATATATAATATAGTATATTATATGAGATTATATTATATTATTATGATTTTTT
ATTATTTGTAATATTATTATTATAACAGAGAATGATGTTATTGTCAGC
>gir_mul_gpcrP-1 gm_17285_1_1_1
CCCCCCCCCTTTTTTTTTTTTTTTTAAACAAAAATCTGCTTTTTTCTAATTTTAATAAAT
TCGGATTTTACGCGATTTTTATTTGGTATTCTTTTTGCGAGGTTTTCTCAAAACAGAAGT
TGCAAATGTGATTTTAATTTCATTCACTATTCTTTTTCCAACAATGAACAACAGTTCCTT
CTTTAATTATATTTCAAATGAAACTTATTTATCGAATGGGACAGTTCAATCCGAACCTGG
TTCAATTGACACCATAAGACGGATATGTATAGGATTTTGGGCGATTATTGTGGCGTTCGG
TTTGTTTGGAAACTGTTTAACAATTGCCGTTTTGGTTTCTCCGAAATTAAATAACAGTAG
TACGACATTCTATCTCACAGTTTTAGCATTCATCGATATTTTATATTTGATTTTCAGTCT
TGGTGGTCAAATGTTTAACTTTTCCTTTTTATTTCCAAACTCAATTCGCCAAATTAATCC
GGTTGCTTGTATTTCTCTGAATATCATTTGTTTTTCTTTGACTTATATTAGTGTTTGGTT
ACTCGTGGCCGTGGCAATTGATCGAATGATTTGGGTAATATTTCCATTTCGAGCAAAACT
GATATGTACTCGAAACATTTCCAAAATTATAGTTATCGTTCTTTGTGCTACATTTATACT
AATCGATATTCACTTTATATGGACTTTAGATTTTGAGTATAAAATGTATGAATTAAATAA
CTGTAATATTAAACATAAAGTTCAGAAATGGTTTCCTTTCGTAGATTTAACTCTTGTAAT
GGGTTTACCATTCATTGTTATGTCTTGTGCGAATAGTCTCATCATAAGTAAGCTACGACA
AATGGAAAAAATCAGAAAAGGAATGAAATCTGCCAGTCGCAGTCCAAATGCAACAACGTT
GAAAAATACAAAATTCCCATCTAAATGCTCCAATAGGCAGCATGATCGAAACCAAACAGA
TGACGAAATAGCTCCTTGTGAAATTACCAAAAGATCAACAAGAAGAAGATCAAGAGATAA
ACAGACAACAAGTTTAACAAAAATGTTATTATCTGTTAACATATTCTTTCTCGTCTCTAC
AGCTCCTCTTCTCTTATACAACATTTTATTCAATATTGAACATACCCGATATATAATGCT
ATCATTTGAAAGACAAATTGCCGGATTGATTTTTGGACTGGAAAGAGTTTTCTATACATT
ATGGTATTTAAATTTTGCTGTTCATTTTTTACTATATTGTATGAGTGGTCCAAAATTTCG
ACAAGAAGCCATTCGTTTATTATATAATTTTTGTTGCTTCTGCAGATGTATTTTACTGAA
ACGTTTGATTAACATCGAAAGTCGAACGACAAATAACATAAATGACAGTCAATATATGAA
AACATATTGTTTAACAGAAGAAAATAAATATGTAAAAGATTGTATAACAATACCAAACCA
AAATGTTTGTAAAACACCTTTATCCGGTGAACAACAACAATTAATAACCGTTGAATTGCT
TCAAGAAACAAATATGTGAATCCCTTTGAAAGTGATTTAAGAACCACAAATAATGATTTA
TTACCATTAAATCTTATCATTGTTGTTTGGTCTATTAATAAATAC
>gir_mul_cgs-pde gm_4234_0_1_7
CTAAAGCGCATCTATTTCAAACTACTAATACTTTATTTCATTTATTAAATCAATTCGAAA
TTAGAATAAAAACCCGAATTTTTCTTTTCTTCTCCATAAATGTCATTGAAAAAGAATTTG
AAAAATAATATCAATAAAGAAGACGGTTTATCTGTGAAAACTCAGGAAATGTCTTCATTG
CTCGGACTGATTACCAACTACGACGAATACGTCAAGAAATACGAATCCATTGTGAAAATT
CTTTTTCCCAATGCCGTGGCCGTCAAAATTCATTCCGGATCCTCAATAAAACACCCAAAA
ATCCGAGCCATGTCCTCAGTCCGGAAAACGAGCGTTTTACACGTTGCTGATTTGGGAGAT
TTGAGTGAGATCGCGTCGGAGGAGGAGCACTCAACAATAGTAACTGACAACTTTGATATA
TTATTAGTTGCGGTACTCTCAACATCTAGATCCGATGACAATATGCTTTTGACATTTTTC
CAAAAAGTCGACGACAATCCTGATACTCGATCAAAAAGACTCGATTTTCTTGAAAAACAG
ATGTCTTTGACACTTTCAAGGCTAACTCGAATCAATTCAAACAAAACTGTTTCCAGTTCA
GTTAATCAAATACTGGAGCTCTGTGGTTCATTGTTTGACCAGGATGCCGGGAAACTACAG
AAGAAAGTTCTCAATTATCTCATCCTCAATACCTCGGCAGAGACGGGGTTCCTGTTGCTC
GTCTGTCTGGATACATGGGAGCTCCTGTGCCAGGTTATCGGTCAAGTAATTCAGGAAGAC
GCAATTAACTTTGATGCCGAGGAGAATGGGATATTTGATAAAGTTTTGAAATCAAAGCAC
ACTGTAAAGTTAAATAGATTAACTGAAAAACAAAATCAAGAAATTAACGAAATACTGAAA
GCAACCGCACAAGAATTAAAGATCAAAAATATTTTATGTGTACCCGTGTGTCATCGTGGA
ACAAATGATGTGATTGCCATTGTTTGTTTGGTGAACAAATTGGGTCAAGATCAATTCGTT
GATCATGATGAGCAGGTCATTAACGAGTGTTTCAAGTACACCACCTCGGTCCTTTTCACA
ACAATTGCTTATCAAAATGAGCGTCGATTAAAGTTACAAACAGAGAAAATGTTGGTGGTT
GCCAAAAACATATTCAGTCGAATGGACAATCTCAACGAATTGCTCCTTATGATAATGCAA
GAAGCCCGGAATCTCACTCAGTCCGAACGATGTTCCGTCTTTCTTGTGGATGAAGACTCG
AATGAGTTAGTGGCTAAAGTATTCGACGGTCTACCAACATCAAGTGACAAGAACGAGCGG
CTCCGTCTTCAAGATGGAACTGAGATCCAGCAACCGGTTGAAATAAGATTTCCGAAAGCT
CAAGGAATTGCTGGCCATGTGGCGACAACTGGAGAAATGCTTAACATCAAAAGGGCCTAT
GATCACCCTCTTTTTTATCGTCGTGTTGACGATGAAACGGGTTTCAAAACAAGGAACATT
CTTTGCTTTCCGATCCAAAACGATTGTGGAAAAACTGTGGGTGTGGCACAACTCTGCAAT
AAAATAAAGGGACATTTCTTTACCAAGATGGATGAAGAAATTGCAAAAGCTTTTTCAATT
TACTGTTGCATTAGTATTACACATTCTTTAATGTACAAGAAGGTTGAAGATGCTCAACAT
AGAAGCCGGCTTGCCAATGAGTTAATGATGTATCATATGCAGATACCTGAAGACGACATC
TCGTGGCTGTCAACGTTTCCAATACCATCCTTATCCATATTTCTTACGGATTTTGAATCT
TTTAATTCAATTCCTCGCAATGTTAAGGATCGAGATACACTCATGGCGTGCATCAGTATG
TTTGACAGTCTGGGTCTAGTTACAAGATGGAGGATCAATAGGCGAACGTTAACAAAATTT
GTTTTTATGGTCAAACGTAACTACAGGGATCCGCCGTATCATAATTGGATGCATGCATTC
TCTGTTGCTCATTTTATTTTTATATGTATCAAAAACTTACCTTTAGATCAACAATTAACT
GAATTGGAATTATTTGCTCTATTTGTAGCATCACTTTGCCATGACATCGACCACAGAGGA
ACTAACAACTCCTTTCAAGTTCAATCTAACTCTATTTTAGCTGCTCTTTATAGTTCTGAG
GGATCAGTTCTTGAAAGACATCATTTCTCACAAACAGTTTGCATTCTAAACACTGAAGGA
TGCAATGTCTTTGAAAGTTTACCACAAAGGGAATATATAAAGGTTCTGGACTTAATTAGA
GATATTATACTTGCAACAGATTTAGCGCATCATTTACAAATATTTTCAAAATTGGAGAAA
ATGGCTGACATTGGATACAATAGTTTCGATAAAGATCACCATAATCTTCTTCTTTGTCTT
TTAATGACGTCTGCTGACTTGAGTGATCAAACGAAAAATTGGCGGAACACTCGCTCAGTA
GCTGAACTTATTTATAAGGAATTCTTTAGACAAGGGGATCTTGAAAAGGCTATTGGTAAT
CAACCGGCAGAACAAATGGATCGTGAAAGAGCAGTTGTTCCAAATTTACAAATCGCATTT
CTGGATGCGATTGTATCGCCCCTTTACCGGGTTTTATCCACGTTGTATCCTCAAACTGAT
TGTATCAATCATACGATTAAAAGAACGCGAGATAATTGGAGTAAAATTAGTCAAAAGGTA
GCGAGTAATGAAATAAAGGGTAATAGTGAAGAAATATTCAGAAACAAATTGGTTGAAGAT
GATTTTGATTGATCCAAATTTATTATCAACTGAAAAATAATATATATTATAATAGAGTTA
GTCTGAATTTTCATAACAAATATGATGCTACTTTTATTGCTAGTTTGCC
>gir_mul_pde1c gm_8765_0_1_2
ATTATTTAATACACTGATTTTTATTGTGGCGCTATTAAAACTTTCAGTATTGTTAGAAAT
TATTTTAGGTTATGGGAACCTGTGCTCTTGGAACTCAAATACATGCGTCTACTAAATTAA
ATGGAGATAATTCTAGAGAACATTCAAGAGCAGCTCAAAGAAAAAATTCCGTTGATTATA
GAAAAACATCTATTCAAGAAAAGAATGACACTCTGAAAGAAGAAGAATTAGATCTTCCAT
TAACCAGTCAAGTATTATACAACAGTTTAGCTAATTCTCCAAGTACTTTCTATGCAAAAA
ATACAACTGAGGTCGAGGAATTACCAAATCCCGGAAGTCCAGAATCAATATATAGTTGTT
CAGTCAGATTATTATGTATCATTAAACTGATACAAAAAAATAAAATATCCAAAGACGACT
TGCTAAAAAATATCAACTACGCTATTTTAGTTTTGGAATCTGCTTATATTGAAGAAGCTA
AAAGAATTTGCAATGAAGATGATGACTTTGCTTCTCAAGCTAATGGATCTGTCCCTGATG
AAGTCCGTGAATGGCTTTCAAATACATTTACTAGACGTACATCATCTACAGCTGGTAACG
ACGATAAACCAAAATTTAGAAGTGTTGCTAATGCAATCAGAGCAGGCATCCTAGTTGAAA
GGATATATCGGAGAATGTCAAGTAGTGCAGGGCTTCCAATACCTCCTAATGTTATGATTT
TAATGAAAGCGGGTCTTGATTCATGGAATTTTGATGTGTTTGAAGTTGACGAAGCTAGTG
AAAACCATTCCTTAAAATATTTAGGATATGAATTATTTCATAAGTACAACATAATGACAA
AATTTAAGATTGACTCAGTAATGATGGAAAATTTTCTACAAAAATTAGAAGAAGGATATG
CAAAACATTCAAATCCATATCATAGTTTTACACACGCAGCAGATGTTGCTCAAACATGTC
ATATTATAATTTCACAAAGTGGTCTTTCGCATTGGATGACAGACTTAGAGATTTTGGCAG
TCCTATTTTCGGCATTAATTCACGATTATGAACATACAGGAACAACCAATGGTTTCCATG
TTAATTCAAGTTCAGAATTAGCTCTGCTTTACAATGATAGAGGAGTACTTGAGAATCATC
ACATTTCAGCAGTATTTCGATTACTTCGTGAAGAAAATTATCAAATTTTGAACAATTTAA
CTAAAGAAGAATACAAGGAATTCAGATTACTTGTTATCGAAATCGTTCTAAATACTGATA
TGTCCCTTCATTTTCAGCAACTGAAAAATATGAAGACTTTGTTAGCAGTTCCAGAAAATG
TGGAAAAAATGAAAGCCTTTTCTTTATTGGTGCATTGTGCTGATATTTCTCATCCAACAA
AACAATGGAATTTACATGAAAAATGGACTCATTTATTAGTAGAAGAATTTTTTAGACAAG
GAGATAGAGAAAAAGATTTAGGTCTCGCTTGTTCTCCCCTTTGTGATAGAAGTACTACTG
TTGTAGCACAATCACAAATAGGATTTATTGACTTCATTGTTGAACCAAGTTTTGTGCTGC
TAGGTGATATGTTGGACAGAATGTTGCAAATGTCTAAAAATAACGCAACATTATCAAATT
CTAATGAAGATTCAATCAAAATTCAAAGACCATGGAGTCAACATATCCTTGAAAATAAAG
AAGCGTGGAAATTAAGGGCTCCTAAGAAAGATTAAAACATTTTAAAGGAAAATCGTAAAA
ACCTATTT
>gir_mul_20798 gm_1290_0_1_4
GGGTAAAATACTTTTGTAACTTTTTAAAGAATTGTCGTGTGTTTTATTTCAATCACCAGT
AATATATCACATGAATTTCTGATTAAATCAATTTTTTTTCGGTAAACCAACAGACGTATA
GATTTAACACAGAAAAAACACAAAAAAAACAACTATGGAATTTCAAAAACAAGGTTTCGA
AGAAAAATACAAATTGGGTCCACATATTGGCAAAGGTCATTATGCGACTGTGAAATATTG
TCTCAATATTAATACGCAAATTAATTATGCTGCAAAATTTATAAAAAAAAAGCGAGTCGA
AACTTCACGCCTCGGTACCAGGACAGAGGACATAATTAGAGAGGCGAGAATATTGGCTAA
ACTCGATCATTCGAATATCATTAAGATCTATGAGGTGTTCGATTCGAAAATGATGTCGAT
ATTGATTCTGGAGTTGGTAACTGGAGGAGAGTTGTTCGAATATATCTCTAATAAGGTCAC
ACTATCTGAGGAAGAAGCGTCGAAATTCATTCGACAAATTCTCCTCGGAGTCGATCACAT
TCATTCGCACAATATTCTCCACCTCGATTTGAAGCCCGAAAATATCCTCGTGGAGGACGC
AGATACACAAAAGATCAAAATCATCGATTTCGGATTTTCAAAAGAGCTCCACGATAAACC
GATCCTGGAGCTGCAAGGAACACCGGAATTTGTGGCCCCGGAAGTAATAAATTACGACCC
TTTGTCTTTCGCAACAGATATGTGGTCGGTGGGCATTATTGCCTACATTATGCTCACTGG
AACTTCACCATTTTATCGTGACACTCAAAATGAAGTATTTAGCAGTATAATGGATTGCAA
TTTAGATCTTGAAAGTGCCATATGTTCGATGATGAGCGATTTGGCCAAAAGTTTTTTATC
ATCTTTAATTATTAAATCACCCTCAAAACGTTTATCTAGTACAGAATGTTTGAAACATTC
TTGGATTCAGACTGAAAGAAAGAGTATTGAGAGAAAACGAAATTCATTTATATCACAAGA
CAAATTAAGTAAATTACGGAATTATGTCGTATCCCCCACACGTCCGACGAGCATGATATA
TCCAAATGATTTATTACCAAACGCATCACGATTGAGTCTTCCGAATCCGTCTTTTTATAT
TCAAGAGGCCGAATCGGAGGATTACTTTTAAAGTTTACAGTTGATTTGCATTGAGTTTTG
TGGTGAAAGTTGGCATTTGAATGACTTTGATTATTGTTATTTACCCTAATGAAGACGAAT
GTAACAAAATAAATGTATTAAATTTAAAAAAAAAAAAAAAAAAAAAAAAAAAAA
>gir_mul_23388 gm_1256_0_1_5
ATAAATTGGTGTGGTTTGAGAGATATGAAAAGATGAGAGATGTATGTGGAAACTTGTCAC
GAGACTGGTCAGTCGAGTGGAACTCTACATCACCTGATATTCCTCTTTGCTTTCAATTTT
TCAATTCCCCGATTTATATTTTAATATACGCATTCTTATGTATTCCTTATATCGTTTGTT
TGTGCAGAAAAAAGCGCAATAAGAGACCCCTTTTGAAATTAACATTGATTAAATTGTGTT
TGATCACATGTCTCGTTGCCTTACAAGTTCTGGAAATAATATTCAATATCGCCAAAAGCA
ACAATGTACCCTCGGTATTCACTGTTTCCAACTGTTGCTTCATATTGACCCTGTTATTCG
CAGCGGTGGTGGTCATCTTTGAGAAAAGGTGTAATGCCATCAATTCTGGATTCTATTTCA
ACTACTGGGTCCTTCACTTCACCCTTTGCATCATCAGGACTCGCACCGCCATTATCGGCC
TCATAGACACAAAACCCTTGGACAATTATTCTCGAGAATGTTTTATTTTCATAAATTCTA
CTTTTGTAACATTATCTCTGATATTGAGCTGTTTTTCTGAGAGACTCAAAGAATCGGAAA
TAAAAACTCGTGCATTGAAAAAAAAATCAAGAAAAATTGTGGAAGTAGATGCAGAGACGA
ATCATAAGAACGATCATTTGGAAATGAAAAAGAGTATGATTGACAATGAAAAAGAATTAT
TGGATGACAGTTGTCAAGAAACGGAAAATAAAGTCGAAGAATGTGAAGATTGTCCAGAAT
TTTATTCTTCATATCTCTCAAGAATTACATTCTCTTGGTTTTCTCCAATGATTCTCAAGG
GTTATAAACAACCTTTGAAGAACGAAGATTTATGGAAGATAAACGAGCAGGAACACTGTC
ACCATATTCAACCAAACTTCTTGAAGAACTTACAAAGGTATTTGGTTATCGACAAAAATT
CTAAAAATACCAACGATTCTGTAAAGGAAAAGAAAAACACTTCCGATGTAAAATCTTCTA
AATTTCGTGATTCAGAAAACATAGAATTAACAAAAGAGAATGATCAAGATAACGAAAATG
AAGCGTCGAAACCGACTGCCACAGACTCAAATAAAAAGGAACCCAAATTCGACCCTTGCT
TGTTATACGCTTTGATCAGATCTCACTGGCTCGATTTTCTAGTCTCAGGTTTATACAAAT
TATTTCACGATGTTCTTTACTTTCTCGGACCTTATTTTCTCAAATTATTGCTGCAATTTG
TTGACAAGCCAAATGATTTGTTCTGGAAAGGATATCTTATTGGTACCTTGATGTTAATAA
CTTCAATGATTCGGACCTTCATCCTTCATCAGTATTTTAATATCGTTTTCAAGATCGGAA
TGAGAGTCAGATCATCTTTGATTTCGACAGTCTACAGAAAGTCCCTGGTCCTGAGCACGG
CCTCTCGAAAGGAGTCCACGGTTGGGGAAATTGTCAATCTGATGTCAGTCGATTCTCAAA
AGTTTCTTGAATTAATAAGTTATATTCACATGATTTGGAGCGGACCTTTTGAGATTATCG
TTGCCTTGGTATTTCTCTGGAATGAGTTGGGAGCTTCAGTGTTGGCCGGTTTGGCTGTAA
TGTTCCTAATGATTCCCATTAACGCTTTCCTAGGGAATATTACCAGAAAATTACAGACTC
AGCAACTGAAAGTAACAGATTCCAGAATCAAAATGATGAATGAAATCTTAAATGGGATCA
AGGTTCTGAAACTGTACGCTTGGGAACCGTCTTTCATCAAATTCGTGACTGAAATCAGAA
ATAAAGAATTGAAAATTATGAAGAAGTCGGCTTATTTGAGCGCAGCTACTTCGTTTACAT
TCAACTGTGCCCCGATTCTCGTATCTTTAACATCCTTTGGAATGTACGTTCTTATTAATA
GCAACAACATTCTCGATGCGGAAAAGGCTTTTGTGTCCATATCGCTGTTCAATATCCTCA
GGTTTCCATTGATGATGTTACCAATGGTCATATCGAATTTAATCCAGGCATCTGTTTCCC
TTAAAAGACTCACAACATTTCTTAAACGCAGCGAAATAGATCGAGAAGCTGTTACTCATC
ATGACACTCAGGGAATGTCGGCGTCTATTGAGAATGGTCTCTTTTCATGGGACGGTAATT
CGATGACTCCCACTTTACAAAACATAAATATAAAATTTCCGGATCACAAATTGATTGCAA
TAGTGGGTCCGGTTGGATCGGGCAAGTCCAGTCTGCTCAGTTCCTTGTTGGGGGAGATTG
AGAAGCTGGAAGGGCGTGTCAATATTAAGGGATCAATAGCATATGTTCCACAACAAGCTT
GGATCGTTAATGCAAGCATCAGAGATAACATTTTATTTGGTCGCCCATTTGAACCTTGCA
AATATAGAAAAGTCTTGAAGGCGTGCTGTCTTGAGAGAGATTTAGAAATCTTAAAAGATG
CTGATTTTACTGAGATAGGTGAAAAAGGAATCAATTTATCTGGTGGACAAAAGCAAAGAG
TCAGTCTGGCGAGGGCGTGCTATAGTGAATCTGATGTATACCTCTTTGATGATCCTTTGA
GTGCAGTTGACAGCCATGTGGGCAAAGATATAATCGATAATGTTCTTAGTTCTACAGGGA
TGTTGAATGGAGTTACACGAATTCTAGTTACCCACAATCTTACGGTTCTTCCGAAATGTG
ATCAGATCATTGTGTTAGATAATGGTTCAGTATCAGAAGAAGGATCATACTCAGAATTAA
TAAAACATGCCGGCCCCTTTGCTGATTTTATCGCGACCCATCTCGCCGATGAACTAAAGG
CCAGTAATAATCAAAATATTAGTGCTGACGAACTCATTGAAAAGGACACGATTTTACGAG
ACCTTCAGCGTACTTATGGCGAATCTGATCAAGGTAATTCTGCTCTCTTTTCGTCCTTGT
CAAAGAGTCGAGAAAAATTACACAAATCAATGGAAAATCTGAAACAAAGTCATGATTTGA
AGTCGAACAATTCAGTACAGGAAAAAGAAAGTGACAAAGAACACGAAATGATGGGGGTAA
CAGATATTTCAAAAATTGGCAATAAGCTTATTGGAGACGAAGTCTCAAAAGAAGAAAACG
TGAAATTATCCGTTTACCTCGCTTATTTACGTTCTATGGGATATTGGCTGGCGACCTTTA
TATTAATGTTGTATATAGTAACCCAAGGATTTGCGCTCGGTTCCAATTTGTGGCTTGTTA
GGTGGGCAAATCAGTCAAAGATATCTGCCAATTACTCAAATCAATTACACGAATTACGAA
TGTCAAACGATTCTAATGAAACAGAAGTAAAAGAACTCGAACGATTTCTTTCTCGCGAAC
GATATTTGTATTTAGGAATTTACGGAGTGTTTGGTCTGGGTCAAGCTTTCTTCCAACTGT
TATCGTCTGCCGCATTTGCTCTTGCTATCGTCAGATCAGCCGAGAGCCTTCATAAGATTT
TGTTGCACAATGTAATGCGTTTGTCGATGCGACTATTTGAGGCGATCCCCATCGGAAGAT
TCATCAACCGATTTTCCAACGATCTCAATTCTGTCGGAACCTGGCTTCCGAAGTACATCA
ATGAGTTCCTTCTCATGGCATTATCGACAACTGTTGTCCTTATTATGGTTACTTTGCCCA
ACCCTTGGATCATTATTCCTCTGTTTTTTACAGTCGCTTTCTATATTTTAATCCAGAGAT
TCTATGTTGCAACTTCGCGACAGTTGAAGAGACTCGAATCAGTAAGTAAATCGCCAATAT
ATTCTCATTTTGGCGAAACGCTCCAAGGAGTGTCGAGTATTCGAGCGTACTCCTTATGTG
ATAGGTTTATCGAGTCGAACGATGGGAAAGTTGACAAAAATTTATATGCTTACTACTCCA
ACTGTGTTTCTAACAGATGGTTGGCCATTATACTGGAAACTATAGGAAATAATATAGTCT
TTATGGCATCAATATTTGCTGTTGTGAGCCTCCATAAAGGTTTGGGTATAAATTCTGGTT
TGGTTGGTCTGTCCGTCAGTTATGCTCTCAGTACCACCCTAACTCTGAATTGGCTTGTAA
GAATGAGTTCTGAAGTCGAAGCAAATATCGTATCAGTCGAAAGAATTGAGGAATATTCAC
AAATGACTCCAGAAGCACCATGGGATATTCCTGAAAAGAAACCAGATCAAAACTGGCCTG
AAGGATCAATTAAATTTGTTAATTATTCAACGAAATATCGGGAAGGATTGGATGATGTCT
TGAAAAGGATCAGCTTTAATATTAATTTACACGAAAAAGTTGGAATAGTTGGTCGCACTG
GTTCGGGAAAATCATCATTAGTTTTGGCATTGTTTCGGATATTAGAGAAGACTGAAGGAG
AGATCCTCATCGATGATGTTCCCATTCACGAGTTAGGACTGCATGATGTCAGGGGTCGTC
TAACTATTATCCCACAAGATCCAGTTTTGTTTTCCGGGACGTTGCGGAAAAATCTCGATC
CATTTTTCAAACATACCGACGAGGAAGTATGGCGAGTTTTGGAAATGACCAATTTAAAGA
AATTTGTCGAAAATTCTGGAACCGAGCAGCTTGAAATGCCAATTGGCGAAGGTGGAGAAA
ACCTTAGTGTCGGTCAAAGACAATTGGTGTGTTTGGCCAGAGCTCTTTTAAGACGTACAA
AAATTCTAATACTGGATGAAGCCACCGCCGCTGTGGATTTAAACACGGACGCTTTAATTC
AAGATACGATCCGGCAGGAATTTAAGGACTGTACAATTCTCACTATCGCTCATCGGTTGA
ACACCGTTCTTGATTATGACAAAATAATGGTCCTGGACAACGGAAACATCGTCGAGATGG
ATTCTCCGGATAATCTGTTGAAGGATGTCAATTCTCAGTTTTACTCAATGGCAAAGAGCT
CCAATCTCGTGTAACTCATATCTTTTTGATTTTTCACAAACGTTTTGAGTACAATTGTGT
TTCAAAATATCGTGAAGCACTTTTTTTAATAGATGTACTATTTGT
>gir_mul_crol gm_4982_0_1_1
GATAAAGGAGCCTGTCGTCGTTCATGTTTGTATATTACATCGTTATATTTAGTGGACCTG
ACACCAAAGCTATTCTGATTCTGACGGTGTCGAGCCTCCTCTCTCTCATTATCGATCGAC
TGCAGTCATTTATCATGATGCATGCACACACGAGAGTTATATCGGGCTAGGGTTTATGCG
CGCGCGCGTGAGCGATTTAGACCGTGGGATGCTGTTCGTAGCATCAGTTAATAATTGATT
GGTCGGTTTATCGATGGGTTAGGATTTTGGGCTCGGGGCCTGCTTTAGCGCAGCAGTCGA
CACTGAAAAATAGTTTATAGAATATTTTGAGAGAGAGATATAGAGGCGAAACATAATGTG
GAGCAGTGGCAATTGATTTATATTTGTTGTCGGAATTTTTGGGATTTGGGAAATTTGTCG
TCGTCAATACTGATTCTGATTCTGATTCTCCTTTGAAAATGCCCCGATTAAAATCTGCCC
CAAATCGGATTGTGAGTGAAGAAGAGAGTGGAGGAGGAATTGATGACGGTGGGATATATC
GGGGGAATATTGGGCATGACGACGGGGATGATTCGATGATCAGCAGCGAGTACGATTCGT
CGGTTAATATGTTCTTGGACACCGAGTTCAATGTAACGGAGGCCGTTTTGAGTCAGGGCA
GCAACAGTAATGGGGGACACAACGAGTTGATGCTCCGGGAGAAAGGGCTGGTGACGTGCA
AGCTGTGTCAGAAGGTGCTGAAGAAGGGATCGTTGCGGGAGCACATGGATCGACACCAGG
GCACGGGTAAATACCGGTGTCGGTTGTGCAGCAAGACGTTTAGTCGGGCAAGCGCTCTCG
AAAAACACAACCGGACTCACACGGGTGAGAGGCCATTCGCGTGCACAATCTGCGACAAGC
GATACCGACAGCGAGTTCAGTTGAAGGAGCATCTGCGGTCGCACACCGGTGAGAGGCCAT
ACACGTGTCCCATCTGTCAGTACTCGCTCGTCTCGAAATCCCTCCTCAATCGTCATCTTC
GAACTCATCTCGAACCACCTGGCGAAATCTGTCATATTTGCAATAAAGCATTCCGTCGAA
AAGAGAGTTTGAATTTGCATTTAATCTCCCATACCGGTCAACGAAATTTCAAATGTGAAA
CGTGTTCGGCAGCGTTTGCTACGTCAAACGCGTTAAGAAACCATCAAGTTGTACATAGCG
ATGCTCGACCGTTTTTATGTAATATTTGTCAGAAATCATTTAAAACTTCAAAACAATTAC
GAAATCATATTTCCATACATTCCAATGCCCGGCCGTATCCGTGTGAATATTGTAATAAAT
CGTTTCGTTTGCGTCGGTATCTCGAGTCTCATATGAGTTTACATCGCTCGATTCCCGAAT
TTCAATGCTCGTTTTGTTCGGCGATGTTTCTCGATCACGATTCGTTTACTCAACACTCAT
TGAATTCGATGTGCTGTAATCCGGCTGCTGAGAAAATTGCTTCAGACATTGTTTCATGAA
TTTCTTCATCAATTTTATTCCTTAAAAATCATAGATTAATAACATTTTTAAGAGTTCAAA
ATTGGTCTCGTTTTAGTATTTTGCTTCTAGACAAATTTTGATTATAGAGGGCTGTTGATT
TTCGTTATAATTCTATGGAATTTGATCCTGCTGGTTTTACAGATTTTACTGTAATAAAAA
ATAGAACTATTTTACCAGAATGGTATATGGCTCAAGTGATCCAATGGATTATGGTACATC
ACACGGTTTTAGGAGAAATATTTACTGAAGACGTTTTAGAGCTTGTTGATGGCCGGCTGG
AATTCATTCGCGGTCTTGTGATATTGGTAATGGAAAAAGTTCAAAAAGATTTTGAAATAA
TCTTAAAGAAATCAAATGAAGATTTATTTTTTCATTTGATTGAAGAAGCCCTAACAATGA
CCAGTGATCTAAGAAAAAATTTTGATTATCCAAGAAATTATCCGGACCCAATTGATATAA
TTTGCTGCTCTAATGAAATATTTGATAATTGGATGAAATTGGAGCAAAGATTTGCATCCA
AACAATTAGATGAAGTCTTCAGGTCTCCAACTTCATGGCAAGGATTATCGAAAAGTTGTA
AAAGAGTGGAATGTTTGAATAGTTTTATCGGTCTTATCAGTGCAATGAAAGACAGAATAC
AGTGTATTTTCGACATATCTAAGCAAACAAGATTCTCTGAAGTTTTATTGGAGGTTTTAG
ACGATTTTCGCAGAAGATTATTACAAATCAACAAAGATTATAACGCAAACAGTCAGCGGT
GGTACGACATAATGAATGTGGTGTATAGTATTAAAATATTATTACGAAATTGGAGACTTG
ATCAGATGTTCATCAGTATTTATGAAAGTATGGAAACCAATGACAAGATTTCAGAAGAAA
CTGATGAATCTTTTTTGAATATTTCTTCAATAATGAATTTAAGACCTTCTAAAGTTGCAT
CAATTTCCTCATCTTCTTTATATTCAAGCCGCACGAAAACCATGGAAAACTTTAAATTAT
CAAAAGATTCAATATTTTCAAGCGTTCTTTCTCTTTATCAACATTTGTTAGAAGAAATGG
AGGAAGAGTGTGTTGAGGCTGCTTTTGAAGAGGTATCAGAAAGAGCTGATTCTTATATTA
AAACTTCTTGGCTAGAGATTGGGGCAGTAACAACTCCCAGACTCATGAGTTTATCTCCTT
CAGCTTCTGGAATGTTACTAGTACTAAGGGATCGTCTCTATGGATTACAATCATCCTTAG
AAGAAGAATTATTTGAATACATTTGGCAAGGTTTGGCTGTGAAATTGAACAAAATGATTT
TCGATTATGTGATACGCACTCACAGATTTAATGAATTAGGTGCTCGTCAACTAGATTTTG
ATATTCGCAAGAATTTGCTGCCGCTATTTTTACCGTACACAAAATCCCCAGAAAGATTTT
TTATCAAATGCTTAGAAGCATGTGTTCTACTCAATCTGAAATGTGGAACCGCTATTCTTA
TCAAACAAATTCTTACAGAAACTCTTCAAAATAAAAATCAGGGACTTTTCACCCGATCCC
GACCAGAATGTCCGATTAGAACATTGACGGAAGTTGGAATTGTTTCGTTAATTCCTGAAG
AGGCGGATTCTATTTTAAATTTACGGATCGATATCAACTTGAAACCATAATTTATCGCCG
TTTATGTGATTAATAAATTAATCGTTTTATTTTTTTTCTATTTGTTTTCCTTGTCTCTTT
CGTCCCTGAATAGTAATTTTTCCTCACGTCAAAAATAAGCCAAGGTTTTGCTACATAGTG
TCAAATTAAAGATTTTCAGTAAACGACTTTAAATGTTTATATTGTTTCAATCTATTGTTC
ATATTCATCAACTGAGTTCTGAAAGGACATATTCCTACTCTAATTCAGTGTTTCTTAACC
ACTGTCTAATCTCACCCGGGCCCATAGGAGCGCCCCCTCTCATCGTCTGTTCGCCCGAAT
CTCCACCAAACGTTC
>gir_mul_21691 gm_4960_0_1_1
GTCAAAACAAAATTTATAATAAATCAAAATGTCAAATTCAATCAATTTTCACGATGATGA
TATTGAAAAATACGAATGTAAACCCAATCGATGTCAATTATTCTTTCAAATGTTTTATAA
TTCAAGAAACAAAACATTCTTAGGAAGAACTAAAGGTAGCTGGTGTAAAATTGGACTTTT
TTATTTCATTTACTATTGCTCATTAACGGCCTTTTTCATGTCTATGATGTTGGTGTTTCT
CGAGGGATTGATTAGTAATGATATTCCTAGTAGAACTGGTGAACATAGTTTGCTCAAATT
AGAACCAGGTCTTGGAATGAGACCGCTGCCCGATCACACGACGACTCTCATTAGATTCAC
CACGACCGAGCCTCAGTCTTATAAGCACTATTTGGTGGATATGCGAAACTTTCTGACTCC
GTACGAGGATATCAATATCAAGAGCAATGAGTCGTTTGCTGTCTGCAATAAGACTGGTAA
AACTCCGGATGATGTGGATAAAATATGTCGATACGATCTGTCTCTGCTCGGTAAATGCAA
TATTAATAATCAATTTGGATACTCAAACGGGACACCGTGTGTGTTCATAAAGATGAACAA
GATTTTTGGATGGTTACCGGACACAATCGACCAGCAGAGTCCATCAGTACAATGTTCAGG
ACAAAATCTCATTGACAAGGACAATATTGGCGAAATTCATTATTTTCCAAACAACGGAAC
TCCTGGATATGCTGGCTACTTCGACCATAATTTCTATCCGTACATCGGGCAAGATGGTTA
TCTGTCCCCGATCGTGGCTGTCCAATTCGTGACCCCCAAGAAGAACATGCTGATAATGGT
GAAATGTACATTTATTAACGTGAAATTTCAGAGTGATTTACTCAAATTCGAATTGCTCGT
CGATTAAATAAAATATATCAACAATTAATACAAACAAATAAAAATACAAAAAATAAACTG
ATAGTATATCAAATAATAATATTATTATTAATAATATATTAACAATAGCTTGATAGTTGT
TTGAGATTTGTTTGTGACCTGTCTTTGGATCTAGTTGCTCGCTGATCAGCATTAGTCTGT
CATTTGTGTTTTATTTTAATTATTGTTGAAATTATTTATATATTGTTTATTCTCGAATGC
ATTTATTATATATTTGATGAATCGATATTCTCTTCAAAGAATAATGATAATGATGTCAAT
GATGATGATAATGGCAAAACGGTTCTGAATCGATAAGCCTTGTTAGTGCCTCAGTAAAAC
TGATGATTGTCTATGACTTTGAGTGTTGATAATTATGTAGGGGAGGTAGCAATCTGTTGT
GTCAGAGGCTCGCTCCCCGTCTGATCTCTGACTTCACTCTCTCAATTATGATCTTTTATT
AGCTTCAATATTTATTGTTATCGTTGATGGCGGTTGTTTTTGTCCATGATTGTTTTTGAT
TGTTACTGACAATTATTACTATTATTATTATCTTAAGAAGATTTATCTGACTAGAATAAA
ACATTGTTTTAGAGATTCCATTTGAGTATTGTGTAGGAAAGAGTTTTTTATATATTATAG
AAACGACTTGTTAGTGTTTGTGTGATAAATATATAACAATAATGAATGTGACCTCATTAT
TTATTGTTTTATTGATGTTTTTTGTGTGATTTCTGTATTTGTTGGGGGCGCGAATTGGAT
GATTGCTGTGTGTTGACGGAAGAGTGATTACGCGCGCGCGAGACTCGCCTGATGTTACTG
ATGTGACAGTTAATATGGGTATTATGTAACAGGTTTTTTATTTTATGTCGTTATTATTTA
GATGTTATTTAGCGTTTTTATTATATAGTTAGTGTAGTAAAAAAAAAAAAAAAAAAAAAA
AAAAAAAAAAGGGGGGGGGGGATAGGAAGAACGTCGGGGAGGGAAAGAGGGTAGGCTAAA
GGGTAGATCTCGGTGGTCGCCGT
>gir_mul_unc5-2 gm_4522_0_1_1
AAGTCTCAATAATGATCTATTCAAAATCATGACTTTTATCTCTTTAACAATCATTCAAGC
AATGTTATTATTTCTTTTGATCATCCAACACATTATCTTTGCAGAAATCGATGGGAAAAA
AGACCTTGTTCAACCAAATGAAAAACACTACGACGGTATTCCTAAGTTTCTTCTTGAACC
GAATCCTTTCTATTATGTAAATAAAAGTAATCCGGCTATAATAGTCTGTATTGCTGAACC
TGTCTCACATGTAAATATTTTCTGTGCCGAAAAACAATATTCATACATGAATAAAGAAGT
ATCGGAAAGTGGATTAACTGTTATTAAAATGAATCATTTAAATAAAACAGATCCAAAAGG
AAAACGATGGAAATTTAGTTATATCGTGAAATATAAAGATGTTGTAGAATGGTTCAGTGA
ATATAAGTGTTACTGTGAAGCATGGAATCAAATTGCTGTTATTAATAAAGATAAGAAAAT
TCACAGCAGCGGAGCACTAATTCAAGAATCATATTTTCAAAACGATTTTAAAAGTATTCC
CAAAAATCAAAATCTTACCGAAGGAGAAAGGATGGAATTGGTTTGTAATCCTCCAGACTC
GAAACCAAATGCAAAGGTCACATGGCTGAAAAACAATGAGTTGATAACACAATCAAATTT
CCCTCTGATCGCCATCGACGAGTCAAAACGACTCGTCATAGAGCGAGTCCAGAAGTCCGA
CAGCGGCAACTACACTTGCGTGGCTCAGAGTCTTGACATTGTCAAAAAATCAAGGCCAGC
TGTTGTTATAGTCACGATTAAATATGATTGGTCACCTTGGACAGAATGGGAGTCTTGTCC
AAAAATTTGTCAAAGTGAAGAGAAATGTTATAATGAATTATGTAGTGAACAAAAGAGAAG
ACGAATTCGGTTTTGCATGTATGAAGGATTAAAGACTGATTCCAGTAATTGTGTTGATAA
ATCTTACGAAAAGGAGCCTTGTGATTTCGGATGTGAATTAACTGATAATAAATGGAAACC
GTGGTCGATGTGGACGACAAACTGTTATCCGAATTGTTCGCAAACTAGATCTCGTCAATG
CGAGTCAGGCAAATGTTTTGGATCCAAGTTTCAGCTTCGCAATTGCAGTCAATTGCTTTG
TCCGAGACAAGATCCAACTTTGTCTCTCGATTCTCAAAGTACGACGATGTATTTGAGCCT
ATTTATAATAATATCCATTCTGTTCATTATAATTTTAATTATCCTTTGTCTCATCACCCA
TAAAGGATATATCAGTCTGCTCCCTCGCAGAGGAATGGTTTTTTCAAATCATAACAACGG
AATGACTAAGATCTACACGAATAAGAGTTCTAAAACTAGTGAAAAACTGTTAATAAATAA
TGAACAGAAATCAACAATTGTCACAGTGAAGAATCATTATGCTCAGGATTTAGTTGCGAC
CTCCCTTTTGAGTGAGAATCATAATAATTACAGTCCGGTTTATGAAATGCATTCCCATAA
TAATCGGGATCAAGTGACTCCAGCTATTTATTCGGAGTATCCTCTTATATCGAAATCTCA
ATATTCATATCCTTCGACATCTCCTTTGATAAATAACGGATTAACTCCGGAGAGATTATA
TAAGAATGTAACTCTGGATGATCAGAAGGTAGGACTTTCATCACCTCTCTATCAGGAATT
ATCTATAGGTCGTGGATCTTGTGGATTACTTTCAAATTATTTACCAACAAACATAGAATT
AGATACAATTGCATGGGGAACTATAACTTCATCTGGAGGTAGATTATGTCTTCCTCAATC
AGGAATCAGTTTAACAATTCCTAGAGGCGTAATTCACCATGGAAACTCCGAGGAGATATT
TCTCGCCGTCTGCCGGGATCACACAACGATTCCAGTCATAGACATGGTGGAAATGTTACT
TAGTCCAGTCATTCTGTGTGGACCCCCTCATGTTCGACTTCTAAAATCAGTAATACTCAC
AATTCCTCATTGTTCAAATACTCAATGCAGTGACTGGAATATACGTGTTCTTAGTGCCCG
TTTTCAAAATAGTCAAATTCCTCCCTTGTGGAAGGAACTATCTACAGTTCGTCCAATAAA
CCGATCAGAATCAAATATATACGCTCAACTTGACTCTACGTCAGCTCATTTAATGATAGA
TCAACTTCAGATGATTTGTATAACCGGCTCTTTGTCACCCATATCGGAATCTTCAGTGTC
TATAAGATTAAGAGTTATGGCATTTTCTTTGCCTTTGTCTTCTGAAATGGAACATGTTAT
ACGAGTGTATTTGATACCTGACACTAAAGAAGCAATAGAAAATATCATTTCCTCTGAACT
GAAAATAAATGGGCAATTGTTGGATAATAGTAAGAAGCTCTCATTTTCAAGTTCAGGGGG
TGATATTGCTTTATGCTTGGATGAATTGTCTCTTGGTTGGCGATGTCATTCCAGCAGTAA
AATGCAGACATTTCCTTACTCAACGGTTTGGAAGTTGAATCACAGTCAGAATAATGCTGT
TCATTTTGTTCTGGAACATATAGATCCAACAAGATCAGGGTTTAGTTGCAATATCACAAT
TTTACAAATTGATTTACCACAAAATCAAGCTATTATTCGAGTAGTGAAAGAACGTTCTCC
AAATAATAGATCCTTGGTTCCAATACCTATTGATTCTCAATCTTTAGGTTGTGAATTTTC
TCAAACATATCTTGATCCTCTTCAAACAGTGTTCAGATTGTCTTCTGCGACTCGTCAGCA
GTTATGGCCTCTTCTGGATCCTATTTGGCAAACATTAGCAAATCATATGCTATTAAATGG
GAATCTGAATTATTTTTCCGAAAAACTAAGTCCCAGTGATGCCTTGTTAGATTTATGGGA
AGCGAGATGTCGAGATGAAGGTGCAATTGCAGATTTAATAAACATTCTAAGATTAATTGG
TCGAAATGATTGTGCAATGATGGTTGAACAAGAAATATTAAAATAAAGCTGAAAAGTTTG
GATTAAAAAACCTGTGATATTGACTGAATGTTTATAACAACAGCACATATTACCAAAGCC
ATAAGATTTTTCTTTCTTAAATGCGTCTTGATACCAAACCGGAATGTTTTGTAATGTAAC
TAAAATGAACGTGATAAATATTTTAATTTGTGACATGATTTGGCACTGTAAATTATTAAA
AATGTTTTTGAAGTATTGTAGTATTGCACCAAGGCAACAGGTAGCCTTCGATTCAATATT
TTGCTCATCAGATGATGAATAAAGTGTCTCATTTGTGAAAAAAAAAAAAAAAAAAAAAAA
AAAA
>gir_mul_pmca2 gm_4530_0_1_14
TTGTACAAATTTTAGATTTTCATCAAATATGAAACAATACAAAATTTTTAATGAGTGACA
TTAATTGTAATTTTGCATTAACCGCGTATGAGCTTCAAGAGCTTATGAAACATAGAGGTA
TTGATGGTATAAATGCCATAAGAGATCGAGTTAAAGATATAAATGGTTTATTAGATTCAA
TATCTTCATCTCCTAATGGAATACCATCACAAGAAGCTGATCTGAGAAGAAAAATATATG
GTAAAAATGAAATCCCACCGAAACCTGCCAAAAGTTTTCTAATATTGGTTTTGGAAGCTA
TTCAAGATTTAACATTATTTATTTTAATATTGGCAGCTTTTATATCACTTGCTCTATCTC
TATACATGAAATATGGTGGAGATCATGAAAATAAAAATGATGAAACCGAAAGTGAAGCTG
GATGGATTGAAGGAGTAGCAATTTTACTTGCAGTCATTGTAGTTGTTTTAGTCACTGCAT
TCAATGATTGGCAAAAGGAACATCAATTTCGTGGTCTTCAAGATAAAATTAAAAATGAAT
GTAACTTTCAAATTATTAGAGATGGGAAACCTCATCTTATACCTGTCAAAGAAATAGTTG
TAGGTGACATATGCCAAATTAAATATGGTGATCTTCTTCCGGCAGACGGAATCATTATTC
AAAGCAATGATCTAAAAGTGGACGAGAGTTCTTTGACTGGGGAATCTGATCATGTTAAAA
AAGGAGAAAATATTGATCCAATGCTTTTATCAGGAACTCAGATTATGGAAGGTTCAGGAA
AAATGGTTGTAACTGCAGTTGGAGTTAAATCACAATCTGGTATTATTTTCGCATTGTTAA
ATGACGGTTTAGAAAATGGTGCAAGAGTCTCTTATAAAGAAACTAATATGTCATCTGAAG
TTGATAATCAATTTATCAACAATGGTTTATTGGAAGAAAAAAAATTTATTGGATCAAATA
AAGAAAAATCTATTCTTCAAACAAAGTTGACCAAGCTTGCTATACAAATTGGATATATAG
GAACCGTTATTTCTTTATTAACAGTTATAATTTTGGTGATAAAATTTTCGATTAATACAT
TTTATTATGAAAAAAATTCTTGGAAAACTGATAAACATCTAAAGAAAATTATTTATAATA
TAATTATTGGTGTAACTGTTTTAGTGGTTGCTGTTCCAGAAGGTTTACCATTAGCTGTGA
CATTAGCATTAGCTTATTCAGTGAAAAAGATGATGAAAGATAATAATCTTGTTCGACATT
TGGATGCATGTGAAACAATGGGGAATGCTACTACTATTTGTTCTGATAAAACTGGTACTT
TAACAACCAATCGTATGACAGCCGTCCAATGTTTTACTTGTGATAAATTTTACAACGATT
TATCTTTATTGAATAATTTACCGAAATCAGTTAAAGAACTAATTGCTTTGGCTATTTCTT
TGAATTGTGGTTATACTTCTAAAATTGTGCTTCCTGAAAATTCAAAAGAAATTGCAAAGC
AAATCGGAAATAAAACTGAGTGTGCATTATTGGGCTTTGTAAATTTGTTAGGAATAAATT
ATGAATTATTAAGAGTTCAGTGGCCTGAAGAACAATTATTCAAAGTTTATACTTTTAATT
CTGTCAGAAAATATATGAGTACAATTATCAAGTTAGAAAATAATGTCGGTTACAAAATTT
TTATTAAAGGAGCTTCAGAACTCATTTTAGAAAAATGTTCTTGGTATCTAGACGAAAAAG
GAGATGTTAAGTCATTTTCTCTCGAATATTACAAAAGAGTTAAGAAAATTATTGATAAAA
TGGCAAGTGAAGGTCTTAGAACGATCTGCATTGCTTATAAAAATATAGTACAAGAACAAT
CTGCCTTTGCAAATGATGAATATAATACCACGGATTTAAACTGGGAGAATGAAGAAAATA
TATTTAAAAGACTAACATTCCTTTGCATTGTCGCAATTGAGGATCCTCTACGACCAGAAG
TGCCATCAGCGATCAAAAAGTGTCAGAAAGCTGGTGTTGTAGTCAGAATGGTGACAGGGG
ATAATATAAATACTGCCAAATCAATAGCCATAAAATGTGGTATTTTGGATCCTCTCGATG
ACAAAGCTTTAGTTCTAGAAAGCCGTCATTTTAATGAACTGATTCGCGATAAGGAGAACA
AAGAAATTCGTCAAGATTTATTTGATAATGTTTGGCCTAATTTAAGAGTTTTAGCTAGAT
CTTCACCCCAAGATAAATACATATTGGTAAATGGTATCATATCAAGTAAATTTAATAGAA
CAAGAGAAGTAGTGGCTGTTACAGGAGATGGTACAAATGATGGTCCAGCTCTTAAAAAGG
CAGATGTTGGATTTGCAATGGGAATAGCTGGTACAGATGTCGCTAAGGAAGCATCAGATA
TCATTTTGACAGATGATAATTTTACAAGTATAGTTAAAGCTTTGATGTGGGGAAGAAATG
TTTATGATTCAATAATAAAATTTTTACAATTTCAATTGACTGTTAATACTGTCGCTGTTG
TTGTAGCTTTCCTTGGAGCTTGTATATTATCGGATAGTCCGTTAAAAGCAGTTCAAATGT
TATGGGTAAATTTGATAATGGACACTCTTGCATCTCTTGCGTTGGCCACTGAAAGACCAA
ATGAAGAATTATTAGAAAGAAAACCATATGGTAGGACAAAGCCTCTTATTAGTAGAATAA
TGTTGAAAAGCATTATGTGTCATGCTGTATATCAGTTAATTGTTATTTTTTCTCTTCTCT
TTTTAGGAGAGGAATTATTGGATATTGAAAATGGGAGAATTACTTATATAAGTGGTACTG
CTCCTAATGAACATTTTACCGTGATATTTAATACATTTGTCTTAATGACATTGTTTAATG
AGTTAAACGCTCGCAAAGTTCATGGACAAAGAAATGTATTCTCTGGATTAAAATATAATC
CTATTTTTATTTTGATATGGATTTTAACGTTTGCAGTACAAATTGTTATAGTACAATTTG
GAGGATATGCTTTAAGTACAAAACCATTGGAATTAGATCATTGGATGTGGTGTCTCTTAT
TTGGTATTGGTGAATTACTTTGGGGTCAAATTGTTATTACTATTCCGGCATCTCTTTTTC
CAAAAAACTTAATCAACAGAATTGATTATCATTCTTTAACTCAGGATACTACATTAAATT
GTAGATCTGTGGCAACTAATAATAATGGAAATATAGTCCATGAATCAAATCTTGACTGGA
CTGAAGACAACAATTTCACAACTATTCCTGGATCTGCTCGATGGTTAAAAGGCTTTAATA
GAATTAATACTCAATTTAAAGTCATAAATGCTTTTCGCCAACATAATGATCACAAAAGCT
CATTAAACAAACATATTTTACAAAGTTCATTAAATGTATCTAAAAGTGAATCAGAAGAAC
CAATCTTGCTAAAATATCAACCAAAACAATCTTATATTTGTAGTAAATATGGAACGAATT
TGTCATTAATGGAATCCACTCAGAGATTTGGACGATATAACGATGAGGTCAATGGGTTTC
ATCTGGGAAAGAATATAATTAATGATGCTCCAAAATATCACGCAAAAATAAATGCATCAG
TCACTCATCAAAATTTTCCTATTAGCCAGAATACGTTAACGCAAATTCAAGAACAAAATT
TAGTTGTTCGAAATACATCTCCTTGGAATAGTGATAAACCTATTGAAACTCCAATTTAAT
ATTTTATTTCAGAGGCAATATAATTTTTAAATCATTCTATTTTGTGAAGATATAATTTTG
AAAGTAATTGACAAATATGATATTCATTATTTGATTAATAACTATATTATATTCATGTTT
TTAC
>gir_mul_pkd2 gm_24110_0_1_2
GAAGACTTCTTTAAAAAACGATTAATTTAATATTTGATTTATTTTCTATTTCAATTTTGT
CATGATTATCGTTTTCAAAATCATCTTTTTCGTTCAAATAATCAGCTACTCAAAAGCTGA
ATGGTGCATTGATATACCAAGTGTTCCGTTCACTAACTTTCTTGGTCTTGGAACCTACAA
TTTCTCAATTATAACCAACGATAGAACAATCTGTGCGGACGAATGTTTAACCATAGGAAA
GGCTTACAGTGGAGTTTGGAAAAATCAATACTGTATGTGCTCTGACAATCCTACAAGTGC
ATCTAATATATCACTGACCAATTGTACCAATGCAGACGGAATATTTGTTTCTGTGGCTAC
TTTTTCAGAAATAGCTGCCGTTTATGATATTACACCAGATTCCGTTCAATCTTCGATATC
TACAACTGCAAAAGTCTTCACTCCCACGATTTACTCAGTTAATCCTATAGGTTCTACATT
TGGATTTAAATTCAGTTACAAGGATCGAAATGACATTTGGGAGTATAATGGAAATTTAAG
TCCAATAAACAGAATTTTTAATATACCTGGAATTTACAGAATTTATGCTCAAGCAGCAAA
GTTAATAAATCAAATGCAGATTTCGATCAGTAGCACCGAATTCATTGTTTATCAACCCAT
TACAAACTTAAACCTCACTTGTCAACCTTTGGGAATTGTCTACACCTTGATCAACTGTAC
TCTAACCCTCGGCACAGGTAGCAGAGTAAGCGGAACTATATCTGTGGATGGCACTGTATT
GGAAAACATCGCATTACCTGACTTCACTTGGGAAAGAATGGGTTCAGTGCCCAATTATTT
TAGCAATGAGTTCATCGCAGGTAAGTCGCCGTCGGGGACAAAAATTATCGGAGGAATGTT
TCAATATTCGGGAACCGTGAACTTTATAGAAATAAATGCAAAATTGGCTTCGGTTGCAAT
CACCATTTTGCTCCTACAACCTGTTTGTGCTCAGTATTATTGTCCTGCAACTGCCGCTTG
TGCAACAAATCCTTTTTGTAACAGACAATTATCATGTACCGAATACTGCTCTCTATCCCT
CAGTTGTTCAAATTCTTGTAACAATCGCTTGTTGAATTCTCAAAACATCACTGTTCTTCC
GGTTGATTATAAAGTTGAAAATTCATTCTCATACACGACATCAGCAACAGTTGGTTATCA
AATAGTTACTCTTACCACTCCATGGTCAGTTAAACCTGGATATAGATTAGGATTCTATTC
GAGTACAGCAGAAGTAATTGCTACAACTATCTCAAGAACTGGCGAAGTTATGGACTTTAC
GAGTACTACATCTACAATAAGTACTAACACAATATTTAGTGCTGTTTCATTTACTCCATT
ATATGCCCAACATCAGTTCTCAGCAGTCGCTGTACCTTTAAGGAATATTAAATTCAGATT
CATGTTGAACATCACCGGACTGAGGAGCGTTTCCGTCAATCTCCAAACATTGGATAACAC
CGTCGTCACTGCCTCTTCTCAAACTTTAATCGGTCTCAATATAAATGACACTTCTTTTTA
TTATCCGGCCTTTGCTCTCACAAACGTGTCTTATACCTTTCTACTGAATCCTCACACAGG
TGATTTGTTGCAGTACTATTGGACATTTGGGGATAATACAACATTTAACTCCTCAACAAA
AATGGTGAACCATACATATGCGTCCAGTGGAACGTACAATGCCACAGTTATGGTGTACAA
TTTGGCCACTTCTAAATTTCAATACTTTGTCGTAAATGTAAAAGATCCTGTTAAAATTGG
TTATTTCAATGGAACAGGGGTTTCTAACTCAAACACAAATGTTAATATACTTTTAACAAT
GACCAGTGGAACAGGATTTTATTGTACATTGAGTGGAGATGGACTTACGAATATAACTCA
ATCATCAACAAATCTCTCATTCGTACCTCAATGGACAAACGAAGGGTTTTATAATCTGAG
GATAGATTGCTACAATGAAATGAGCCGTGATTTTAAAACGGCAAGCCAAATTGTTATGAA
CAACATTACTGGATTAACGTTTCCGGTTATCGGAGGAGCAGCTGGAGAAGCTAACCAGTT
AACATTTACATGGACAACGGGGAGCAACATAACATTTTATTTAATGGTAAATAACATTAC
CTACGATACAACGAAAAATGAGTCTGCAAGATTCGGACGATCGGTTAATATTACAGTAAA
CAATATCGGATATATTATAGGAGTTTTGCGAGCGACCAATTTGATGTCAGATCTAATTCT
AGTGGCAAATCTTACTTTCGTTCAAAGGATTGCCGGACTCCAAGTCACACCCTCCAACAT
ATTTGCCAATAACGGATCAACAATGAATTTTACTGTGACTGTGACAACTGGATCGGCGGT
TTTAGCGGTTGTTAGCTATGGGGACGGTACAAATGATACTTTTCAAACTCAAATCATGGA
TTACTGGACGAACAAAACTTTCTCACACAAATTCCCCAACGTTGGAACCTACAATGTCTC
TGTCAACGGTTCTAATTTGTTCAACAATCAAGTAGCGTCGGCCGTTGTTTATGTTATCAC
GAATCTTGGAGATTATACAGTCAACACTTCTAGCTTATTCTACAAGAAGGGCGATAAAAT
TCAATTATCTTTAATCCGGATTACCGGAGTTCCGGCATTAATGGCCAATCTCACAATTGA
CTGGAATGATGGTACCGTTACTACTATTGCATATACTAATTTCAATGAGACTGCTCTATA
TGATCATCAGTATACCGCCAATGGGTATTACAATGTTTCAGTTACTCTGCAAAATCCACT
TAGTAAGGTCAATAAAAATGTTCTTTTATCTATAATAAATCCTGTAATCAATTTCCGCTG
TAATAATGTTCCACCAAACACTTGGAATGGTAATCCAATAACATTCCAAACGTTTTTGGA
TGCTGGAGATAATGTCATATTAACCCTTAATCCCGGTGACGGAACATCAGCTCTTACAAA
ATCAACTAACATTACAGTTTTAAACTCACAGAATGATTTAAGTCATGCGTACACTACTGT
AAATAATTATACGGCGAATATATACGCCTGTAACCAGTTAGGCTGTCTGAACTGTTCGAG
TTTTATCCAAATACAATATAAAATTAACAGTAATGACTTTCAATTGACGACCAATGGCAA
CATTGAACTCTATAAAACTAATTCGGTTGCAACTTTATCGTTTATCGGTACGAATTTCCC
AACCAATATGTATGCAACATTCACGTATTCTGGTGAATCTGCTGAAACTCCAAAATATTT
ATCCTCGGGAATAATGCCATTTTCTTTTACAAAAAATATAAGTATCACCGGTATTGGAAA
TCTAACATTGAATCTCCAAAATTTAGCCAATTCTGTCAATCTCACAGCCACTTATGGAGC
TTTTGTAAAATTCTCAAATTTCAATGTTATTTTAACATGGGGACCAACTCGAGCATCTGG
ATTTGGTGCAAATAAAAACGTTTTTCCACTTAATCAACCGGTATATTTCACTCCAAGTCC
TACGTCAGTCGGAACCGTGTCTTACTATACGTTTATGTATGTTCCTATAAAGAATGCAAG
TGGTATATATCAGTGTAATGTAACTCTTATCAATGGAGAATTCAAGTTTACTTTCACACA
AATGGGCGATGTCAACGTATCCTTTGGAGCATACAACCCTATTGATAAAGTATTTATAGA
CAAAGTCCTTACTCTTGGAAGTAGTATACAGAATACTCAAATCTTTACCAATCCACTCAC
TCTGAAGCCTAAAATCTTTGGTTACATTTACATCACTTGGACAGTTATATCTACTGATGC
ATGTATCTGTGTCGATTTTGCAAATGGAACAAAACAAATATATGGGGCAACAAAAGGATG
TAATAACTGTACGAATTATACGTATACAAATATACAGCCAGTAAACAGTCAGTTGCAATT
ATTGGCTTATTTTCTACAGGAGGGAGATTACAATATTGTTGTATTTATTTATAATGATTA
TGAATCCGTGCGCGTAAATACGACATTAGCCGTAACTGCTCAACCGTGTTCTCCTCCAGT
TGTATCAATGACTTACTTAGACTACATGAATAGTGATAATCCGCAAACAGAATTTCGTAG
CCGTCAGATCCTACTATCAGGTCTAGTGGTGGACATTCCGTGCCAGAAAACGAAGAATAA
CTTCAAACTGTGGACTGCGACAATGATTGATCCTCTCTATTTGACACCCATTAAAACAAT
CAGTCTCACTTCCATTCAAACTAAAAATAATAGTCAGTTAATAATCCCTCCACGATTTCT
TGAATATGGATTGTACAAATTTGTTTTCACTGTGGTTATGGATAAGAATTTAACAATTTT
CACTTTTCAAGCGAGTAACTACACATATTTGAAAATCGTGAAAAGTTCAATTGTAGTTGG
ATTATCAAGTGGAGGAATAAGCTTACTTGTTAAAGGGATTCAGCAGGACATTTGCTTTAC
TCCACTGTTGTATTCGAGAGATCCAGACTTAGATGTTCAGAATTTCACCGGCTGGACGTG
GTCATGGACATGTCATAAACAAAATGAAACTCTAAACACCAGTTTTATCGTTAATCCGAA
ACCTAAAGGCTACAATTATCCTAATCCCAAAACTGGTTGTTTTGGCGATGGACCAGGGAC
AGCGAACCTTTCTAATACTCCTTGTTTTCCAGGGGAAAATTTCGATGTCAATTCAACTTA
CATTTTAAGTTTAGTTGGAACTTCGCCTGATCAAAGAACGGGAAATTCGAAAATTAATAT
TCAGGCAGTGAACGGTATTCCACCAAATATTACAGTCCAATGCTTACGACAGTTGATGTG
TAGAATAAATGAAATAGGACCTTATGCATTTAATGAAGTGATGTTCAATCCGTCGGATTC
GTTACTCCTTTCGGCTACATGTAACGATGCAAATTTAGTTCCTTGTTCAAAAGGGAAATG
GATTATCTATGCGTTCATTGAAAACACAACATCGATGTTTGAATTAAATACTTCAACCAC
TTTAAAATATATGAAAGGTTACGAGAGTGTTCAAATGTCCCTTGATTCTAGCTTTTTCGA
TGCCTTTGTCCATGTACAACGATTACAAATATGCTACAGTTCCCTTGGGATGAATCCTGA
TGGCCAAGGATGTATTCAGTTTTTCGTTTACCCATTACCGCGTAATATAGCCTGCGTTCT
TGATAAAACCGAGTTGTTGCAAACGGATACACTTTGCGTTAATTGTACTTATAAACCCGG
TTATCAGTATCGAATGTTTGTAAATTCAAGTGGCACTTTAACCACTCTTGGTTTCAATAC
GTCCGGCCTGTTTTGCAGCATCATTCCGTATCAAACCAACAATCAGACTTACCTTATTCG
AGTGACTAACAGTAACGGTGGATTCATAGATGTAACCGCCGGCACTGTCTCGGTTAAACA
AATATCGAACAACGAAATGGACAAGATCCTAAGCAGCCTCTCTGGAGGAGCTGACGCAAA
TCTGACGTTAGCAATTGCAAAAGGAGACTTTAAGGAAATGTCTCAAGTTTACTTGAAATA
TGTTTCTGTAATCTCTGTCTCAAACCAAAACACCATGAAAGATCTTTTTGGACCTTTATC
AAATAACACCAAAACGAGTCTTGGAGGAAGCGGTTACGATGCGGTCAATGTTACGGGAAA
AACATTTACAGTTGATAATTTGCCTCCCAATATACGGGATAAATTTGAAACAGCGAGAGA
TTCGAAAAGTGCAATTCTTGAAGTGATGACAGCGGGTCTCAATAATATGGTTCCTGGAGA
TATTCAAAGTCTTCATTTAATTACAAGCGTTGTAAACTCCATCACTGATTCACTCGATTC
TGTTAACAGAATCAGTCAATTTCAGGTGTCGACAAAATTAACTCAACTGGCAAAAAATTT
AAAAGACCTTCAAAACACGGCCACTAAGGATGATATAAAAGCAATAGCAACAAATATTCT
TTCTGCCAATTTTGAAAGTGATACGGCGGCAAATATTCAAATTAATAATGGAATCAAACG
AGATATTAAATATTCTAAAGACAACTTCCTCGACTACGACACGAATCTGGAAAGCCAAGG
AAAATCTTACTTGAATGTTGACGATCCCTCCAAAGCAGCCAACTCTCTTACCACAGAAAC
GAATTCCATTTTTCAATCCAAAATTGCTTCTGGGATTGGATCGAATTCTCAAAACACAAT
ACAAACTGTATCGAAAGTCTTGCGTGATGCAAGCGTCTTGGATGAAAAGCCCATTGAACT
TTCTTCTCCACATATGCAATATTTTGCTGTGAAATCCAAGACTAATGACCTAAGCAATCA
AGTATACAATAAAGGAAGAAGTCAAGTTGGATTACCAGATCTTTGTAAGGCCTTACAAAT
ACCAACCGCTAATTGTTCGGATCCCAATAAACCAGTAACAATCGAGATTATGGCGACCCC
AAATAACGTCCGGTCCTATCTATCAAATCCAAATAAAAATGGTTTACCGATTCCCGTGAA
TAGTGAAGTAGTTTCATTGAATCTTTTCGTTGGTAGTCAAGACTCTGAACAAGGAACTCA
ACCAAAAGGAAATCAAAATTTTACTGTGTTTATAGCCAGAGATCCAGTATTTCCGATAAA
AGACTTCAATTTCAGTGAACCAGATCCAAAGATTGCGGAACCAAAAATTATACCTGGAAC
TGGCACAGTTTTCTCCGGACCTTTAGTTTTTGAACAAAAATTAGTTGTTTTTACGTTTGT
TTTAACTGGAAAAGATCAAAGTATTCATTTTCAAATCAAGTCAAATTTTTCGACAAATTG
TACACAATATTTGATAGTTGGGAGACTTGGCCAGCCACCAGTCTTGACCACATCTCCAGA
TGGAACAGCAGATGCAACTAACTTCTCTTTCTGGGGAATGATTCCTACCCACACAAAATT
TTGCAATCTACCAGCATCCAGCAATGAGCCAGATCCTTTCACGTTTTTCGTGAGTAATGA
CGATTTTAATAAATCGAAAAAAGAAGTCTTGAGTACTATGCCCGATTATTCTAAAACATT
AGATACAGTATATTTTGGTGTTCGTGAATTGACAACTCCAGAATGGAATATGTATACCTC
GTCGAACAGGCCTGCAGTTCCATACACGATCTCTGCACAGATAAATAACACATTCCGAGT
TCGAATCTTTTCGACTGGTTGCTACTCTAATTCAAATAACTTTCAAGGAGGTTGGGATAC
AGCCGGATGTTATGTCGGTCCTTTAACAACCACAGCGAGAACCCACTGCATATGTAACCA
TCTGACAAGCTTTGCCGGAGGATGGATTGAGGCGCCGAATACGATCGATTTCAATTATGT
ATTCTCAAACTTTGATTTTACAAAAAATATGACTTTGTTCATCACGGAAATTGTTGTCTT
TCTTGCTTTTATTCTCATTTTCATTTGGGCCAGACGACAAGATCTTAAGGATGTCGAGAA
GGTTGGAGTTACACCTTTAGCCAGTAATGATCCAAATGACATGTATTTGTATGAAATATC
GGTCGACACGAGTATTCGGAACAATTCCGGAACCAATTCAAAAGTATACTTTATATTATC
GGGTGAGGCTGATGAGACAGATGCAAGACAATTGATTGATTCTAAAAGAAAAATACTTCA
GCGGGGAAATGTTGATAGATTTCTTTTAGCCGTTCCAAGGTCACTGGGTACACTGCAATA
TATTCGGTTATGGCACGACAACAGTGGGAAAGGCAAAAATGCTTCCTGGTATTGTAACTA
TTTTGGTGTAACAGATTTACAGACTAAAGAAAAATTCCATTTTCTCGTAAATAATTGGTT
TGCAGTTGAAGAAAATGACGGACAAATTGACAGATTAATTGCTGTGGCGAGTGTAGAAGA
ACTTCAATATTTCCAAGAAGTATTCACAAGAAAAATGAAACTCAATCTAACTGAAGATCA
TCTTTGGTTATCAATCATGGCTCGGCCTCCTGAAAGTCGATTTACTCGTGTTGAACGAGT
CGCTTGTTGTCTGTTACTTCTATTCCTAACAATGTTAACCACATGCATGTTTTATCAACA
AGAAGGACCGTCAAAAAGTACAAACAAACTATTAACCGTTGGACCTTTTGCTATAACCCC
AAGAGAGATATGGACTGGATTTATAAGTAGTATAATAGCATTTGTGCCTTTATTTCTGAT
AATTGAGCTATTCCGAAAGTCGCAACTTAAACACGGGCATGCAAATAAATTGAAACAAGT
AGTAGAAAATCAATTACAAACTACATTGGGTTCCTCGGTAAACAAGGCCTATCAAAGTTC
GATGGCCACTTTGGTAAGAAATGAAGAATCAAACAGTTCAAGACCAACTACTCCTGGATA
TCGAAACACCGACCAAATCAATGTGGAAATTCCTGACTATAATCCAGAGAATCCGGATCA
AGATTTAACAGACGATCAACCCGAAGTCGTTCGTAAAAAATTGTTTCCATGGTGGACGAG
AATAATTGTTTGGATCTTTTTAATCGTTGTTTTAATTGTGGCTATTACGTTCACAACATT
TTACGGAATTCAGTTTGGTGATACCGCTTGTAAAAAATGGATATCATCAATGTTTATCAG
CTTTTTTACATCAGTCCTATTGACTCAACCAATTAAGGTGATTTTGTTTGCTATCTTTTT
CTCACTTGTCTGCAAAAAGTCGAGTACATTTGGAAATGTTGAGTACATCGATGAAGAAGA
AGACATAATGAACGAACTCGGTAAACGAAATGCTTTAATGCAAAATGAGGAATATTTACA
TGGAGACCTTTACACAGCTCCAATCAGACCTCATAGAGCAATTGTTCAACCTCCACCAAA
AGAAGAACTAGAAAAGGCACGAGAATTACGCTTGAAGGAATTGCAAATGTATGATGTGTT
CAGAGAGATTCTATTCTACGTTATATTCTTCTGTACTCTGTTGTTTGTCACGTACAGTTT
CCGAGATCCATATGCCTTTGATCTAAAGAGTGAATTGTCCCGTATCTTTATTACTCCTTC
AAATCAAGACTGGCAATTTCTTGGAATAACAAAAGAAGATCAATTCTGGGCTTGGGCACT
CAATGTTCTGGTCCCTGGACTTAGAGCTCCGGTTTGGTACAACAACGAACCTCAACTTTT
CCAGCGTGGCTTTATCAGTAACAGAAATAACAGATTAATTGGATATGCAATTTTACGACA
AGTTAGAGCTAAAAAAGATTCCTGCAAAGTTTACGATTACGTTAAACATCTCTTCAAAAC
CTGTTATTCTGAATATAAAATTTATTCTCAAGACGAAGGTAGTTATGGGAAAGGATGGAG
AGATCTTATGCCTAACGAAACAGCTGATGAAGCATTTTACTATAAATCAGAGTCTTCTCT
TAACGGCGTACCGTACATCGGTAGAATTGGTGTTTATTCCGGTGGTGGCTTCGTTTATGA
AATGAGAAGTAACGTCAGTAACCTCTACAACGATATTTCCGCTCTAAGAGATAATCATTG
GATAGATTTTCAAACACGAGCGATATTTGTTGAGTTCACTACCTATAACCCTAATATCAA
TCTATTTGCCATAAATACATTCGTTGTAGAACTGCCAGGAAGCGGAGGAATGTGGTCGAT
CTACAGGGTTGAACCAGCCAATCTTTTAGGTTTGTATTCTGGAGGAGTAAAAGCTTTTGA
AATATTTTGCCAAATTCTTTATGGTATTTTTATACTCGTAATAATTGTCAAAGAAATTCG
TAATATTATAAAACAAAAATCAAAGTATTTCGGTCAATTTTGGAATATGTGTGAAATCTT
TATAATTATCGGATCATTTGCTACTGTGGCAGGATACGCGTACGTTCTCATTGCGACAAA
CGAACTGACAGATAAATTTGAAAAATACGGAGGAAATATTTACCTGAATTTTACAAAAGT
TGCATTTTGGAATGAAAATCTGGGATATTTAGTTTCGTTTATCGTTTTTGTTGCAACTAT
AAAATTTATCAGAATATTAAGATTCAATCGACGAATCGGAATGTTGGGGTCCGTGCTTAG
CTATTCTGGAAAAGACATGAAACAGTTTTTCATCATATTTACAATCATGTTTCTGGCTTT
TGTAATGGTTTTCTATTCATTATTTATGGACTCTCTATATCGATATCACACGTTTTTGTT
TGCCACAGAAGCCAGTATACAAATTGCTTTGGGAAAATTTTCCTTTTATGAGTTATATCA
AAAAGAACCAATATTTGGACCAATTGTATTTGCCGGTTACGTTCTCTTTATTATATTTGT
GTTGTTGAATATGTTCATCGCTATTTTATATGATGGATTTTCAAGAGTGAAAGAAGATAT
TGAATTGCAAGGCAATGATCATGAATTAGTGAAATTTATTATGACAAAGTTTGTCATGTG
GACAGGAATAAGTAATACTAAGATTGGAAAGAAATTCATAAAAACTGGAATAACTGATCA
AGTTTACAAAGAAATGGATTCAAGAAATATTTCAGGAAAAGTAGATGAATTTCCAGAGAA
GATTGAACAGCTTTTAAAGCACATTAATCGAATAATGTACGACGATAAAAAAGGATATCC
AAGCAACGAAAATGTATTTAGCAGTTTGATATTTGACAGATCTAAAAAGCCTCCGACAGA
CGTTTATGACAACTTTGAAAAAAGTAGACCAGGAACAGCTTCAAGTAATATCTTGAGATC
AAAGCCTGATCCTCATATGACACCAATTGACAAATAAACGTTCATATAGATAAAAGATAA
CTATTGTCATTTTGAAATGTTATATCACAATTACCGGATTCAGCATCAATTATTTGTATT
CTTTCTGATACAAGTTATGTAGATTTCATAAAAATAATATTTT
>gir_mul_nhe-rf gm_1705_0_1_1
ATGAAGGTCATTTAGAGTCATTAACATTCAATTCAAAAACAATATTCAACACACAATTTA
CACAATTTATCAAATGAAACGGCAAAAGATTTATCCCCGAATTTGTATTTTGAAGAATTG
GGGGACGTCTTATGGATTTCATTTGACAACGAGAAAATTTACAAACGGTAAAGATTATCA
TTTTATCAATGACGTTGCGGGCGGCTCGAGTGCTCTGCACGCCGGCTTGGAGAAATACGA
TATGGTACTGGAGGTGAACGACGTGAGCATTGAGAACGAGAACCACAAGCAAATCGTTAA
GAGAATCCTCCTCAATCCCGATTCAGTATCTCTGTTAGTGCTGAAGCCGGAAGAACACGA
ATTATTTCTCCAGAGTGGTTATTCAACATCCGACATTAAACCATTTGCGACAGTAATCGA
GTCCCCGGACAAAAAACCGAGTGGCGACACCGAGGATAAGCATGGAAAAACGAAGGAATT
TAGTCAAACTTCTACTAGTCTTGATGAAAAGATAGAAAATCCTAAACAAAACCTGGAAAA
CCTTGTTTTAAGATCTGATTCTTGGACTCCTAAAGAGTGTAATCAAACCGAAGATATAAA
GTCAAGTACACCATCTCCAAAGGTTGTCAACAATAAAACAATTGACACAATTGAAATTCC
TACTGCATCCAAACGGATAAATCCCAGACAGTTGTCAAAAACCAGTTCCTTAAATATTAA
AGAAAAGATCAAAATACTGGACGAGTTGTAAACTCATGTTGCCGGAGTCTTGCACTACAA
TTATTATTATTATTTATTATAATTGAATATTGATTAAATAAAAGTGCTCTCGCCATCAAA
ACTATCGCATTGAAATTGTTCACTTATTTATTTCGATAATCAAACTACAGTTAGAAAATT
TCACAGAATTTATTAGATAGTTTATACTGCATTTTCGTCAAAATGGCACAATCAATCCTT
CAAAATGGTTTGAACTTCCTGAAAACAGAAATGATGAATCTTTTATAAATAATAAATAAA
TGAATAAATAATAGATGCATAATAAATATAATTTATTATCGCTGGTGTTAAATTATTATT
GTGATTGGAAG
>gir_mul_mct-2 gm_1790_0_1_5
CCCCCCCCCCTTTTTTTTTATATTATCTTTATCGAAAAAGTGTTTTTTTTACTATTTAAT
TTTATAATAGAAACGAAAAAAATGTTGAATAATACAATTTTCTGTTTTTGAAAAGCTGCT
TAGAAAAAGAAAAAACTAATACCAATTGGAAATTTTCCAAAAACCCATCCAATATTTTCA
AAAACAAACAAATAATCTTTTTTTCGTCTCTCAAAACAATTGAAAATCATTCATAATAAT
CGAAAAATCCGAAAAAAAATGACTGCAGAAGTCTCACCGGCCTTACATTTTGCAAATTAT
CAGAAATTCGATTCGTCGCGCATATTCGATGTGACAGTTTGTGAGACGATCAATACCGAG
TTGAATGATTCCAGTGGCTGCAGCGGCAAGAAACAGACGGACGGTATCGGTGTGAATGGG
GTGGACGAGCTGATGAACAATTACCAGCTGAGAGAAGGCGCCGAGAAACACAGAGACAGT
TTACACGAGGCGGAAGACGTTCTGACGGATCTCGAGATCAAGGAGCAAGAGAGGAGACAG
AAGGAGGCGAATGAGGAGACGACTCGCAGTGAGGACTTGCGCCAGTTTCTACAGGAAATG
CACCAAAAATGCCAGCCAAATGAAACGCAAAACTTCAATAATGCCTGGCCTTCTGCGAGA
AACAATGTTATCCCATCAAGTCCAGGATCAGTGGCCAAATTAGCAACCACGAATGGTCAA
TATATCACCGATCCATCTCCGTATAAACAAATGATTGATCCCTACCAGGAAGGGGATCTA
CAGGCTATGGCAGCAGAAACTGCACCGATGGGTCCTCCAGATGGAGGCTGGGCTTGGCTA
ATAGTGTTGGCATCCTTTTTCTGTATGATAACCATTGATGGAACGTGTTTCAATTATGGA
TTACTGGTACCCGATATGCGAGCAACTTTTGATGACAAAAATATTATGCCGTATATGTGG
CCGGGAAGTCTAATTGCTGGATTTTATATGTCTATGGGTCCTGTTGCGAGTGCTTTAAGT
AATCAGTTTGATTTTCGACCGGTTGCGATGGCGGGGGGAATTTTATCTGGAATAGCAATA
TTACTGAGTTCTTTCATGAACAATTTATTGGCATTTATATTATTTTATGGAGTTTTTGGA
GGGATCGGATTTAGCCTTATTTATCTTCCTGCTATTGCTATTGTTGGTCATTGGTTTCAT
GAAAAGCGACCCATTGCTGTTGGGTTGGCCCTATATGGAAGCGGCTGTGGGACATTTCTG
TATGGACGGCTTATACCTATACTGATCGAAATAGTAACATGGAAAGGCTGTGTTGTGTTG
ATTGCAGCTGTTTGTTTTCAATGCTTGGTTTTTATTGCTCTGTTTCGACCATTGGAATTG
CATTTAAGAATGCAACAGTTGTCAAAGATCCGTTCCACAATCCGTCAGATACGTCGCGAG
GCAAATGAACATAAACGTATCGAACACGAAAAAGAAGTTGAAGCTGAGAAAAGAAGGAAA
AAAGCCGAAAAAGAGGAAATTAGAAATCATAATCGAATGAAAAACAAAAGAATTGTAATT
TACAGAGGTTCGATTATGCAAAAAATAATTGAAGAAAAGAAACGACAAAGGACAGTTTCA
ATGGGGAGTCTCGATGGGATGGTCATCACTCGGGACAACGAACTGATTAAAGTAGCTAAA
AGCTCAATAGATTTGTACGAAAAACCAATACTCAGCATGAATGCGATCAACCGGATCACA
GAATCCGTAGTGAAAAGATTGGAAAACAAGATGAACAAACACGGTCCAAATGGTGTTGTC
AGTATGATAGATTCGAGATCCGGCGGGATGCAGGCTAATCCCAATATAAGCAACAGTCAA
ATAAAAAACAGTCTTTCACAGTTGGTACAAGAATACATCAATTCGCAAATGTCCCTTCAA
GTATGGAATACTCAGTTGATAAACAATGGTAATATGACCCCCGTGACCACTGGTCCTCTA
CAGCCGAATAATATCCAGAGTGCAAGTACCAAAAGTGAAACATCCTCCAAGACCTCACTT
AATCATGGAATGGTTTTAGAGGAAGAAGCAAAGGCTGTTATTCAGGCAAGTTTAAGGAAG
GAAATGACGCGACCATTTAATCAAAAAGAGCTGTTTTATACCGGATCAATGAAACAGCTG
TCTAACAATTTAACTGAGATTGATAGCACCAAACGTAGTCAGACCAGTCTAAATGTTATC
AATGCTTGTAATACTAGCCTTAACAGTCACCCGAGTGTCGGGGTCGGTGTCAATGAAAGT
GCTAATATCTCAATTCACGAGGGTTTCCTGGAACCAAACCAATCTGCAGTGAGTGGTGAC
GTTTACGGTAATTCCTATATGGACTCTAATCAACCAACAGCAAACATTCAAAATGGCAAC
ACCGAAGGTCCATTTAGGACATTCATGCGTGAACTTCTTGATATCAGTCTTCTAATAAGT
CCTACTTTTATTATCATGGTTATTTCCAGTATCGCTTCCATGCTTGGTATTTTTGTGCCA
TTCTATTTTCTGCCAGGGTATATTAAAGAGTTAGATATGAATCTCCAAAGTGCTGGTCAA
TTGATATCGTACGTAGGTATTGCGAATACTGTCGGCCGCTTATTTGCTACTATCTACATA
GAAAAAGCTTGGTCGTCGAATTATCCGTGGGCTGACTGCTTGTGGATTAATAACTTTGCT
TTAATTCTAGCCGGCGTTACCGCATGTTGCATACCAATTTTGATAAATTATTACGGCCTG
TTGGTGTTGGTACTCTGCGTTTACGGATTATGCGTCGCTGGTTTTGTTTCACTAAAGAGC
ATTTTGGTCGTAGAACTACTGGGAGTTAATAAATTGACAAATGCATTCGGGTTTTTGTTG
ATATTCCAAGGTTTAGCAACGGTGTTTGGACCACCTTTAGCAGGATGGATATGCGACATG
AACAATCATAAATATGAATACGGCTTCTATTTTTCGGGAATCATCATCATTTTATCGGGC
GTTATGTGTTTTCCTTTGAGAATTGTTGCTCGCTTAGAAGGCGACTATTTAGAAAAACGA
TATGGTCGAATAGTAATTGATGAGGAGAATAGCGTTGGAACATCGAGCTGTGTTGATATA
GCGAATGTGGAAAATAACGAACAAATAGAAATGTCTCCTAATAGTAATGAAACATCCTCT
AACAAGGTAGATGATTCAGGAGAAAGAAATCCTGGCTTTACTGAAGCTGCAAAATTAGAT
GTATACGAAATGAACGAAGAAGTCAGTAACTTGGAACCAGTGGTTGAAGAAGAAGAAGAT
TTCCATTCAGATAATCAGCTCGAAAATTCAGAATTGTTCGAAATAAAACCAGTTGAATGA
AATTACCAAAAATAAAATTAAACTGGTCAAAAAAGATTTTTCTTTTTTCAAAAAAAATCA
GAGAATAACATTTACCGTTTTTAATTGTGATTATTCCAATAGATCGACTCCAGATAATCA
TATGAACGACTGATCGAGTTATCTCTGATCCGATCATACTGCACCCGATTGATATATCGC
ATCTGTTCCAATCTCTCGAAACACATCAGTTTTCAAATTTAACTTTATAAAAATATTAAT
AATATCTTTATCTCTATCTATATATATCTCTCTCTATAGACACTTATTCTTCTTCAGATT
TGTACCAATCTTTAATTGTTTTCTGTTTTACCACAACAGGTCGAGCTCTCGAGTCTTTCA
TTTTTCTATATTATTTATATATATATATATAAATATTATATCGATTTTTATAAACAAAAG
AAAACTAAAATTGTTAGTTCTTTTATCCCATATGTTAGTCCGTTGTCAATAATCATTTAT
TAATTATTGATTGATTGATTATTATTATTATTTATTTATCATTATTATTGATATTTCATT
ACTCATTTGTAATCTCTATTGCC
>gir_mul_cdkl1 gm_85538_0_1_1
AAATATATTTTTATTTTTATAAATATCTTTACAATAATATTGCCATATCAAATTTATTAT
TTTAAATCTAATTACAAAATTTATCGAAAATATGCAAACCAATAATAAATCGATACGTGA
TAAATATGAAAGGCTCTACAAAATAGGAGAAGGAGCATATGGAACAGTTTATAAATGCCG
CTTAAAGGACACAGGCGAATTAGTGGCTATTAAAAGATTCAGCGAGCCAGATACAATAAC
CAGTATACATAACATGGCCATTCGAGAAATTAGAATGTTGAGGTTGCTGCGTCATCCTAA
TTTGGTCAATTTGATCGAGATCTTCAAAAGAAAACATCATCTTCATCTTGTATTCCAGTA
CATTGATCATACGCTTTTGCAAGAGTTGGAAAGTAAAACTTATAAACTCAACAGAAGTAA
TATGAAGAGTATTTTATATCAGATCTTGTTAGGTATTGACTACTGTCACAAATCTAATGT
TATTCATCGAGATATCAAACCAGAAAATATACTTTTAACAGAAAATTACCAAGTTAAAAT
TTGCGATTTTGGATTTGCCCGACCTCTTGCTGGAACAGACAATATTTACACAGACTACGT
TGCAACTAGATGGTATCGTAGCCCAGAATTACTCGTTGGAGACATTCATTACGGTCCCCC
TGTAGATGTATGGGCAATAGGCTGTGTTTTTGCAGAAATGATTCGCATAGTTCCGTTATG
GCCAGGCAAATCGGATTTAGATCAACTTTTTCTTATTATAAATACTCTTGGGAGTCTTCC
TGAACTTCTTAAAGAAACATTCAGAAAAAATAAATATTTTGAAGGTTTCCAAGTTCCTGA
ACCGATACATCTGAAAACTATTGAAGATCTTTTTGCCTTTCAAAATCACTTTGTTTCAAA
GGATGAGCTGAAAATATTATATAATTGTTTCGAAATGGATCCGGGAAAAAGGACATCTTG
CGATGTTTTGTTGAGAGAACCGTATTTTAGCAGTTTAAGCAGCTCGGAAACGAATATACG
TTATCCTAATAATGCGAGATGGGTATATGATATAAACAAAAAACATATCTTATTTAATGA
TCCAAACAAAAAGGTTGGAAAATTGCCATCAATTATATATTATCCAGGCCGAAATCAATT
ATCAGAACCGAATAATAAATTAGATTTCAATGAAAAGAAATCATTGCCGAGATTACCGGT
CATTCAAAATAAACGGTTTATAAAATATTGAACAACACTCGAATATTGTTCTTGTGTTTC
ACTTAAGTATTCAAGCAATTTCAATTTTGAGTACATATTCAT
>gir_mul_04256 gm_6796_0_1_4
ACGAAAACAGGAAACGACATTTTGATAATTAACTCATTAAATCAGTAATATCTTTCTTCA
GAATTGAGAACGTTTATTTTACCAAAACTATAACAAAACTTTTCTTTCTATGATAAACAA
TACTAGTCGTTATTCTGCGACACACCTGACGGTTATCAATGGATAATGGAACACACGTAC
ACACATACCATGGTGATAGTGTGCATCGATTTCTATTGGTTGGTTACTGGTTTCATAAAA
ATTGATTGATTCTCGAAAATCAATTTCGTTTGTTAAATTAGAATGGATTATTGCGAGTTG
ACGAACGAATTGAGCAACGACGATTCCACGATGTCCGATGATATAATATCTTACATTCAG
GTCCGGGTTCTCGGAATCGGAGCGCACGGAAAGGCCGTTCTTTACAGAAATGCTACTGAT
AACTCGTTGGTCGTCTGGAAAGAAATTAATATCACTGAAAATAAGACAAATGAAATTCAG
AAAGAGATTGATATTATATCAATATTGGATCATCCAAACATTGTGGCGTACTACAATCAT
TTTGTTAATGTCGACACCGTTTTCATTGAAATGGAATATGCCAATTCTGGATCCCTGTCT
AATTATCTCAAACATATTACTTTAGATCTGCCCATTTCTGATGTTTTGTGGTACTTTTTT
CAAATAATTTATGGTTTGGAATATATCCACAAATTGAACATAATTCACCGAGATATTAAA
ACTCTAAATATCTTCATGACCAGTTCTTCTCTGATAAAGATTGGAGATTTTGGAATTTCA
AAAGTGTTAAATGAGAATGAATTAGCAAAAACACAGGTAGGAACACCCGTGTACATGAGT
CCAGAGGTAATTCAAGGTTTACTATATAGTTGTAAAAGTGATATTTGGGCAACGGGATGT
GTTTTATATGAACTGATTTCACGAAAAAAGTTATTTGAATATTCAAACCAATTGTCATTA
ATTATGAAAATTGTTAATGGAGAGTTTCAAAGAATTCCTAATTGCACTAATCCGGATCTC
CTTGATTTGTTACAAAAATTACTGACTCATGATCCTGATCAAAGACCTATGGCTACAGAG
GTTTTAAAACATAAAGTTTGGAATGGGAAACAACAAGACATGGTAGATCAAATACACAGG
ATCTATCATACGAATGTGTTATCAAGACCATGTTCCGGGGATAAAAAAGAGAGGTCAATA
GTGTCACTGAATTCTGAAGTTTTTGTTTGGGGAGGAGGAAAAGCTTGTCCAGTTAAAATA
GAACAATTCAAGGAAACAAATGGTGCTCTACAAGTATCTACAGGAAAGTCACATTTTGCT
GTTTTGACTATTGAGAAAGATTTATATACTTGGTCAAATGGGCAAGGCGATTCAAAATTA
ACAGGTCAGTTAGGGCACAGTCAAATGGTTTATAAAACTCCAAGACTTGTCAATAGTATG
AAAGGTATTAGCATCAAAGAGGTATCTTGTGGAGCTGAAACTACAATATGTTTGAGCAGC
AATGGTGAAATATTTGGTTGCGGGTCAAATTACTACGGTCAATTAGGAATGGACTCCAAA
AAACCAGAAATGGTTAATTACTTTATAAAGATTCCTATTGCAGATAATAATACTGGATCA
CATGTTTTCGTTAATCAAATTAGTTGTGGCTATTACCATGCTGCTGCTATTGCTGGTGAT
GAAGACATGTTGTACACTTGGGGATGTGGAGAATATGGGAGACTTGGTTTGGGAAATGAA
GAAAATATTTACAAACCAACATTAGTCGAAATTCCTTTACATAAGTGCAAATTGAAATTA
GTCAAATGTGGCTATGATAATACTTTTATTGTACACAAATGTAGTGAACGTCTTTTAGCT
TGCGGGAATAATGAATTCAATAAATTAGGTATCAATTTATCTGGTAATGGATTATCAGGA
TCATCGCAACAGAATTTCAGTTATGATGTTCCTTTTGAAACAAAATTTAAAATTGTTGTG
CCTTTGAGAAATATAAAAATATCTACAGTTAGTTGTGGTCGGGATCATACATGCGTTCTT
GATATATATAACAAGATATACCTCTTTGGAGATAACAAATTTGGACAACTTGGTCTTGGA
AATACAAAAGTTAATAAAGGAATATGTAAAGCATCAAAATTTTTTGCTGGAAAAAAGATA
GAAAAGATATCTTGTGGAGATTATTTTACAATTATAAGTACAATTGATAATCAAATGTTT
GGTTGGGGTAGGGCTGACAATGGCAGATTAGGAATTGAAGTTTCATATGATCACAAATGC
GTTTTGCATCCCAGACCGTTGTTTGGAGCACTTCAAAATTGTGCTGATATTAAAAGTTTT
GATTGGCATACGATAATAGTCACAGAAAAAGTTCTTGAAACAAATACAATATCCGTGAGC
AACAGTACTTCCTTAATTGATAAATTGTCTTTTAAAAAAAGTGAAACGTCCGAAAATGGT
ACTCATTATGAAGGCACAAACTCCAGTAACATTCAGACATGGCTTCAAGCTGAACTCGAA
GCAGACGTTATATACATGGATCAGGCGTCTTTCACGTCAAACACGGACAGTCTTGATAAT
AACTCCACTGAATTCTACAGTTGCGAATGTGGATGCCAAAAATGTCAAAATCACATTAAA
TTATTGGAAAATAAATTAAAATTACAAAAAAACAAAGCTTTTCTTACTTAAAAATTGATT
ATTTTGCATTAATTCTATGAACACAGCATTTAAAAGTTGAATTTGTCAAATAATTTAACA
ATCAGAAATCGATATTTGTTGATCCTTACCGATCATAC
>gir_mul_arrestin gm_72637_0_1_1
GAAAAGTATTTTCAAAAAATCCAGTCTCAATAATAAAATTGTTTTATATCTTGGAAGTAG
AGATTTTTTTGATGACCTGACTAATATTGATCCTATTGATGGTGTTATAACAGTTGATCA
AAATTATATAAAGGGTCGGAAAGTTTTTATAAGAATTCATTGCTTATTTAGATATGGAAG
AGAGGATATGGATGAAGTTTTAAGTGGTGTAACTTTTAAGAAAGATTTTTATCTTCAATG
CGAGCAGATTTATCCTCCTTTAGATGGAGCAATTGACAAATTAACACCACTTCAAGAAAA
ATTAATGAAAAAATTTAATAACGAATCGTATCCGTTCTTATTTTACTTACCTCATGATAT
TCCTTGTTCAATTATGCTGCAACTATCTGCAGATGAAGACCAAACCAACCAACCTTGTGG
TATTGAATACAGCTTAAAAGCGTTTGTTGGAGAATCAAAAGATGATAAAGCTCATTCTCA
CAACTCTGTCAGTGTTGTGATTAGGAGACTTACAACTGCTTCTATACATCCGCAATCTCA
ACCATATTCCAAAGAAATGCAGAAACCATTTCACATTCATTCAGGTATTATTAAAATAGA
AGCATCACTTCCAAAAGAAGTATTTTTTCACGGCGAAACAATACCTTTAAATCTAGTTAT
TGATAATAATTCAAGTAACAGTGTCAAAAGAATAAAATTACAGATTTTACAAATTGTCGA
GTTAACATTATTCCGACCTCAGACATATAAATCTGTCATTTTTGAGATAGAAACAACAAG
CGGAATGCCAATTGATCCTGGAAAGACTGGTTGGTCGCAAAACTTTAAAATGCGTCCTTC
ATTAAACGATAATAGATCTCAAAGTGGTTTAGCTCTCGACGGAAAAATGAAGCATAAAGA
CACAAATTTTGCCACATCAACTTTAGTGAAAGATTACAGGAAAAAGAGTACAATGGCAAT
AATAGTTCAATATTCTATAAGAATTAAATTAATTACTGGCTTCGGAGGCAGAGATACGGA
AATGGAAATTCCTTTTACACTTATCCATGAACCTAAAAAAGAGGATTCATCTATCATTCC
TGAAGAAATAAATATCGAAAATTTTTCGAGAATTAAACTAAAATTGGGTGAAGAAATAGT
TTCATCAGACCCGGTTTAGATTCTTGAACTGTCTTTGCAATAACTTACATTTTATTATGC
ACTGTGCGTTTTGAATTCTAGATTATTTTCGACACAATAATCGTGTTATAGTGACAAAAT
TGATTAAATTTGAAATAAAGTGGAAATAAATTATAACTTTCTTTGC
>gir_mul_05359 gm_72686_0_1_2
ATTTTTTTGAAATATGAACATGTTTGAATTACCCGATATCTATTAGCTTTATGGATATTG
TTTCTCTCGAGCAAGACTGTTTGAGATTTCAAGACAGCTCTGTATTCAATAATGCATTTC
AACAGTTTGAAAGAATTCGTAATTTAGGCAAATTTTGTGACGTTACACTTATCGTTGATG
GCCGTAAGTTCTCTGCTCATAAAATCGTTTTGGCTGCAAGTATTCCTTACTTTAATGGAA
TGTTCATGAATGACATGGTTGAATCTTCCGAGAAGAACATTAAATTGCACGGACTTGATC
CGAGTTCATTAGAAGCACTTATTAATTTTGCATATCGTGGAGAAGTTTTCATCACACCTC
ATAATGTGCAATCAATATTTATGGGCGCCAATTTCCTTCAAATAACTAGCGTTCGAGTTG
CGTGCTGTGAATTCATGAAAAACAGGATAACGAATCAAACGGTTTTGCCATTGAGATCCT
TTGCCAAGAGTTTATTTTGTCATGATTTGCTCCATGCTGCGGATATTTATATCTTTAAAA
ATTTTATGTCTATTATTAATTTAAATGATTTCTATGATTTGCCATTCGACGATTTGTTAG
AAATTATTTGTAAAGACGATTTATGTGTAGCGAGTGAAGAGAAAGTTTTTGAAGCGGTTA
TTAAGTGGATTGAATATGGTGCTAACGAAAGGAAACATTATTTGGCTGACCTCATGAAAC
AGATCAGATTTCCACAAATCTCGCCCGAGTACCTTTTGGACACCGTTTGCAGCAATCAAG
TTATTCAAAATAGTTTAAAATGCCGAAATGTGTTAGATGCCACAAAAGACTTCCTTATTT
TACCTCAACAAATGAAAAATTTAGAACCTCATAATTTTAGACCAAGATTTTTGCAAAACT
CTCTTTATGGTTTCATATTTGTTATTGGAGGTTCATTTCAAAATGATAACCAAGTGAATA
TGGAAGTTTATCATCCGATATTACGACAATGGTGTTCACTAGAACAACTTGGAACGAATA
AAACACGAGTCGGAGTAGCCGTATTGAATCATTGCATTTATGTAATTGGGGGTTTTGATG
GAGTTCGAAGGTTATCGCATGTTGATCTCTTTAATACCAAAACAATGAAATGGAGCACAG
TAGCAAACATGAATTGTAATAGAAGCGCGTTAGGTGCAACGATGATGAATGATAAAATAT
ATGTTTGTGGTGGTTATGATGGCACAATAGCTTTAAAAAGCTGTGAAGAATACTGTCCGA
AACTGAATCGATGGAGAGTGATTCCACCGATGTTGGAATGCCGTTCAGCTACGGGTGTTG
TACATTTGTCACAAAAATTATATGCTATTGGAGGTCACAATGGGTTAGCAATCGATAACT
CAGTCGAGTGCTTTAATCCTGTAACGAAATGTTGGGACTTTATCACACCAATGTTAAACA
GACGTTGTAGACACGGAGTTGCTGTGTTGAATCAAAGTATTTATGCAGCTGGAGGATACG
ATGGTGTCAATTTCTTGTCATCTGTTGAAGTGTTCAATGTGACCAACAACCAGTGGACTA
ATATTTCCTCGATGAAAGTTCCCAGATCGCGAATGTCTCTTATCAGTACTTTTGGAGAAA
TATATGCTATTGGAGGATTTGATGGTTCTGGGAATCTCAAATCAGTCGAATGTTTTAATG
TTCGGACACATCAGTGGTTTGAAACAAGTCACCTCCTGAACCACGATGGAGGTGTTGGCT
GTTCTATTGTTGCTTTTTCAGATGTACATCTCAATGTTTTGTCTTTGTTTAAAAATTAAC
TGATCTCATTCTCATTTTTAACAGCAATTAATCAATTTTTATCATTTTGATTACTTGTTT
ATGTACAGTGTTAATAAATAGTGATTTGTTCATT
>gir_mul_egfr-1 gm_4639_0_1_2
GGTATCATCATTTTTTTATTTGGATATATCGAATGTACTGAATTCAATACTAGTCAATTG
TATACTTACACTTTAAAAGAGTACCCAGACATTAAATATTGTTTTAGTAGTATGGATATA
TTGGATGGTAGTCAGTCTTCTAATTATCTTATTTTGAAGCGTGATTTAGACAAAAATTGC
ACTCATGTTCATGGAAATATTGTTATTAGTAATGTAAGAAGTGATGGAAAGAGCTCTGAG
CCTGATCTAGAATTTTTATCCGAAATCAAAGAAATAACAGGTTCTTTGAAAATTCGCAAT
TCAAATATTTCAGTTATTCCGTTGAGAAATTTGAGAGTGATTCGTGGAAGATCTAGATTA
TATGATCACGATTTAATGGACGGTAATCGATATTCTCTTGAGGTCAGTTGGGACAGTAAC
TTATTACCAGTCAAATCTGTGGATACTATATTCGATTTTCGATCTCTACGAAGTATTGTC
GATGGTAACATTCTTATTTCCAACGTATTTTGCCCAAGTTTATCTAACATTGACTGGAAT
GAGTTGTTAGAAGATCCGAACCGACAAAACGTCATTGGAAAATGTGAAATTAAAAACGTC
TCTTTACGTCTTCCAAGATTCAAGGAATGCTCAGTGCTTTGTCCAGTTAGAAATGAAAAG
AGATACTGCTGGGGTCCTTCTTCTAAACAATGCCAAATATTTTCTAAATGTAAGAAGAGA
ATGTGTGCTAATCGATGTTTTCTGTCGAAAAATAATGATGAAGAATGTTGTAATGTTCAA
TGCCTTGGAGGATGTACATCTAGTACTGCTAGTTCGTGTATTGCATGTCAAGGAGTTCTA
GATGGAAATAACTGTCAACCGGAATGTCCTCCAAAAACCATTGTAAATCGAGAGGATGGA
ATTCCAGTTGATAATGAATTTTTTAAGCCTCTTTTTGTTAATATTTGTTTAAAAAAGTGT
CCAAGTGGTTTATTAGAACAGGAGGGAGAATGTCAATCTCAGTGTACTTTCAGAAAGTAT
GAACGTAAAGGTGACCAGTGTGTACCATGTAAAAAGTTTTGTGAGCAAATTTGTACGATG
GAAGATTTTTATTCTAAAGAAGAAATAAAATACTCATACATCTCATTGGATTCTGATAAA
ATAAAAAAAATGGCCAATTGCACAACTTTTAAAGGGAGTATACAAATTGATCGAGAGTCA
TTTATTCCTCGACGTCCTGAAAGCAATCCAATTAAAAGTAACGCTGATCTTTGGTTTCTG
AGTAGTTTAAGAAATATTTCTGGAAGTGTTTATATTGATTTGAGAGAAGCTCCATTTCAA
TTGAATAATTTTTCTTTTTTAAATAATTTGCAAGTCATTGAAGGTCAATATGGAGAAAAT
CCGATTAGTTTAGGAATATTCAATACTAACATTAGCTTTCTTGGAATGACACGTCTCAAA
TCAATCGGTTTGCCAGGATTTAAGAGCAAACCTGTTGTTATTAAAAATAACTCTAATCTA
TGCTATTTTGATGTGGATATATTTAAAAGAAATCTTCGATTGGATGAATCAAGTATCGTT
CAAATAGAAAAACTGCAGGATAAAAATACATGTGAAAAATTAGGCAAGGTTTGTAATGCT
GAATGTAATCAGTCATTTGGTTGTTCGGGACCGGATACAAATCACTGTGGTAGTTGTCTG
AATATGAAACTTGGAAGATACTGTGAAAAGAGTTGTACAGTTAGACCTGGTTACTTGACA
AATCCTGAAGAAACAAATAAAGTGTGTTTAAAATGCCACGAAGAGTGTTTGGAAACATGT
TATGGTGTCAGGCCTGATCAATGTATTGGGAAATGTAAACAGGCTAAAGAAGACAATAAA
TGTGTTTCACAGTGTTCTAGAACTCGTTATCTAAACAATCTTACTAGAACTTGTGAACGA
TGTCATATCGATTGTCATCCCAGAAATCTTACCAGGCTTCCCATATGTACAGGACCTTCT
TCTAAGCCGGGACCGGGAGGCTGTAATAAATGTCAATCCATCATTATAAAAATTGTTGGT
AACAAAGTGGAGGCAGAACGATGTTTCAAGAAACCTTTTTTAAGTGACTACTTCAGTGAA
AATCATCCAAACACAGCGATGTCACCATTTTCAGAATTTACTGAAAAATTTACTGACCTT
ATTGTTACTTTTCGTCCCTGTCATCCATTATGCAGTAAATGTACTGACATTAATAGTTGT
ACACAATGCAAGGGTTATTGGCGCAATAATGAATGCGTATCCAAGTGCCCTCTCGAATCC
ACATATTTAGTAAAAGATAAAAAAAATACAAGTTTGGGATACTGCCATCCTTGTTCTCTG
CAATGTAATGGTTGTTATGGTGAAGGTATTAGCAAATGCATTAAATGCAAAAAATTCATA
TTACCTGATGAAAAGAATTTAACCCGGTTTTCCTGTGTCGATAAATGTCCTCAAAATTAC
AAATATGATAATTTTACATCGGATCTCCATCCAAAAACATGTGTTTTCGCACTTCTCAGT
AGATTGGAGTTAATCATAGTCATATTAACTATTATATTTATACTTTGTGTATTGATTTTA
ATTACTGTAATTACCAAAATTGTCCATAGCAGAAAGATAAAACAAACTAAAGAAAAATTG
AATGCTCACTTTTCAAATGCAAATGAAAAGGATAGTAATACTATTAATGGGATTTTGCCA
AATATGAGTAAATTAACAGTCATTTCTAGTGAATATCTGGAGTATAGCGAGGAGATTCTA
GGAAAAGGAACGTTTGGTACAGTTCATTCGGGAAAATGGAAACCAGTCAAATCAGATTTT
GATGATAGCAGTAGTATAACTTCATGCAAGGACCAAAAAGCTGATGTTGTAATAAAAGTC
CTTAACAGCTCGTGTGATCAAGATGGATTTTTAGAAGAAGCTCGGATTATGGCTTCAGTC
AGGCATAAACATTGCTTGCGTCTGATTGGGGTGTCGTTCAAAGATAATCATAAATTATTA
ATTTCAAGTCTAATGCCTCTTGGAAGTATGGATAAATATTTGATAAATAACAAAAGAAGT
CTTTCTAATAAAATATTATTATTGTGGGGGGAGCAAATAGCAAACGGTATGTTATATCTT
GAAACAAATCGCATAATTCATAGAGATTTGGCCACGAGAAATGTTCTTATTTACAAAGTA
GAACATGTTCTAATTACTGATTTCGGGTTGTCAAAAATTATGAAACCTAATAAAGACGAA
ATACAAATTTTTGGTGGTATGGTTCCTGTACGTTGGTTAGCTATTGAGACATTGAAAGAC
GGTATTTATTCACATAAAACCGATGTTTGGGCATATGCTGTTACTCTGTGGGAGATATTT
ACGTTTGCAAAGATACCGTACGAACCTATAAAGGCACATGAAATCCGGGATGAGATTATA
AAAGGAACTCGATTATGTCAACCGGAAATCTGTTCATTAGATATTTATATTTTGATGCTG
AAATGTTGGAGTACTGATCCAGAGGAACGGCCAACATTTGAGTATCTCTGGAGTGAATTT
AAGATGTTTAGTAATAATTCGTCAACCTATCTTTCTCATCCTAATGTTGAACCTAATTAT
AAAAATAATTCAACGCAAGACTATCTGGAAATTTTAGCATCAACTGACGATAAGTTATCA
GATTTTAGTTCACAGTATACAAGAAAGTCAAAACCAAGTACTGAAGACATTAAAATTCCT
GAAAGTATTCGACTTATTTTAAATGAACGTCCAACAATTAATCATCTTTATGAATCAGCA
AGTCAATCAAGTGTTTTAAATGGGTCATTTAATAAATTTCCAATGAATACAAACTTTCAG
AATTATCAAATCCAGTCAGGCTCATCTTCTCCTTTTACTAAAGAATATCTTGAACCAAGA
ACTACTAGATTTTGATAAAAATAATTCAACTCAAAAGCATTTTAATTAATTGTATCATCA
TTTTGTAAATCATTTGTCATTGTATATTATTATATACCTCATTTTTTTACTAATCCATCT
TGTTAATACTCAC
>gir_mul_gst gm_50374_0_1_1
ACTTGTTAACCTTCCAGGGACACTGACTGTAATGTTAGACTTTGGAATGCTGGACTGGTC
TATTTAAACGAAACCTAAATTACCAACTAACATTAGAAAATGTCTGAAAAACTTCAAATT
ACCTATTTCAATGTAAGAGGAAAAGGCGAACTGATTCGTTTGATATGCTTGGCAGGGAAC
ATCGATCTAGATGATCATAGAATTAATTTTGAAGATTGGCCAAATGTGAAACCCACCATT
CCATCTGGTCAACTTCCATTAGTAAAACTACCATGTGGCACTATACTAAATGAAAGTATG
GCTATTTCTCGATTTCTTGCAAAGAAATATCATTTAGCTGGAGATGATGATTTGGAACAA
TATTTGGTAGATCGAGCAGCGTGTACGCTTGATGATTTATTCAATGGAGTCATTAATGTT
TTTCATGAAAAAGATGAAACAAGAAAAGACAAATTAAAACATGATTTAGAGTCAGAGCTT
CTTCCAGCCGTTCTGAAGAGAGTGACAAATTATTTGGATGAAAAACACGGTGACTTCTTT
CTAGGTACTAAACCATCTTATGCCGACTTACATTTGGTAAATGTTCTCGATCATTTTGAA
GAAGCCTTATATCACGACTTCCCAAAAGTACTTCATTGCTATAAAAAGGTGTTGGACCAC
TACCCGCAAATAAAATCTCATAGAGACACTCGACCCGTCTCTGAAATTTAAAAGAAAACA
TAACATATTCATGTTATATTTGAATAACGAAACGTTAGCAACTGTTCACTGAACTTTTTT
TTATGTATTTTAATACAAATAATAAAATTTCATTGTTTTGAAAAAAAAAAAAAAAAAAAA
AAAAAAAAAA
>gir_mul_09720 gm_75445_0_1_1
GTTTGATTTTTTTTTCATGATGCAAACCACATCAAATTCAACGTCCAAATATCCTCCTCG
GGTCGTATTTCTGGGATCAGGGGCCGTTGGAAAGACATCAATCATCAACAGATTTATTTA
TAACACATTTGATGAAAGATATCGACCAACTGTTGAAGATATTTTCACTCGTACATTTGA
ATTTGGAATTTATTCAATAGAATTAGATTTTATGGATACAGGAGGTACGTATAATTTTAC
CGCAATGCGGAGGATAAGTATGAGTAGCGGTTCGGCGTTTGTGTTGGTATTTGCGCAAAA
TGATCGCGGATCATTTTTGGAAGTTCAAGGTATTCTAGAGGAACTGAAAATGGAACGAGA
AGACTTCGGTCAATTTCCTCTTGCTATTGTTTGTAATAAATCAGATATCCCGACTATTGA
AAACGATATTTCAGAATCTGAAATCACGAATTGGCTTATTTCAATGGAATTGAAACCCTC
ACAGTTTATTTGTGCATCAGCAAAATCGTCAGATAAAATATCGGAAATTTTCCGTAGTTT
ATGGATACAAAATTTTCAAGCTGTCACCCCTTTGAAATTTACGACCCTGGAAACTGAGAC
TTCCCATCGGCCAGAAGGATCGAGTTTGTTACATACAAATTCGTCTTCATTTCTTCAGCT
CCATGATTATAACAATAAAACCGTTCAAGATGAATTTTCTCATCTATCAAATGAATCGAC
AACTGAAACCGGATCAAAGATAAATCGAAATCTCTTTCGATCGAGTTTAAAGTTGAAAAG
AAAATCAACGAAAAAAAAGAGAAATCACAGTCAAAATATTATTACATTATTGTGTAAAAT
ATCGTAAAAGTTTGGGGAAAATTTTTAAAGTGAAAACTGTTTTTTTTAGGTAGTGTTTGT
TTTTGTGATTTAGCTTTATATTAGATTTGCTTTTATTTAATTAATATATAAATTTGTATC
TTTAGATGTATTAAATATAAAATTATATTTTTATATTAGAATTAGAATTTAATCCTAAGA
AGAAGAAAAT
>gir_mul_robo-c gm_6983_0_1_1
GCGAACTTTTAAATCATATTTTAAGTTTTGTGAACTATCACCGAAATCAGTTTACACTTA
TGAAATTAGTTTTTCATCAATTTTCTTAAAGATCTCAAATAAATGATCACATACTTCAGT
CAGATTGCGATATTTTTATTTCATATTAATGAAATATTTGCATCAAATGTTCCTATAATA
ACGGAAACCCCAAAAGATTATTTTCCCCGGTACGGACCTCTAAAATTATCCTGCCAGGCT
GACGGAGACCCAGCACCAGACATATCATGGTATGACGCCAACTCCAAGCAAAAAATCGTC
AGCAACATAGATGTTAACGGATACAGTTTCTCGGTACAAATCAAAAAGAATGGTCAACTT
AGTCTTCTTACAATTAGAGAACCAGAGCAACCTTATAAATTCAAAATTTTCTGTAATGCA
TCCAACAGCCTTGGTCATGCTGTCAGTCCACCTGCATCTACTGGTCTAGCTTATCTTAAT
AAAAAGTTTCAGTTAAATCCCCCATTGGAAAAGGAAGCCTATTCCGGTACGGATGTCCAG
CTGTCCTGTAAGCCACCAGAAGGCAGACCAAATCCGCGGGTTTCGTGGACTAAAAACAAC
CAACCAATAAGTTCCCTAAACAATAATCGTTATAGTATTCAGTCTCAATTAGCAGATCAA
CAGTCTAATTATTCAATCCTTAAAATTCTTCGTACTACGACAAAAGATTCCGGCAACTAT
ACTTGCGTGGCTGAAAATGATCACTCTTCGGTGCAATCATCTACCTCAGTTTTGAAAATA
ATATCATCAACAAATTATTATAAAATCAGTCGAGATGCAAAATTTATCGTTTCGGCAAAT
GCAAAAATTCTTTGTCCGATAAAGTCCGCTGGATCGGTACATTGGAATCGGGAAGATGGA
AAAGCAATTGATTCTTCTCGGACTAGTATAGAAGGATATATTCTTCGTATTTCCAATATA
CAAATGTCAGATTCTGGAAAATATGTCTGTAAAGTTAAATCAACATCCAGTCAGCCATTG
GAAGCATCAATTAATGTTATCGTTCAAGCCCCGGCATCATTTATACAGACTCCGGAAGAT
AAAACGGTTCTAGAAGGCGACGACGTTACATTCAAATGCGTTGTATCCGGATATCCTTTA
CCACAAGTATATTGGGAATTGCCGGGTCTTAGTGCACTTTTTCCCGAAGATTCGACTTAC
AACAGATTCAGAGTTTATAAAGACGGCAGTCTTCATATCGAAAACACTCAACTTACTGAT
ACGGGGAAGTATACTTGTAACTGTCATTCTTCCCTCGATGCCAAGCATTCATCCGCTAAT
CTCTACGTGAAGAAAAGAGACCTAGCCTATTACCCAGTTATTTCTTTGCCGCCTCAAAAT
CAAACTCTTCTTGAAGGTTCAACCGCAACATTTCGTTGTGAAGTGGTATCCCACATGGAT
GCAACCATTACATGGTACCGCGGTCCTCAAAACGATCTTCTACAAGCTGGAGATAGAATC
AATCTGCCAACAAGAGGAGCTCTTCAAATACAGAAGATCGATCCTACTCGTGACACAAAT
ATCTATACTTGTGAAGCATCCATAAAACCAGATGGAATGAAAACCCGATGGACAGCTTTT
CTAAGAGTTATTTATCCTGATTCTGACGTTCCTGTGGTCACACCACTTAATGACGAAGGC
CAACTTTCCTTGCCCCCGGTATTAGATCCTCCAACAGAACCAACTGCAGATTCTGTCACT
CTTACTTGGTCCAGCACAGGTCAAGTTAAGTACTGGATCGAATATGTAAGATTCGGATCA
CGTGATGGATGGATTATATACAAAAAGGATTGGCCTGATACAAAAATAACTGTTGAAAAT
CTCTTGCCAAATTCATGGTATCAGTTTCTTGTCAGATCTCGCAACTCAAAAGGTCTCAGT
CGAGCCAGCGTACCAACAGAATACGTCAAAACACTCAGTAGAGAAAGCAGTCGCACAAAT
TCAAAATTCGATATGAAAGACAGAGAGCTACAGTCGATATTCTCTCAGATCCAAATAAAT
ATTGTCAGTCTTTACTCCATTCTATTTGGAAAAGTGAAGTTGGAGTGGCAGATAAGTACC
CGAAATTCTAAAACGCTCAATTATGTCCAAGGATTTAAAATTCGTTATGTTATGGTGCCC
TTGGTTCGATGTTTGGAAGACGGTAATAACGTTCATGTAAAAAGAAAAAGATATTGCAGC
TTCCAAGGGCGCAATCTGGAAGACATTCGTAGTTGGATTATTCGGAGTGAATGGTTGCCT
GTTACATCCTCATCAAATGTCCAGTCCAATCTCACATCTGGAGTTGTAGATTTCCGATTT
CCTCTTCCAGATGACGCGACAGTTGTCAAGAGTATTGTGACTGGACTAAATCATTTTTCT
TGCTATGAATTTACTGTGGAAGCGTATTCTGAGGTCGCGTCAATTACCAGCCGCGAAAGT
TCATCACATAGCTCTTTGATTCTAGAGACAATTCCCTCTCAACCACCTCAAAATATTAGA
ACGGTTTGGTCAAAACTTCGTAATACTCTAATGATAACTTACGTTTTGCCACAAAAATAT
ACTTGGAATGGTTTCCTAAATGGACTTGTAATACATATATTCGCGAATGATTCAATAAAT
CTACTAAATAGCATTAAGTTTAATGAGACTTACGGGAAGGCAGAGATTCCAAATCTTGAT
GACAAGAAAAGTTACTCATTACATTTGTCTTTGCATAACTGTAAGGGAGAAGGTGTACGA
AGTCAAAGAATTTACGTTTCTGCGAGAACTGATGAACCGTCGGCATATGAGCAACAAGCC
TGGTTCATTCCGGTGATTGTAGTTGGAACGCTTATCTTCTGGATACTTCTCTGTTGTTTG
GTCGTATATTTGTGTTGTATTAGATTTCATCTCATAAGTAAAGGTCCTAAATTTAAATCA
AAGGATTGTGAAATAAATCTGGAACCTCTGATGAATGCGGCTATAAAAGATTCAATGAAT
CGTCAAAATAAGCATGGTGTAAAATCTCCAGATTGTAACAATTACTATTCAACCAGAAAT
GAAGCTCTCTACAGTGCTACATCAATCATTAACACTAATCATTTAACCACTGGCAGTGTT
ACATCGGGAACATGTACCCCTTATGCATCAGCATCAATTGTCGATTCTGTGGATAATAAC
AGTGAAATTGGGACTTTTACAAAATTTTATACCGGCTCGATTATCGATGAATTAGGTCCA
GCACCGTCCACTCTGCTACCTCCGTATTTGACATTCGCACCGCACTATACACCGTACTCA
ATATCATCATCAATCGTACCCTTTCCCATGACCACCGCTCCTGTCGACAGCAACCTTCTG
AGCTCGTCCAATCTTACCAACACCACCAATACTCAAGCGCTCAGCATCACCAAAGATGAT
AATTTTCCGATTGGAAGTGTTCAAAACAGTAAATTTTTCAACCAATCTAACGGTCCCAAC
AACTGGCCTCCTTCAGTTAAAATGGGTATAAGTCAACTTCCCGGCTCATCTAGTGGAACG
TCTTCTTCGGGAACGGCTAGTCAAAAAAAATTCGTGGAACATAAAAATGGCTCTATGAAC
GCAATAAACTGTTCGGCCGTCTCGCCCGCGACTCTCGGCTCGGCAACTCCGTCACCATCA
GCCGTCGTGACCGATTCCAGTGCATCTGGACCGTATCCTGGAGCCAATAAAGAGTTGAAA
CCTTCTGAAGAGTCTCCAAAGTCAACAGTTCATTACGATGTGATACCAAACCAGGAGACC
GATGATCTTGGAGGATATTCGTCACCGAGCACCGACAGCATCGAATACGACTCGGGAAAT
GAATTACAGAATCAAACTCAAATGCCAATTGCCATCGACACAAACACCGGGTCGAATCAA
ACCCAAGGCCAGCACAGTCCCGGATACAGCACCGACAGCGTTACATATTCGGCTGTTCCC
CATCGACCATATCCAAAATCCAGTAGGAAGAAGCAAATGCGCCAATATCAGACCCACGCA
TCGACTGGAAATAGTAATCCCGGCTTTAATCATAAATCGAAATTGTGATGAACCTTTTTT
CATAGTTAAACGATGAAACGTATTTGTACACAACACATGTTTAAATGCATTTGACTGGAC
TGATTTGTACATAATATAGAGAATGACGAATTCTCAGTTAGACCTCCTGTAGTCTTACAT
TTATATACATTATTCAAAGATAGTTGTTTGGCTTTTCCATTCATTTATTTCCTTCTTTCT
TTTATTACAGAACAGTTTGAAGAGTGTCAATTGGGAAGAAATTGAATTATCCATATGCGA
CACAGAGATTCTGTGTACGGGAGAGAGGGGGGTCAAAAATTGTCAAATGTCTGAATAATC
AGTCCCACTGAGATTCCCCATTATCTTTCGCAAAAGACAAAAATACTTCACAATGATAAT
TTATTTTTAGCTTTTTGTATTACGATAGATAGGGTTAGATATGTTTTT
>gir_mul_26962 gm_9114_0_2_1
GAAATAAAAAATATGAAATCGAACACACACACACATACATACATACACTGATATAATATT
CAAATTTCATGACATTGCATACTGGCACAAATGAATCGTGTGTCGAGTGAGCCCAAGCCG
ACTGGTAGGTGTGTGTGCGACAGTAGCATTCTGCACCAGTACAACACAAGATGGTATTTG
ATTCTCGATTTCTCTCTGGCAATTATTGTTTCTCAAATTGGTTCTGAATATTTGTCAGAT
TTGACTCTTCGAGCTTCACGATCGACGACGACGACGAATATCCCAGGTAACAGTTATGTT
CCAATGTCTGAAAATAACGATGATTATTATTCATATGGCCTTCCTCAATCAGCCCGCCAA
CAGCTCCTTCTTTACCAAAGATAATAAACCCACTGATTCCAAATTGCTGCCTCAATCTAA
AGGTTTCATAAAACTGAATAACAATCTGACCGATCTCGTCCTTGACACTGGAAAAAGGGC
AGTCTTTCGTTGTGATATCAGTGGCAAACCAATGCCTCAATATTATTGGAAAAAAGACTT
ACTTCCATTGAAGGATATAAAACAAAAAATAAAAATCAAACACGAATATTGGGGCAGTTC
ATTAAAAATTGAAGATGTTGACTTTAGCGATGAAGGGTCGTACATTTGCACTGGCGAGAA
TGACTATGGCTCTATCAACACTAGTTCATACCTGAAAGTTACCAAACCAAAGTCAACAAT
CAACAACAAACATACAAATATTGATAATGAGAATCGTGTGATTGTGGACGATTCCGATGG
AAAGGGTTTTTGCCAGATATTCCAGAGCAGCACATGTGGCAAGTACCTGAGCGGCCACAT
GGTCTTCGTCACCCACGGGCGACTCCAGGCCGAGAAGGAAAGGAAAATTGCATCCTTGGT
GGCGGAAATATCGTCGGTACTGTCAGAACAGGCAGATCAGGAGTGTCTGAAGCACATTAT
GCGTTTGACGTGCCATGACAATTTCTTGATGTGCTCAGAAGACAACAGACCGAGACGCTT
GTGCCACGAGGACTGCGAGGACGTGACAAAGAAGCGATGCAACTATACCTACAAACTCAT
GCTCCAGAAGCTCCAGAAAAAGTACCTGGTGTCAGTGCCCAAATGCGAGTCCCTGAACAA
TAATCCCGGCTGCTTCAGATTCAATGAAATACCATCTACACCTGTCAGACCGAAAACTCA
GCCAAGAGAAATTGACTGTTATAACGGTACTGGATCTGATTATGTTGGCTCCATTTCCCA
AACGGTGCAAGGTACAGCATGTTTTGCGTGGAAACTTTTTCCTTCATATGAAAACATGCC
CCCATCCGACAGCAACTACTGCAGAAACCCAAAATTTGAAATCCAAAATATGATTCAGTC
AAACAGTCCGTGGTGTTTCACTAGTCTTTCCGGTGATTGGAATGTTTGCCCTGTTCGCCC
ATGTACAGACATATCTTCAAATTCAAACAATAAATCTTTGCGAAACTTTCTTCCAGTGTA
CATTTCAATTAGTTGCGTAATTGGTTTCGTCATCATCGTTATATTTATATACTGGATTTG
TAAGAAATCTAAATTCGGAGTGCACAGCAATTGTCATACCAATGGACTATCCAGGAAGAG
CTACCTCGGAATATATAAACCCTGCCAAAATGATTACAAGAAGCCCGAGAATTCGTTGGT
CCAGTTGAATAAAATGAAGATTGGTTGCACCGATTATCCACTAAGTCAAATTAGGTTTCA
AGAGCAAATTGGAGAGGGAATTTTTGGCGCTGTTTATAAAGCGGAATTGGTTGGATCAAA
CAACAATCCTCCCATCAGCAGTTCAAACAATATTGTTGTCGTAAAAACACTTTCAGCGGG
AAGTAGCGCAAATCTTCAAAGAGATTTTAAACATGAAGCTCAAATGATGAGTGAATTAAA
GCATGTCAATGTTCTCTCTTTAATCGGCGTTTCAATGCGTCAAATTCCGTGGTGCTTGAT
ATTCGATCACATGGAAAAAGGAGATCTCCATGAACTGTTGGTGTCTTGCGCAACCATGGA
AGCCAGGTCGATATCCACCGTACCAGCCGACTCAATGGACGCATATGGAGACGTGACCCT
GAGCTACACCGATCAAATATTTATTGCAGCCCAAATTGCAAGTGGAATGGAATATTTGTC
TAGTCGCAGTTTTGTTCACAGAGATTTGGCCGCAAGAAATATTTTAATTGGAGAAAATTT
AATGTGTAAAATAAGTGACATTGGACTTATAAAAGATTGTTACAGTTCCGATTATTATCG
GACAACGGGTAGTACTTTAATGCTTCCAATTCGCTGGATGTCTCCAGAAGCCATTGCTTA
TGGAAGATTTACTGTCGAATCAGACGTTTGGGCCTATGGTGTATTGCTATGGGAGATTTG
GTCAAATGGACTGCAACCTTTCTATGGTCATTCAAATTCTGAAGTCATGGATTTAGTTCG
TTCTCGTCAAATTCTTTCTTGTCCCGACAATTGCCCTAACAAAGTCTATGATTTAATGCT
GGAGTGTTGGAATGAAATGCCACGATATCGTCCTCAGTTCAAGAATATTCATTCCAGAAT
TCGGGTTTGGCAGCAAGAAGTAGTGGAAATAAATCAGAATTGTATCGGAGCCGGAAGTGC
GAGATCTGTCAGTCACTCCGGTGGATCAAAACATACCACATCGAGTACGGAAATGTGCTC
CGACCATAGTCATCTTTTAAACGGTTATTCACCGGTAACATGTCAGTCAAATCAAGATCC
CGCAGTTGCCACAAACGGGGTAATTACTAATATCACTTTCAATCAGCAATTCGAACCACC
TTCATTAATTTCTCAATCTGGTCCAATGCACTTCTCCAGATTACCGAACACCAATACCAT
TTATCTCCCGGAACTGAGCCACATCGTCTAAAGCAAAAGACACAACTTTATATAATAATT
ATTTTATCAATTATTTGATGAATTATTTTCCGCAAAATCCTCTGTAAATGTTTGTTGTAA
TTATTATTGGTTGTTGATTTGTAAACCACAATACATTGATTTATAACATCAAGGTTTTCT
TTTGCCATCTCTGTTTTTGTTTGGTTGTTTGAGGTCGCGCATATCAACATTTTGTTTTGC
TTTTACAAATGGTTTTGTGTATTTAATCAGAAATGATTATTGAGTTAATATTTAAATGAA
CGA
>gir_mul_pcdhP-4 gm_19625_0_1_1
GAAATGTGCAATTTACAATCTCAGAAGATGTCGAATTGCAATTATCTTATCTCCGTATAT
TTTAATACGGTTGTCATGACCACTGAGGATAAGGCCATTTAATTTCTGCCGTCTAATTTC
TGTGCCTAGTCTGTGCTCACTGTTCTGTGCCAGAATGATCGATTGAACTATCTTTTAGGG
CACTTCTCAAACTCTGAGGATAAGTTCAGAGTTACATCAAATGCCAATCAAAAACAAAAG
GAGTCGCTATTGGTTGATTATAATTGAGCCTCAAGTGTTGTGCGTATGTAATCGATGATG
TCACTCATATATCGAAAATATCAATGTCAGTGATGTTAGCTCTGTTAGGTGTAATAATCC
TTGCGTCTGAAGCGTTAACAAGTGGTTACTACGTGAACTATACGGTTCTTGAAGAAGTAC
CAATCGGGACATTAATAGGTCATGTAAGTCAAGATGCAGCATTGGATAGGGAAATCAGTG
GGGTCACGGATTGTCAATTATTCGACATTAGTTCCAAGAAACAATGGGTAGAACTTGTAC
GTATCAAATCGTCGTCATGCGATTTATTCGTCAATTCTCGAATTGACCGAGAACAGCTTT
GTGTTGAATCTAAATGTTTAGCGCAAATATCAGTTTTTATTAACGCAAAAATATGGGTTA
CTGTAACTATTGAAATCATTGATATCAATGATAATTCCCCTAAATTTGATCCGGGATCCA
CTATATTACGTTTCAATGAAAATTCCAATATTGGACATTTTGTGGATTTATCTTTAGCTT
CCGATGCTGATATCGGACAGAATTCCGTGCATTCCTATTCTTTACAACCTCCTCTTTCTT
TATTTGAGTTAGTATATACTCCTCCTCGTGTTTTACGTCTTGTACTGAGAGGAAAAATCG
ACTACGAAGTGAAATCGAATCGTCAATTTACGACAAAAGTTGTAGCTTGTGACGATGGAT
CTCCGCAAAAATGTGGAAGTCTCCATACCAAAATATTGATCATTGACGTCAATGACAATA
GACCGATTTTTACTCACTGTAATGAATCTGTGAATATCATAGAAGACTCCCAAATTGGTA
GAGCGGTGTATCAGGTATTGGCTCAAGATTTGGATGACGGTGAAAATGGTCGTGTAACAT
ATGAAATTAACTCTACTCCCGAAAATAAAGTGTCTTTACAATACTTTTCCGTAAATCCAG
TTACGGGAAATATTTTTCTAAGTAAATCGCTTCATACCATCGGAATACCGGACAAATTTT
CCTTGACTCTCAGTGCTCGTGATCATGGTTCTATATCTCTTTCATCCGAATGTAAATTAA
TTCTCTATGTCATTGACATTAATAACCACGCCCCATCCATTGAAGTTAAACCGACACTTG
GGAAATATTTTCAGATTAATGAAAATAGTGGAGAAACGTCTACAGTAGCTTTGGTTGTCG
TATCAGATGGAGATAAAAATAACAATGGAAAAGTCAGTTGTGAATTGAGGAACACAAGTT
CGATAATCATTCTAGAAAGATGGAGCTACGACTCTTCTACGTATAAACTTTTGATAACAA
AATCTGTTGATAGAGAAAAAATTGGAGCGATTAACGTTTCGATAGTATGTCGAGATCATG
GGTCCCCTCCAAAAATAACCAACAAACATATTTCAATATCGGTTGTTGACGTCAATGAAT
ATTCTCCTGTTATTACAGTCGATCCACTGCATATTGTCATTCCAGAAGACCAAACCATTA
ATTCCTCGATAGCAATCCTAAAAGCTTATGATCAAGACCCGGACGCAAATTTAACAATTA
TGTTACGTTCTGATAGTGATGGTTCATTTGCTGTGGATTCATTTGGGAATTTGATGTTAA
GAAAACCGATAGATAGAGAAGTTCGTCCTCTTTATGACCTAGTTGCAATGGTAGTTGATA
ATAGTCCACCTGTTTATCGCACGACTACTCTTAGTCTAACAGTCACTATATCCGATATAA
ATGATAACCAACCGAAACTTCTAGAGCCCAGGTCATTTCATTTATTGGAAAATCTAATTG
GATCTTCTTCGAAAATTGGTCAGTTAAAAACATTAGATCCAGACCAAGGGCTTAACGGAT
CAGTAAAATTTAAACTTTTAAGTGCCATGACAATGGACGATAAACTTCTTAATAATAGTT
TTTCTATTAATGAAAATGATGGAATTATCTTTTCACTTGTACCAATTGACCGAGAAATGA
CATCTGAGGTTACGTTACGTGTTCTTCTCGTAGATCAAGGTACCCCTTCGCAAAGTAAAG
AGGAAATTGTTCATCTAACTATAGCTGATGAAAATGATAATAAACCGATATGGCAGTTTC
CAAGCCCTGAAAACTGTAATTTAAACTTATCTGTCGTTTCCTCATCCTCGAGATACATCG
ACAGACACAGTCTCGTAACCATTGTTCGAGTATCAGATCCAGATTCTCCGGAAAATGCAA
ATATCACTTTCAAACTTTTGTCGGCGACAAAAGACAAATTATCTGTACATATTTTTATTT
TAGAACCGTCAACCGGTCATTTAATGGGAGTTGGAGCGATTTCTGAAGGGATATATGTTC
TGAAAATGCAGGCATCAGATAATGGAAGACCTCCCCTTTTGTCAGACATTGCCACTCTTT
ATATCACGGCCTATTCACCAAATCCTGGATTCTTTTTTAGCAGTGAAACAGACCGTCTTA
GTTTGACACTGATTGTTGCTTTAGCCTCTGTTACTTGCATTATTTGTGTTTCGCTTCTTG
TAGCAATTATCGTTGTACGTCGAAATCGATATAGTTCGATACAATATGCTTCAAATGGTC
ATACAAACGATCATAATAGTTTAGTTAATGATAGTCTCACCAAATGGACAGAGGAACAAA
ACCAGTATCTTGATTCTTGGACATACCCATCTCATTATTGCTCATATCCAATAATACCTG
GAATACAAAAATTTTCTTCAATTGGAGAGCCACTTTTACCACCACCGGGACCTAAAGATG
TTTTAAACAGTATGAACAATTCAACACATATTTGTCCAGTAATGCACTTACGTCGCCCAA
CAAATCAAGATATTGACGTTTCAAGCGCTGATTCGGGGCGTGGAGCAAGTGAAGAAGAAA
ATATGCTTACTGAAGCAAAAAATAGAGAATCTATTAGAACCCGAGTCAAAATGTATCCAA
CAATGCCTCCAATTTCGTCTGTTTGTTCGTGTCAAGATTCAATGGGTATGTGTGGTTCAT
GCGCAAATAATTTGGGGGGTCAATTTCATTATCAATACGTTACATATTCTCCGACATCAT
ACCAAACGTTTGACGATTCTCGAAGTTCAATTCAGTTCCATACATCTAGACCAATGGTAG
AACCATCAACTAAAAATTATCACACTTTAGACACAATGGTAACCGCAACGTCTATGGGCT
CTCACACCGATGTTGTTCCCGGTGATTCAGTCATTCAACAAAACTTATCCAAAGACATAT
CTTCGTTTCTTGGTCCTCATAGTAATGTGTAATTGTTTCATCGTTTTCGTAAGACGCTAG
TATAGATGTATGTAAAGTATCTTTTGAAAATGAAAACATCACAAAATACAATTTATGTTT
T
>gir_mul_23244 gm_42464_0_1_1
TTTTTAAATTAAAAATGTATTTGCCAGATTTATTTTTATAATCAAAATGGGAAATTGTGT
CGATAAAATCGAAAGCGAATCTCTCAGAGATAGTAAATATTTGCCGAATCAGAAAGAAAA
TCTTGAGAAAGGAGAATTTCAGTTCTCAGATGAAAACGCTAATCAAACTCAATCATATCC
GTCTACTCCACATATGACTAAACCGTATGTCAGTTCCAGTAGTTCTGTTCCAATTGAGAA
AAAATATTCAATCAGCAGTTTCGCTAATTCCAATGTGTCTAAATTGACGAATTCTCAAGA
AGGTTCTCATATGTCAGTGAAAATATCAGAATCGTGTACCGGTTTTACGAATAATTCCGG
TGAAAATATTTTACCTCGCTTGTCGGATTGCACGGAACGCAACTGGACCGTGCGTTCCGA
CTCTCCCAGCAGACATAGCCAATCATCGTCACTCTTTACCACTTCAACCAATTATGGATC
TAAAACCGACATTCATAGAAACCGATTTCTCATAGCGATATTCGATTATAAAGCCCGGAC
AACAGATGAGATTTATTTGAAGAAAGGCGACAGAGTTATTTTACTTGAATCGAACGATCC
CGATTGGTGGCTTGTGGAACAACGGGCTACCGGTAACAGAGGCTACGTACCTTCATCCTT
TTTGGCTGTGGAATACTCATTTGAATCTCAGGATTGGTACTTCCCATTTATCTCGAGAAA
AGATGCCGAAAGATCACTACTGCAACCGGGAAATGCTCGTGGATGTTTTCTTATTCGTGC
CAGTGAAACAACTCAAGGAGCCCAATGTTTATCGGTGCTGGATCACCCAGTTAACAGTGG
GTACGTTGTTAATCATTATAAAATCAAAAAAACCAACCAAGGAGCTGTTTACATAACAAC
GAAAAAAATCTTTCCCAGTTTGACCCAGTTAATTTTATTTTACTCCAATGGTTCTAATGG
TCTTTGTTGTCCATTATCCCATCCTTGTTCTAAACCTACACCGATAATCAGTGATCTTTC
ATATAAGACCAAAGATAAATGGGAAATTGATAGATCCTCGTTACAGTTAAGCGAAAAACT
TGGTGCTGGACAATTTGGTGAAGTGTGGAAAGGATTATGGAATGGAACCACTCCCGTAGC
TGTTAAAACGTTAAAACCAGGCACAATGACTAAAGAAGATTTTTTGAAAGAGGCCAAAGT
AATGAAGAGTCTTTGCCATATAAATCTAGTCCGATTGTATGCTATATGCTCAGATGAACC
AATTTATATAGTAACTGAGCTGATGTCTAAAGGAAGTTTGCTCCAGTATCTCAGATCAGA
AATTGGCCAAGCCATGATTTTGAAACAACTTGTCGATTTTATTTCTCAGATTGCTAATGG
AATGGCATATTTGGAAACCAGTGGTTACGTTCACCGAGACCTTGCAGCTCGTAACATTCT
CGTTGGAGAAGGGGAAATTTGTAAAATTGCCGATTTTGGTCTTGCTCGATTGATCGATGT
CGGTTGTGAAATGTATGAGGCCAGTCAGGGCTCGCGATTCCCGGTTAAATGGACTGCCCC
AGAAGCGGCCTTGTGGGGTAAATTCAGTACGAAATCAGACGTTTGGTCGTTTGGAGTTTT
AATATATGAAATAATTACCCGCGGGCAAGTTCCATTTCCGTCTATGAGTAATTCTGAAGC
TCTACAAAATGTGGAGAGCGGTTACAGAATGCCCAGTCCGAAACAGTGCCCGAGTTGTGT
ATATGAAATAATGTTACAGTGCTGGAATATACGCCCCGAACATCGACCGACATTCGCCAG
TTTGCGAGATGTGTTTGATGACCTTTTCATAACTGCTGAATCAGGATACCGAGCTGCTGA
GTGTATCTCTCGTTAGCTGTTTATCCAAACTGATCTGAATTGCACTGGTTTTGATTCCAC
TGCTGTCTTCCGCCCAACGCGATCTCTAACTACACCTTCATTATGGATGACAGTGCCTGA
GACGTTCTAGTCATGTTGCCTTATCTGCTCCGAGGAGTGGACGATAATCTCAATTTCAGA
TTTACCTCTACTACCTCTAGATTCAACCATTGTCTAGAATAAAGGACTTATCTCAGCTTT
TCGAAACACTATTCAAATTACCATAATAGATTTTTAATTGATTTTTTTAAAAATATAACT
TTCATTGGATGTTTTTATTTTATTTGCTATTTGTTATGGGCAAATATATTTGATGAATAG
AGAGGAAAATCTTATTTCCTTCACTGATTACTCTATTGGATGTCGGATGATTGGTTTCTG
TTTGAAAATGATAAATTCATGTCTCAACTCTCTCAATATTGACATGTGGCTATCTATTCT
TAGAAAAAAAAATCTGTCACCAATCACTATGACTGTCATTTATTGAAATTTTGATCCTTG
CAAATATATACTTTAATTAATCGTAATGGATCGGAAGCAATTAAATCCAGATTGAAGC
>gir_mul_mpdz gm_1438_0_1_2
AATATAAAGAATATATTGTACAATGACCGAAGTCTATTCTACATATCTTCTATAAAAACA
TAGTGGTTATTTGAATACCGTTCTTTCTTTCTCAAAAAGCCAACGCCTTATATCTGAAAA
CGATATAAGCTTGACGGTCCAAGTATGTCATGTTGTGTCTGCTATTAACACACTAATTAT
ATTCATTTATTGATGACAAAATTAGAATTTCATGACTGTCGTATTATCATCTAGCTTTTT
TTTTGTTACTGTAGTAACCATTTTTGCTTTCATTGTGGATTAGAACAAATATTTCTCATA
GAAATTATAGTTTTTTTTCTCCATCTCAATCTGCAGCTTTAATAGGTGGAGTTCTATCGT
TGTGGGAGAAAGATTGAAATGAACGCAATTTACTGACAAATTGAATTTGATAATGAAACA
GATCATCCTTGGACAGAATCGTTTATGATCTGATCAGATATTCATGTCGATATTGACCAA
TCGGATTCTCATTTCCAACTCATTTATAAGAAATGGAATTGTGCAATAAATTGTGTAAAA
AAATTTTTCATACCAGTTTCTCGGAATCCGATCATCCTGATCATTCTGAAGTCCAAAATG
TTCAATTGATTCACTCTACCAAAATGAACATCGAACCCGAACCTCCAAAACAATTTCCAA
ATATACCTTTAGTTAAGTTAATCGAATCAACGCCTTCTGCTTCTTTCTCGTCTCAAAAAC
AAGCTGAAGAACCACAACTGAAAAGTGATGATATTCATCTAGTCTTTCCTGATATTGAAA
AAGATAAATCAGATGAAGAAATGGAAAATTTAGAATTCGAAAAAGATGAAGTTCTATTGA
TTTTAGATAAATCAACGGAAGAAAATGACGAAAAGCCGATGATAAGCATCGTCACCTCAG
TCGAGTTAAACGAAACAGTTGAAATAAAAGAAATCACAGACAAAGAAAATCTCGAAAACG
TGATAGAAGATATTGAAGAAATTATCGAAAGAAATGAATCTGTTGATGAAAATGACAAAT
CTCAACCGAATTTAACAGTTTTCATTGATAACAAATGTAAAAACGAAAAAGAATTATTAA
CGGATGAAGAAACGGAGGACGATGATGAACAAGATAACAACTTCGAAAACAGCGATGATG
AAGATGGAAATGAAATTTCAAAAAGACTTGCAAACAAATATGGGGATCTAGGCGGAGAGC
TCATTTTACTCAATATTCCCAATCCTCACTTATCAAATTGTTCATTAGGCCTAAAACTAA
CAGGCAATAAAGATTTAAATCATATGAATATTTTTATTTGTCAAATTATTCCCAATTCAA
TTACCCATATCGATGGCCGACTTCAAGTCGGTGATGAAATCTTAGAAGTAGACAATCACA
TTTTATTCGGTCGAAGCCATTTAAATGCCACTCCGATTATCAAATCATGTCGAGGGAAAA
TGATCAAATTCGTCATCCACAGATCCAAGGACTGGGAGTCGAAGATGGCGATTCCCATAA
CGATTCGCTGTGCAGATGAAATTCAATCTATCTTCAGTCTAAGACGAGAAAGTCTTGCAG
ATAATTCATCAATAATTCAAGAACCCAGTAATTCCAGAAAAGCTTCTTCAGTATCCCTTG
GACAAATTCCGTACATTCCATCAATTTCCACTGAAGAAACTCATATAGTTTATTTAACCA
AGAATGCTCAAGGACTTGGGTTTGCTATAATGGAAGGCAGTTTCACTAATGAGTCAGGTA
TATATATCAAACATTTAGCAGTACAAGGACCAGCCGTTCACGATGGATCATTACGGCCAG
GGGATAAACTTATTAGTATAAACTATCAAGATGTATCAAATGCATCTTACGAAACTGTTT
TGGAAATGCTCAAAAACGTTAAAAATCAAGTAAGACTCGTTGTAGTTAGAGTCAGATGTT
CCAATTCTCCTTCACATTCCGTTGGTTCTCCAATTCATAATCATTGCCCTAAGAGATTAT
CTGCTCCTCATATAACAGCTTTACCATACTTTAATCGTCCAAAATCCCCGACGATACAAG
AGGAGAAACCAGAGCACAGTTCTCCAGGCATATTAATTAAGTTAAGTCCCGAATCAGAAA
GTGGTCTTACAACATTAGCAAAATCAATGACAGATGGTAATTCTCGCCGACGAAGCAGTG
TTACAAATACCCAGTCTCCAGACATTGTTAATGTTTTGCTGAACAATCTGGAAGATGATG
ATAAGGTTGAAAATATTTGTATAAAACGAGACAATAATGCATTGGGAATCTCAATTATAG
GTGGTTCAGATACATTTATAGGTGATGTAATTATCCATGATATGTTTGCTAATGGTGCTA
TTGCTGCCGATGGAAGAATTAAAGTTGGGGATCGGATAATTATGATAAACGATGTCCCTG
TACTTAATAAAACCAATGAGGAAACAATAACTATGTTGCATGCGGCAACGCCAGAATTGC
ATTTAAAAATTAGACATGAAGATTCACCCATTCCTGATCAAGACATTTATGAAGTAGTTT
CAACAGTAGAATTGGTAAAGAAGCCTTCAAAAGGATTAGGCATAAGTGTGATTGGCAGAG
AAGGCGCCAAAGGTGTATATATATGTGATATTGTTAAAGGAGGAGTCGCAGACATTGATG
GTCGTTTGAAACCGGGTGATCAAATATTAGAAATAAATGGTGAAGATTTCCGTAATGAAA
CTCAGGAATATGCAGCCACAAGACTTAAAATTTTGATGGGTCAAATTGTTTTTAAAATCG
GTCGAATTCAACAATTAAAACAACATTACACTCCTTCTTACTTAATCGCCAAAGATGATA
ACGACGATAATAATAGAACTTTAAATAAAGGATTTCCACACAATGGTCACGGACATTCAC
CTGCTCGTTCTCCGTTGACAAGTCCTGCTCATGCTCGGTGATAGGGACTACACATTTTTA
CTTTAACACTATTACAAGGTTGTGCACTTCTTGAAATCGAATTACAAAACTGAAAAAAAT
GTTTAATGTTGCTGCAAGAACTTGTAACACTTCTTCCGTTCAATACATAAAAATTTACAA
CTTAAAAAAAAAAAAAAAAAAAAAAAAAAAAAAAAAAAAAAA
>gir_mul_otxA gm_1431_0_1_3
CGGTTGAATGAGAAGACAGGGAGAAAAAAAAGATCTCCACATTAGGATTAACCAATGACA
GCAAACCAGTAACTGCTATTCAATGCAATAGTATTTCTACCAGTAATCCGCGCTTTGTGA
TCTAATATTTCAATAAGTCCCTGACAGCTCCAACATTTTAATCCAGCAAAAGTAGCTTAG
TCAGAAGAACCTCAACATCCGAGATTTGATCTGATATTACGAGATTAGCACTGTATTAAC
CAAACCTTATCCCAGCAACTGCTACTCCATTGAAGACTACCAGATAATCCTTCTGAAATA
CGAGACATATACAGAGCCAATATATCATTCAAACTGGCAGAGAATAATCAGTCTTCAGAT
TCCATTCATTTTCCGTATTACTCTTGCGGATCTGTTCAAGTTATCTCTGCGTCTCCACAA
AGATTTCGTGACGGAGAAATGTTTCTACCACCGTCTCCAAATGCCGCTTATTTGGTATCC
AAATCTTTAACCCCTCAAATTCCTTTATATGGGAGTCAAGATATTAATTCAAGTTTAATG
CATCAATCACCGTATTATCCCAGTTTGAATTCCACAACTATTCCTTATTCAAATTATGAA
TCAACATCAAGTATTGGGTTACCAAATTTAAATGTAGGCAGTTGTTATGTGGCAGGAATT
AATACTCTTGAACGTTATGGGTCGGGAATGAACACAGCATATCAGCATACTCCGTATTGG
TCAAACAGTTATCATAACATGATTGGATCCCCAGTTGGAGGATTTGGAGCCAGCGCAATG
GCTGCTGCCGCCAATACCATGGCCATGGTTGCGGCTAATGGTTCCAGTTTCGGCGGTTCT
CCCCAGAGTTATTTGAATCAACATCCAGCCCTTTATCAAGGAACTCAAGTGAAAAAAACC
CGACGAGACAGAACAACATTCACTCGACAACAACTGGAAATTCTCGAACTTCATTTTGAA
AAGAACCGATATCCAGATATATTCTTGCGAGACGAAATATCATCCAAGATTAACCTGCCG
GAATCTCGAGTTCAAGTTTGGTTTAAGAATAGAAGGGCCAAAGAAAGACAAAAAAACAAA
CAGAGGACCATTGGATCTGTATCGAGTAACATTAATAATCATGGCAGTTCAAACATCCGC
TCAACGTCTGTCTCTACTCGGATTCCTGGATCTTCTTCTCGAAACAACCCTACAACTAAA
ACATCTACAGCAACTTCATCTTCAACCAATGTTTCATCAAACCTAAAAATCGAACCTGAA
TTGGTTCAGTCAAACAAATCTTCGATTATTAAAACACCAACTGATGATTCAAGGATCAAG
AATATAACATCAGAATCTGAATCTAATCAAACCTCTTTCAATGATCATCATTTGGATACA
ATGATAAAAAATCCTCTAAAATCCAGTCTAAAGAGCAGAAACAGAATGAACGTTTATTCT
GATACCCATTGTAATCTTTCCAATAACAGTGACGCTTTAAACCATGCATCTGTCGAGGAT
GATTCCGATTTGGGTTTAAGCCGAACAAGTTTCTCATTTATAAACAAAAACTTTAGTTCC
GATACCAATGGGAATGGACCTGAAGGGTTTTATAATTCAGAGATGTTAAGAAATATGTGG
CAAAGGAGATCAGAAAAATACAATTCACTTTTTCTAAACTCAGAAAGAAATGGCAACAGT
TCTTGTTATCGGCCGTCATATTTGGACTTTATTCCCAAAACTATTGGCGCCAATCAACTA
CAGAATTATTCCTCCTTAGGTAACGATGGTATACCTTCATTAGGTCGAATGAGCCAATCT
TATACTAATAATTGTACTGGATTGGACCAGGAATCGGAATTATCAGCTGCCGCTGCGGCC
TATTACGGACTGAATAATACTAGCACAATGCGTAATTTTGATAGTGATACGTCATCATCT
AACGTCAACTGTAATAAACTTTATTATTCAAACTTATTTTCTTTACCAAATATGGAAATA
TCCTCTGAGTTTACCAACAATAACAACAATAACAATAATAGTAACAATAATAATGGACCC
AATACGCTAACAGATACGGATACGGATAAATTAGAACAAACAAAATATTACACAAATTTG
TCCGAACAGTTCGTCAGATCGACCCTAGATGAATATAGCAGCCAGAGCGCCAATGATGAT
AACCAGAAACTTTATGGCGATTACAAAAAGATTGATACAGTCACTTAAAACGATTTATCC
CTTGGAAATTTATTGTAACTCTTTTTTAACAAAATATCATTAAATACAATGGTTTACTTG
AAAAAAAAAAAAAAAAAAAAAAAAAAAAAAAAAAAAAAAAAAAAAA
>gir_mul_34512 gm_7049_0_1_9
TATTTTAGTAATTTGATGACTCTCTCAGGAGGAGATCGCGATTTGTAATTTTTTATTATT
ACAGACTCTGATTAAAAATTAAAAGAAAAATGATTAAGCCTAAAGTTATCGTTGGTATCG
GATGTTTAAATCTTCCCACTTCATTTGTTTCGTATTTTGCCGAGTTTAGTGTTGCAACTG
GAGGATATATTCACGATAAAGATGTTATAAAAACGGAAAGTCAGTCAGATCAGAATCCCG
TATTCAAGTGTCAATTAACGCTGGAATATTTCTTTGAGGAACGACAATGCATCAAAGTGG
AAATATTCGGGATTACAGAAGATTCCAAGACAATAAAAATTGGATACACAGAATCAACAG
TTGGCCGGGTCATTCACAGCGGTGGAGAGCTATACCTACAAATCAACACCGAAAACGAAT
CATTTTACGGAAATAATGATAATCAGTCTCCTCTTTGTATTTTTTATGTTCGAGAAGATT
CTGATTGTAAGGAAAATATAGAGATTAAAATGCAAGGATTTGGTCTGGATAAGAAAGATC
TTTTCGGTAAATCAGATCCGTATATTATTATGTACAAAAAGAATGAACGCGGAAAACTGG
TCAAAACATACCGAAGTGAAATTATAAAAAATACATTAAATCCGGATTGGAAGTCTTTTA
CGGTGTCTGTGGAGAAACTTTGTAATAAAAGTTTACAAAGTGACATTTATATCAAGTGCT
ATGATTGGGATGGTGCTAAAGGAGATCCTGTCGACATGGACAATGAATTTGATGAAATTA
TTGGAGAATTTATGGTAATTGCTAAAGATTTTTTATTTCCTTATAATCAGGAACGGAAAT
TCGAACTTATCAATAACAGAAAAAAGAAAAAGAAAAAGGGTTATACAAATTCCGGAATGG
TCTCAGTGAAGACAAATCTTGTGACAAAAGACTACAGTTTCATTGACTTTATGTTTGGAG
GAACTGACTTAAATTTTATTGTTGCGATAGACCTAACCTCTTCAAATGGTGATATTCATG
ACCCCTCTTCACTTCATTTCATTGATGAAAACTCCAGCAACGAATATTCAGTCGCCATTC
AAGCGGTTCTTGAGATTCTTCAGGAATACGACAATGATGAACTGTTTCCAGCATTTGGAT
TTGGTGCTCGAGTTGCCCCGGACTTCAAGATATGCCATGAATACCCACTGACAGGAGATT
TTTCAAACCCGTTTTGTCACGGGGTCGAGGGCGTCATCAACGCTTATCACGAAACACTTC
AAAATATAAAATTATCAGGTCCAACCTATTTTGCTCCAGTTATTCGTCAAGTTATTAATT
TGGCCAAACAATATTGCGATGGCTCCCATTATTTTGTTTTGCTAATGTTGACAGATGGGA
CCGTTGACGATTGGGTTGAAACCAAAAAGGCTGTAATTGAGGCATCCTATTTACCAATAT
CAATCATAGTTGTCGGAGTCGGAGGAGGAAAATTCTTAGATATGAAAACATTAGATCAAG
ATTTTGGATTGCTTAAAGTTGGCAACGAACAAGCATGCAGAGATAACGTTCAATTTGTTC
CAATGCGAAAATTCTTGAGACCTGCAGCAGATGGAAGTGATAACATAAAGTGGAGTAAAG
TGGCTTTAGCAAAGGAGGTACTTGCAGAATTGCCCGAACAGTTGCTTGATTATATGAATA
AACACAATTTAAAGCCCGTGGGTGATATAAAACTTAATCAGTCATTTGCTACGGAAAATT
TAAAGCCTAACGCTAAAGATTTTGCTCAGCAAAAATTGAGAAGATGTGTTACTGCCTATG
GGATGATGAAAACTTCTAACCGAAAAGGAAGTACAGATGGATTAAATGGACGAGGATTTA
GAGGCACGAGAAAGTGCTCAGTTGATTCTCAATTTCTAGAAGACTTACACAGAAGCTCAT
CACAACCTAGAAGCAGTTTTTCTGAACCCCACAGCTAAAATATCATTTTAAAATTTGTGC
CTTAATCAAATCAATTTTATTGAAGGCAACTAAAAATGAAACTGAAAATTATTAAACTTT
TGTGAACTTTACTTTGGTTAATATTAGATTGTAAAAATAATGTTTTCTTTGTGTAATTTT
ATTGTTTTATTAATGTTAAAAATTGC
>gir_mul_pthr gm_49807_0_1_1
AATAGATACGTAAATATATTTAAAATGAAACGAAAATATTTTAAACTTTAATACGAAAAT
GATGCCATTCAATGGAATTATATCAATGCTACTGCTGCTGGTTCACGTTTACGGAAAATC
CATGCGGAAGCCGGAGTACAGAGTCGAGCACGAGAATCAACCGCTGCTTTTGGAAAATGC
AAAATTGGATTGCTTGAATAAATTAGCAAACTTTTCAGTTAATACAATGAATAGAAGTAA
ACTCTTCTGTCCATCGGTTTGGGATGGAGTTGTTTGTTGGCTTGGAGATTTTCAGCCGGG
AAAAACAGTGAGCCAACCGTGTCCTAATTACATTGATAAATTTATAAGAAAAGGAAAGAT
TTATAAGACCTGTAACGATGATGGAACTTGGTTTCGTAAGGTTAATGTAACCAAACCTTG
GACAGACTTCACTGAATGTAGAAAGTCGTCAAATACAGAACCTGTTTTATCAATTGTTGT
TGCTATAAGCAATATTGGATTTGTTGTTTCAGTTGCGTCTGTAATATTGGGAATTTTGAT
TCTGAGATTTTTTAAGAATCTCCACTGTGACAGGAACACAATTCACATTAATCTTTTCCT
TGCCTGTCTGTTGAGATCATTATCCAGTTTATTCTCCCAACTGCAAACCAACAATGAAAC
GAATACGTGGTGCAAAATTGTGATGTCTTTACATAATTATTTGATAATGGCAAATTTTAC
GTGGGTTTTTGTCGAAGCTTTATATTTGCATAATGTTTTGACCCTTCACACATTCAAAGA
AACATCCGGTCTTGTATTTCTTTATATTTTAATTGGTTGGGGACTACCTTTGATTGCAAT
TTCAATATGGGTAATTTTAAGATTAATTTACGACAATACGTATTGCTGGGACGCAGGAGA
CAGTGAAATCACTCTGGATATGTGGGTATTATTTGCTTACCCGGTCATTCTACTCATTCA
AAATATAATTTTCTTCATCAAATTAATCGTGATTCTTCATGCAAAAATGGTAACGCATCA
ATTGTCAGCAACCCAAAACAAATTCAGAAAATTGGCGAAATCAATTCTTGTTTTAATGGT
CGTGTTTGGACTATATCAACTCATATTCGTTCCTCTTGACCTCATTGAGAATATGTACAA
CAACGAAGTATCATTCCAAATAAAAATGTGTTCAGAATACCTCTTGAATTCGGCGCAAGG
CTTCATGTTGGCCATGATGTTCTGCTTTTGCAATTCAGAGGTTTTGAAAGAAGTTAAAAG
AAAATTTCAAAATCATAGAAACACAAGAAGTCTACACACGACAGAAGACATTAAAATTCG
GGATAATAGTTGCAGGAAAAGGCGCGGAAATCAAGATTCCATGAAACACACAGAACACCA
AGTGACTTGCCAGTTTTCTATATCCGAAGATATTGATAATAATTGATGTTTTCATTTATT
TAAGTAGTCTTCATTATATAATTAATATTGTCTTTGAAAACAGTTTACAGAAAAAGTAAC
ACATTCATTT
>gir_mul_30963 gm_10443_1_1_11
AAGCAAAAGAGGGCATAAGAGATCGGGTAATGTGACTGGGGTTCAGGCGTGTTCTTTTCC
GCCCCCCCCCCCCCCCCCTTTTTTTTTTTTTACCAAGGTTGATGAAAGATTATTAATAGA
CTTCATTAAATATTATAAATTCGGGGTGGTTTTTTTTTTTTTCGAACGAATCAAAAACCC
AAAAATGTTTTCCAAACGCAAATCTCTCAAAACCGGAAAACCGAAAATCGTCAATTTCGA
TACGCAATCTTCTGTCAATAATGAATCCGTGTCTCAAGACGACTGTATTCCCGGGTTTTA
TTTCGGTAGCGCCGGTAGTATTTCCAATAGTAATAGTAACCCTCCTCCGTTACCATGGCA
GTCTAATAAGACGGAATTTTTGACCGGGTACTCCCACGAAGAAATCGATAAGATCATAAC
GCCGAGCGATAGGTTTGAGAGTCTCCTGAGTAATAGTAACAGTGAAAGGAAACCCGAGAT
ATTTGTCCCTATCGACAGTCACCATTTCGACGAGGAAGACTACAGGAACCACCGGCACCG
GGTGTACCCGCACATGCATCAGCCGTTGAAGTCCATGGAGCCCCGGGTGTTGAGGAAGAT
CAAGGAGAAGATCAGGGACAATAAGAGGGCGCAGTTAAGGGCCGCGACCGCCGGGGTTCC
GACCTCGGTGCCGCAACTGTTGCTGGCGAGTACTTCGAGTGATAGTCGGGTGTTGATAGG
GAGCAGTAGGGCTATGAGGGCGGTGTCAGGGCCGGTTGTTAGGGTCGAGCGGGATGAGGG
AGAGGATTTGGTTGAGACGGTCGGGATGATTGAGACGTTGACTGGAGTGGAGAGAGGCCC
GGGTGGGACGGTTGGGACGGGGAGGAAGAAGAGAAAACGGAAAAGGAGAAGAAGTAAGAA
ACAGGAACCGTTCCAGCCGACCCTTGGAAAGTTGAGTGAGGAGAGTAGTTCCCCGATTAA
TAGCGGTAACGAGAGAGACTTTCTGTTAGGGTTTGGAGGAGATTTGGAGGAAGAGTTTGA
GGAGGAATTTGAGGATGACGGAGACGGGGTTGAGGAAGGATTAGTGCTGGAGGAGTTGTG
TGCGGTTGTGAGTGTCGATAAGGCGATGGAAGATGTAATGATGGATGAGGAGGAGAAACA
ATTAATGCTGGAGCTAGATACACCGGTAGAAAACGTGAAACAAACAGAAGAAGTAGAAAA
AGATGAAGAAGAAGAAGAAGAAGGAATTGAAAAAAAGAAAAAGAAAGAGAAATTAATTCC
ATTTTTGGAGGAAATTTCGTCGACAGATCAACCAATTGGATTTCTGGATATGACGCTTCA
AACAAAGAATATACGAAAACATTCATTACCAGTTTTTGTTGATGGTGGACATTTGGAGGA
AAAGGTTGATTTGATTACCAGTCAAAGTTCGGCAGATCTTATCCACTCGAAAGCATCACG
TAAGAGGTTACAATTCGATGGTTCAGTCGATTATTCAGATTACCATAAACCGCTAAGTAC
GGCAATGCCACTACCTGTTGACGTGGGAAATGATGACGTAGTGGATGATCTCAGATCAAC
CAGCACCAGTTTGGTGGCTTTAACATCTACGACTCAACCTCATCCTGACCTGAATCAGTC
GAGTTTAACTCAAGTTGCCAGCACATCAGCTCTTACAAGTGAATCGTGTATCAAACTGTC
TAATTGTAATTTTCAAATTGGGTCTATTGATAATGTACAAGTCTCAAAACAAAACGTTTT
CAATCTCCAATCAATTTTACCATCCAATCGAAGTATTAATGAAGTACCAGAATCATCTAG
TAAACCAAAACCCTCACCACATCATTCTCATCATCATCACCATCATTATCACCATCATAA
AGAACATTATAATAAAAGAGATCTTGAAAAGCGAACGTTTAGTGGGCAAGACATGCGATC
CTTGTGGCAATCAAACGATCAAGATGAATTGGACGAATATCAGTCAATGCTTGGAGATGC
CATAATTGATGATATGAGGAACCACCGATGTTACGATATGCCTGCCTTAAACAGAACAAG
GATTCGTAACAAATATGCTCATTCTAATAATGAAAAGAAGCCAATCCAAAGGTCGAGAAG
TGAAAGTCATTCTCAAAATACCGTGGACAAGTCGAATATGTCACAAGAAAAAGTAAGAAA
GTGCAATACGTGTGGAGATGACAACCTCCAGAGTCCAAGTTATACGAAAAGCCAACAAGA
TCTGATTTTTCAAAGTAATGTATTCCATAACGAATGCAACTGCAGTGACGCAACGTTTGA
AGATCCTTTACCGTTGTTTGTTGAAATGGATATTCTCAAATCACATACTCACTGGCGGGA
GAGCAGTCGGTGGGTTAAATATGAACAATGTTATAACGAATGCTCAGAAACTTTTGGAAG
AGCTCATAATTCTCCATTAAAATTCACAGCATTTACTCAATTTCGTGTACAAATGGAAGA
CGCTCTTTTTATGCCTCATGTTGAAGTAAAATCGTTATCCGAGGCGGTTAACCAACTTGT
TGAACAGCTACTTGTATCTCAATTGTTTACGGAGTTACGTGATTCTTATTATGTTAAAGA
AGTTTTTCGACTCAAACATTTACATCCTGGAGAAAAGGTTGGTTATGATATAGACGACGG
GTTAAGTCCGCAGAGCGACACAGTCCATGCGTCTGACTGTTCCGCAAATATGTTACACAC
TTTAGACAGTAATGACTTCAATTTAAGAGTTATTAACACCACCCCTGGAAATTTAAATAA
TGCAGTTTCTTCGAATTCATTTTATTACAATATGTCTAGGAATAAAATCGAAACTGGTGG
ATTAAAATCCGTGGATCCGTTGAGTGGAATAAAATATTGTCAACATTCAAATTTTCCTTC
AATGATTAAACTTTTGAAGAACTCCATTCCTATTCTAAGACACTCCAAACAATATAAAAG
TGATCTTGAAGGTCATCTTCCCACGAATACCGAAGGTGTAACTGTTCAGGTTGGAGAATT
AACCAAATTGAAGAAACCCTTTTTAGCTATAATGAGGTTCAAAAGCCCTTTACACATGGA
CAAAGTTACTGAATTGAATGTGCCAATAAGGTTTATGATAGTTTGTCTTGGACCTGTAGG
TCGAGTGAAATATGAAGAATTGGGTCGTGTTATATCGACAATGATGATCAACAAAGAATT
CCGCCGAATGATGTATCGTGCAACAGATAAATATGAAATAATCGAAGGTCTCTACAAATA
TCTCGATACATGTTTTGTTTTATCCTATTCCGGACCCCATCCTACACGGAATATTCATAC
GATGCTAGATCATATAAACGATTTCTCACGACTTCCGGGCAATATTTCACCGCTCCGCTC
GGTGTGTAAAGACAACGAGATGGTTCACGGTGTGAAACACAGTGTTAAATACCAATCAAT
TAATGATGAAGAAACGGCCCAGTTGTTGAAGCACGAAGACGGTATAAAACATTCTGCATC
CGTAAATTGGGCAGATGAGCAGCATAGTCAACTAGTCAAACGAATGGATCATCAAAGAAG
TCGTGACCCTGAAATGGGTGGAGACCGTCAGGTTTCCTATAAGAAAATCGATTATGAATC
GGATACTGAAAAACTTCCATCTTCAAGTAAAGGAGACGCATTTATCATATATTCAGAGAA
ACTCGACGACAACGTATGTGACACCCGGTTTAAAAAAGTTGCAAAGTCTAATACGAGAGT
GTGTGACAGTATTTTATTTTTCTTATTCCGATTATTGAGACTGGATTTGATCAACTATAA
AAAGAGATTTGCATCTGATTTCGTAGATGTATTTAAAAAAGATAATATTGTATTAGTACT
TTGCGGATTGCTCTATCTATATTTTGTTTGTCTCTCTCCTGCTCTCACTTTTGGAGCTTT
ATTAGGAGAGCTGGTTTCCGATAAATTTAATGTCCAACTGGTGCTGGCATCTCAAGGGAC
ACTTCTGATCTTATTTTCTTTACTCGGAGGCAACCCTCTCCTTGTTATTGGCATTACTGG
ACCCATGTTTTTGATGGAAACTGTTATTGGAAAGATGGCACATAGTTTTAATGTGTCGAT
CCTATTGTACCGGTTTATTATTGCCATATATTGTACCGTCATCGGTATTTTATCGCTCGC
TTTCAATATCACTTGGATTATGCAAAAGGTCCGCAGATCGGTGGAAGAATGTTTCAACGG
TTTTGTCGGTCTTTATTTTATTTTCAAATCTGTTTTAACTATTGTTAAGATATTTAGTAT
TAGCGAACCATTAATGTTGAGCGCAAATATCACTTCTTTCAATTCGTCAGAAGCATTCAG
TAACAGCAGATATTTGTACACAAACCGTATCCCAATTGGGTTGGCCTCATTAGTTATGGC
CTATTCCATGTACCAAATATGTATCGCTCTAAACGATGTCAAAAGAGGCAGATTTTTTAC
GAGAAAAATTCGGAAAATGGTTGATTATTTTAATGTTGCAATCGGAATTCTCGTTCTTAG
TTTGATTAATGTTGTTTTCTTCAAAATTCTTGACATAAGGTTACCAACCCTCAAGGCGGA
GAGTGATAATAACCAGTGGATCAGGTGGCCCCCATTCCATGAGATCGGTTCTTCTATGAC
AATACCAGCTCACTTGATCGCCTTTCTTTTGGCATTTGCTCTCCTAGCCTTGAATTTCAC
TGAAACCGCTATTTCTGGAATCATTGTTACACGACAAGATCGAAAGCTGGTTAAACCTAG
TTTATTTGCTCAAGATCAGTTTATGTGTCTATGTGTTATTCCTCTTCTGAGTGGATTATT
AGGATGGCCATTTGTATCCGGTGCAGCTGTAAGATCCACTAGCCACGTTATTGCCATGAC
TAAATGGGATCAAAAAGTTATTCCTGGAGTTAGACACAAAATTTTAGGAGTAGTTGAACA
AAGATTCACCATTCTTATTGTAGGCGGTTTATTACTTGCAACAGTTTCAGTTGAATTTCT
GTTAAACTATATTCCTAAATCAGCTATGCTCGGTATGTTCTTCTACATGGGTGTTATGGG
AATTCGAGACTTAGTTGTCACTCGTCGACTTATAGCAATGTTTAAAAGACGTAAACATTG
GAAGGATCACGAATATTTGAGAGATATTCCGACTTCCGTATTGAAAGCATTTGAAATGTT
GCAACTGGGAATGATAGTCTTGATGTTCTCAATGAACTGTATTACAGAATTCACGGGAAT
ATCTTGGTGTTCGTTTCTGATCCCAGTTCTTCTACTTCTATTCGCTGTTTGTCGAGAAGT
AGTTCTCCCGAGAGTATCTTGGTTTGAGCATCATCTTGATAAGTTAGATCCTCGGCACGT
AATCCAAATAGCAAATATTTCTTTATCAAATTATCACTGTGACAATCTATCAGTATCAGA
CAAGAGCCCGGCCACGACCAATCGACCAGTCTCTGCCAACAGTGGTGCTCCGGGCTCCAA
TATGGCGTCTTACAGTCGGGACTCTCAGTCCGACATCGATGATAGTATTGATACATCCGG
TAACGAAATGAGTTCCTGCACGAGTTCCGATCAAGAGTGACACGTCGATAGGGGGACCCT
AATTCAATTGATTTGTACATAATCCCCAGACTTCATTGACACACGCACATATATTCACAC
AGTCATTTCAGAATTCTATTTTTTATAAATAATTTAATGATTGAATTTAATTTTAGTTAG
TTTTTGTGTCACTTTTGTTTATCAATATTTCAAATAATTGTTATTGTGCAAAGTATTTTT
TCACTCCTTTTGCTGATATTGTTCAATTTGAAATATTGCTTTTGATATTGGTTGATAAAA
TGCGGATGGAGTGATAATTGATATTTATGAATGTATACATATATATATATATGTATATGT
GTATGTGTATATGTGTATATATATATATGTATTTGTTTATAGCAGATTTTGT
>gir_mul_glut3 gm_75535_0_1_1
GGACTTTTGTTTATCTGAATAAGTGGTAACGTATTATCCAGACTTTAAATAATTTCAAAC
TGAAATATGTCCGATAACATCAAGTTATTCTGGTTTCAAGGAAAGCCTGCCAAAATCACA
TCGACATTATTTTTAGCTGTTTTAATAACGACTGTTGGTTCTTCTATGTTATTTGGCTAT
AGTATGGCAGTTCTGAACAACTTAGAATTTAAAGTTAAATGTTTTCTATATTCTCAATTT
TGTTCTAATTCAACAAATGAAGTTAAATTAAAAGCAAATACACTGTTTGGATCATTAACC
ACAACGTACGTTATTTTGGGAACTGTCGGTTCGTTTTCTTCTGGTTTAGTGAGTGACTTT
TTCGGAAGGAAGAATTCATTATGGATGAATAATTTTATCGCAATTTTGGGCTCTGTAATT
AGCATTATAACATTGTTTACAAATAACATTGCACCAATTTTTTTGGGCCGTTTGATTCTT
GGTTTAAACGCTGGTCTAACTACTGGAATAGCTCCAACTTTTATTGCCGAAATTACTCCG
ACATCAATTCGTGGAGCTGTAACTGCTTGTCATCAACTATTTATTACTATTGGAATAGTA
GTGGCATATCTTCTAACAATGAAATTTTGTCTCAATACTCCGTATTGGGTTGGTGCTCTT
GGAATTCCATTAATCCCGGCCGTCCTTTCTGCAGTAACTTTACCATTTTTACCAGAAAGT
CCCAGATATCTATATGTAAATAAAAATGATGAAGAAAAAGCTAAGGTATCATTTATAAAA
TATAATCAAATCCAAGACGCAACAACTCAGTTGGCAGAAATAAAATCGGAGGTAGAAGCT
CAAAAAGCATTGCCCAAATTTAGGATTCTAGATCTTTTCGTAAACTCAAATTATAGACTG
GCCGTCTTCATTTCTATCGTTCTCAATGTCATGCAACAATTCTCTGGTATTAATGCGGTA
ATTGGATACTCCAAAAACATGTTTGTTTCTGCAAAGGTTCAGGAAGACTACCTTGAATTG
TGTGTTTTATTAATTGGAATACTGAATACATTAGCCACAATACCGGCTGTACTCTTGATG
GAAATTGGAGGTCGTCGTAGTCTTTTAATATATCCTACTTTTCTACTCATAGTTTCTCTG
GTTTTCTGTTTTATTATGATTGGAGTTATTCCATCAGCAACAACAAAGTCTCCACATGTG
TGGGCTATTATATCTGTTGTATCAATTTGTTTGTATATTATTGGGTTCGCTCTTGGAATG
GGCCCTATTCCAGGAATAGTTGTAGCGGAAATGTTTACTCAAGCTCCAAGAGCTGCTGCA
TACTCGCTAGCTTTAGGAATCCAATGGTTTTCATCATTCATTATTCTTTTGCTTTATCCA
ATTATAAACGAAGTTATACCAAGGGGTTATGTATTCATAATATTCCTGGCTTTCGTTATT
CCATCGATTATATTTCTAATATTATACATGCCAGAAACAAAGAACCGTTCTTTTACTGAT
ATTGCAAAAGCGTTGGCTGGTAATAAAGTTAAAGCAGAGAGTGCCTAAATTCAGATAAAT
AATGACATGAATAATCAATTAAAATAGGGAAACAAATAACTTAAAAAAAATGATTAGGTA
AAATGTTTCTGAAGAATGTTGACATTTGAAGATTGGTAAAGATCAATGTTGGTAAACAAT
AAAATTAAGTTGATAATATTATCCTAAGATAGTGTAGTAGTTATTTTATTATTTGGACTA
TCCAAATTGGTGACCGTTTTATCTGATTTATTTTAGATATAAGTTTTCTTTTTTCATGTA
TTAAGAAAGTATAAAACATGTACCCAAATTTTTTTTTATTTTTTATCGCAAATTAAAAAT
CGATTCTCTTATGTCGTTTATTTATGTCGAAAATGATAATTAATAATTAATTTATTAAAT
>gir_mul_cds gm_5041_0_1_1
ATCAAGTTCATTTATAATTTGATTTTGATTTTTATTAGCGATATCTGTCAATTGAGATTA
TAATGGAGGAAGAGGACGAAGTTCGGAAAAGAAACGTTCAAGATAAAGGTGATGAAGTCG
TTGTCGAAGATCTAAAGCCGAATACCGACGATGTTGTGCCGGACAGTGGTTCCGGTGAGA
ATGGGGTCAATATTGCTGACTTGAACGAGCTGAAGAGCATTCCACAAGGCACAGACGGAT
CACCAGAGTTTTTGAGCGGGTGGCTCGAATTAATACCGAATAAATGGCGAAATTATACGA
TCAGATTCATTATGACGTTCTTGATGATCGGAGTTTTTGCGTTTCTCGTCTATTTGGGGC
CGATGGCGCTCGTTGTCCTGGTTATTCTTATTCAATTGATGTGCTTCAATGAAATAATCA
ACATCGGCTATATCGTTTACAAGTCTCAAGATCTTCCATGGTTTCGAACTTTATCGTGGT
TTTTTCTATTTACATCAAATTATTTTCTGTTTGGAGAAGGTCTGATTGGAAATTTCCGTA
TTTTGCTCGCAAAAGAGGATTTGCTACAATCCTTAGTGACGCATCATCGATTTATATCAT
TTTGTTTGTACTGCTGTGGTATCGTCTGGTTCGTTCTCAGTCTCGTGAAGAAACATTATT
TACAGCAATTTACTTTGTTTGGGTGGACTCATGTAACTCTTCTGATCATCGTTACTTCAT
CACATTTTATCATGAACAACATTTTTAATGGAATTATATGGTTTCTTGTGCCAGTTTCAA
TGATAATATGCAATGATATTATGGCTTATATGTTTGGGTTTTTCTTTGGTCGCACCCCAT
TGATAAAACTATCACCCAAGAAAACATGGGAAGGTTTTATTGGAGGTGGAATTTCAACAC
TGGTTTTCGCTATTATTTTCGCTCAAATTCTCATTTCTTATGATTATTTTGTCTGTCCAT
TGGAATATGACGATGTCAAAGGAGCTTTATCAATGGAATGCGTCAGAAATCCTGTATTTC
GTCCGGTTGTTTATGAACTACCATCTTATTTATCGTTCATTCCTATTAGCAAAGTTACTC
TTTATCCTTATTTCAAACATTGTATCATCATGGCCATTTTTTCATCTGTGGTTGGTCCAT
TTGGAGGTTTCTTTGCAAGCGGTTTTAAGAGAGCTTTCAAAATAAAAGATTTCGGTGATT
TGATCCCAGGACATGGAGGAATAATGGATAGATTTGATTGTCAAGTGTTGATGGGGGCTT
TTGTTTACTTCTACTACAATTCATTTATAAGAATACCGAGTCCGAACTCATTGCTGCAGC
AAATATTCACGATGCCGCGCAATGATCAGCTCGATTTTTATCAGAAACTCAGTGATGGTT
TGATCCGTCGAGGAATACTATCCGGATAGAAATGGTCGATGACATTCACATCACAAATCT
ATTTTTATTATTAGTTGATCACACATATTTATTGTTGTTTCGTTTGTATTTTTATTTGAG
AATTCAATTGTTGTTTATTGTTATTAATACGATTACTTTTCATCTTCATTTGGTCATTTA
ACGAAACTCGTGTATATGGACTTGTATTTTCATTTATTTTTATTCATTTCGAACTTTGAT
GATTTCAGTGCGGATAATCCTGTTATTATTTTTGATAATTGTTATAATTAATAGCAGTAA
AGTAATAATAAAAAATATTTTGACCATTTGAATATCGAAATATACTTTCGTTTTTATACA
CATTCGAAGAAGTTATCACATTCGACTAATTTTATTTTGGAAATTGGAAAAAAATTCATT
TGTATATAACTGATTGGTTGTATCATACACGTGTTCCAAGCTCGCTATGGTATACGCAGA
TAATCTGAATGAAGATTATTGTGAGATTTCTGTTTAATTTATTTTTAAGGCTTTAAAACA
AATAAATTATCCAAATACAAAAAAAAAAAAAAAAAAAAAAAAAAGGGGGGGG
>gir_mul_myoVIIA gm_2286_0_1_2
ATCGACTGTCGCAAATTAATGATTCAAACGAGACTCTTTTCAATATTCTGATACGATTTG
TTTGTTTGTTTGCTGTATTTTGTGAGAATCAAATACGATTTAATCGATACAATCAATTAA
GAAAGAGAGAGACAGAGAGAGAGAGTATCGAGTGTAAGAATGGTGTTCAATAAGGGAGAT
CACGTTTGGGTGGAAACGAAGGCCTCGGGGAAGGCAGTTCAGACAGTGTCGATTGGGGCC
GTGATCAAGGATATCGTGAAAGATCAGATTACAGTGATTGACGACGATGGACACGAGTTC
GCACTGCGACCAGGCACACGTCTGAGACTGATGCACGTATCGTCCGTGGGCGGAGTGGAC
GACATGATATCTCTTGGGGACCTGAATGAGGCAGGCATCCTCAGGAATCTTCTGATTCGG
TACAGGAGGAACGCGATATACACGTACACGGGCCGCATCCTCGTCGCCGTGAACCCGTAC
GCCAGTCTCCAGATCTATCGGGTCGAGCACGTCCAAGCCTACAGAAACCGGAGAATGGGC
GAACTGCCCCCGCACATATTCGCCGTCGCCGATAACGCCTACAATGACATGCGGCGGTCC
GGCCACGACCAGTCTGTAATCATTAGTGGCGAGAGTGGCGCCGGCAAGACCGAGAGCACC
AAGCTCATCCTGCAGTTCCTGGCGGCGGTGAGCGGCCGGCACTCGTGGATAGAGCACCAA
GTCCTTGAGTCAAATCCGATCCTCGAGGCGTTCGGTAACGCGCGCACCATCCGCAACGAC
AATTCCAGCCGGTTTGGTAAGTACATCGACATTTACTTCAACGACAACGGAGCGATCGAG
GGTGCCAAGATTGACCAGTTCCTCCTGGAGAAGTCGCGGATCGTGAACCAGGCACGCGAG
GAAAGAAACTACCACGCGTTCTACTGCCTGCTGGAGGGACTACCGGCGGACCTGAAGAAA
CAGTTCGGGTTGGAGTCGAGTCGGCACTACCATTACCTGAACCAGGGCGGCCCGCTCGAC
CTCTCCGCGTCCACAGACATCGTCAACTTTCCAACGCTCCAGTCCGCCATGAAAGCGCTA
GCCTTCTCCGATACTGACTGTCTACACATTTTCCAGCTGCTCGCGGCGCTCCTCCACCTC
GGCAATCTGACCCTGTCGGCGCGACAGGAACGCAATCTCGACTCATGCACTGTTGTGATC
GATACCGAGTTCCAGCAGGCGGTCCGGCTACTGCAGGTCAATGCCGACAATTTATCCAAG
GCCTTGACCACAAAGAATATCATCACAAGGGATGACCTGGTCGTCACGAACATGTCTGTG
GCCCAGGGTATCAACATCCGAGATGCCCTTGTCAAAGGTATTTATGGACGAATGTTTGTG
TGGATTGTTGATAAAATCAACGGAGCCATCTACAAGCCATCTCTTGCTAGAATCTCGAAT
AACTATAATAATAATAAAGGAAAATCTTCTTATAAATCTAGTTACACGTCAATTGGAGTT
CTTGATATATTTGGATTTGAGAATTTCGAGTGCAACAGTTATGAGCAGCTCTGCATCAAC
TATGCCAACGAGAATCTGCAGCAGTTCTTTGTGAAACACATCTTCAAGATGGAGCAGGAA
GATTACGCGGCCGAGTCCATCGACTGGCAGCACATTTCCTTCACCGATAATCAGGAGACT
CTCGATTTCATCGGCGTCAAGAACTGCAACATTCTTGCCCTGATTGACGAAGAAAGTCGG
TTCCCAAAGGGCACTGACATCACGCTTCTCAACAAACTCATCAGCACGTATTCCAAACAT
CCGAGATTCATCAAACAGAAGGCCGACATTGTCAAGATGTTTGGAATCGAGCACTTTGCC
GGTGCTGTCCACTACAAAATTGAAGGATTCCTCGAGAAAAACCGGGACTCCTTCAATGTC
GACCTTATCGAACTCATTCAAACGACGAAGAGCGAATTCTTGAAGTCTTTATTTGAAAAA
GACATTTCAATGGGATTTGAAACAAGGAAAAGAGCTCCAACCCTTGGATTACAGTTCAAG
AAATCTCTGGATTCTTTGATGACGATTCTACACGAAAGAGAACCTTTCTTTATCAGATGT
ATCAAACCGAACGAGTTCAAGAAAGCTCAGAATTTTGACCGAGATCTCTGTCTGCGTCAG
TTACGTTATTCAGGAATGATGGAAACAATACGAATTAGAAAGGCCGGATACCCAATTCGA
CACAAGTTCTTTGATTTCATCGACCGATACCGGTTGCTAGTGTCGGGAATTCCGCGAAGC
AACAAGTGTAAGGACACACGAGAAATGACCAAAGTCATATGCAAAAAGATACTCGATCTA
GCCGGTTATCAAATAGGAAAGACGAAGTTGTTTCTAAAGGATGCTCAAGACTTGTTGCTG
GAGGAAATGAGAGACAAAATGTTCACAAATAAGGCTATCATCATCCAGAAAACCTGGAAA
AGATTCTACATGAGAACTCAGTTTCTCAAGAAAAGAGCGGCAGCAATAAGAATCGAGACA
TTTGTCCGGAAAGTTATTTGTCGCCGGAAATATTTAAAAATGAAAAAAGGATTTTCCCTA
TTACAAGCGAGGTTCCGGGCTAAGATAGCAAGCAAGAAACTTGCGGATTTGAAAGGATTT
GTAAGAAACGTTCAGCGATATTGTCGAGGATATTTGGCTAGAAATAGAATCAGGAGAAAA
CGGGCAGCAATAATAAAGATACAGGCGTTAGTCCGGCGATATATCGCAATGAAGAGTTAC
AAAAAATTACGAGAAAAGGACAAGAAGATGAAGGAGGCCCTGCAACTGAGACAGAAAGAA
GAAGCGACACTGAAGAATCAAATGACACCGGACAAGGCAATGTTGGAGGCCGAGAAGAGA
CACAAGATGAGGCTGGACAAAATGCGGACCGAGTCTGCGGCGGACGCTCAGCAACAGCAG
CAACTGAGTTCTCACAAGAGACAGAGAATTGCTGACGCCGAGAGGAGGCGTAATGAACCA
GTAGACGAGTCGGAGATGATTGACGAAATATTCGGATCGATCGATGGAGACAGTCTGTCG
GCGGGGGGACCGAGAGCATTCCAGGATCTCGAGTCGTCTAGAATCAAGGCTCTGACAGCC
CACGAGTCTGGGTTCCCAGCGCCGTTGCCGGATTATTTGCATCACCATCTCGATGAGGAC
GTGTCTGAGTTCACATTCTCAAAATTTGCCGCGACATATTTTCAGCGGGACATTGACCCG
GAGTTTATGAGAAAGGAGCTGAAAAAGCCTTTGCTCTTTCACTCGAGTCTCAGCGATCAA
ACGTCGGCCTTGGCTGTTTGGTTGGCGATTCTCAGATTCATGAAGGACCTGCCGGAGCCG
ATCGGGAACACGAGTCGCAGTCGGCTGGAGACTGACTCGACACCGATCATGACCAAGATA
TATCAGTCACTGGGCAGACACACCAACAGAGAGGACCTGATGAGGGGGGCCGCGATCGCA
GAGACTGTGAATAATACGCCTTATGAGAATAATCCTCTCCTTTACGGAAGAAAGAATATA
GTGTCGTTAACTCTAAAAAAAAAGTCCAAGTTTACAGAAGAAGTCGTCAATCATTTGAAA
GGCTCTAATGAATCATCGAGGGCAACATATGTGAAGTCAGTGTTGGAGGAGAGACCGACA
TCAAATTTGGAGAAGTTGCATTTCATAATTGGACATGGGATTTTGATGCCGACATTGAGG
GATGAGATCTACTGCCAGATATGCAAGCAGCTGACAAACAATTCGCGGAGGGAGAGTGTG
AGCAGAGGTTTGATTCTGCTGACCCTGTGTATCGGATGTTTCGCACCGACTGAAAAGTTT
GTGCGGACCCTCCGTAATTTCATCCAGACTAACTTCCCAGAGTATTCGAAGTTCATTGTT
TCCCGGCTTCAGCGCACATTTTCCAATGGCACCCGCAATCAGCCCCCCAGCTGGCTGGAA
CTGAAGGCGATAAAACACAAGGAGCCGATAATTCTGGCCGTAGCGTGCATGAATGGTAGT
ACGGAGACGATTTTCGCGGACTCAGCTTCCACTGCTCAAGAACTGTGCTTGGCTCTCTCC
CAGAAGATTGGGCTGAAGGACCAATTCGGTTTCTCCTTGTTCATTGCCATTTTTGATAAG
GTGTCGTCCATTGGCAGTTGCGGAGATCATGTGATGGATTCCATTAGTCAATGTGAACAA
TTTGCCAAAGAGAATGGTCTGACAGAATCAAAAGCCCAATGGAGATTATTTTTCCGGAAG
GAAATATTCACACCGTGGCACAATCCATCCGAGGACAGCATTGCAACCAACCTGATATAC
CACCAAGTCATGAGGGGCATCAAGTTCGGAGAATACCGGTGTGATTCGGACGATGATATC
GGGAAACTGGTCGCCTATCAGCTGTTCATTGACAATGTCAAGGACTGGTCGGAAGAATCC
TTATCGAAATACCTTCCACAAATCGTGATTGGAAAGACAAAAGAGAAGAGAAAATATTGG
TTAAATTTAGTGAATAAAGCATACCAAAACTTCATCGATTCGCAGAAAAAAAAGTCAGCG
TTATCGGACAAATTAAAAGAAGAAATTGTGAATTTTGCCCGAATCAAATGGCCAATGCTC
TTTTCGCGGTTTTACGAAGCCGTTAAATTTTCCGGACCGTCTTTAGAAACAAACGAGATC
ATATTCACGGTAAACTGGACCGGAGTTTACCTGGTGGACTCACGGGAGCGCATCCATCTG
GAACTGTCATTCCCGGAGATTGTTTCGGTCTCTTCTAGTCGAACGACAGATTTTATTACT
ACAAAAACGAGCAGACTGCATGGGCAGTCGCTGTCTATGTCTACGGTCAAGGGTGACACA
TACACCTTCAACTGTGCCAACTCGGAAGACATTAGGGACTTGATCATCATGTTCCTCGAG
GGTCTCAAGGAACGTAGTCATTATGTCATTGCTGTGCAATCTTTTTCTCTCTCAGATTCC
TCATTTGTGTCCTGCGAAAAGGGAGACTTGCTGATCATCGAGAGTCAGGACAACCCAAGT
AAATTGTCTCCAGTGGGCTGGTTTTATGGAGAAAACTTTCGTACCAGAGAAAAAGGTGAC
TTTCCTGCCGATATAGTCTATATCCTTCCAGTCATAGAATTTCCTTCACAAAGTGTTTTG
GCATTGTTTAGTGATAAAAATTTCGGAGATACACCGGATGGAGTGCGGAACAAAAATGCT
AAAACATCTCAACACACTTTAGAAGAATTTAGTAAAACCTATTTTAGAACATCTTCTAAT
GGAAATAGATCTTTCTCTATGAGTATTGGCAGTCACAAGTCCGAGAATCTGTGGGAGCAC
AGCCGCCAAATGTTGAAATTACCTCTTTTGAAGAAGCTATTGAATAGGGATGACTGGATC
CAGCAAGCGGTTAGTTGCTTCAATGCCATTCTCCGATACATGGGAGATGAGCCCACTAAG
GACTACAACCCCCCGGAAATAGTGGAAGCAATATTCGACCCTTGTTTGAAACACGAAATT
CTCAAAGATGAAATTTATTGTCAGTTGGTAAAGCAAATCACGTCTAACCCAAACCCTCAG
AGCGTTCAATCTGGATGGGAGCTGTTATGGCTGGCCACGGGGATAATGGTACCCAGCTCC
AATCTGCACAGGGAGCTGCTCGAGGTGTTCAGGACCGCCAAATCGCCGATTGCAACTGAA
TGCCAGTCGAGGCTCCAAAAAACGCTAAAACTCGGTCAGAGACGATTCCCACCGCACACC
ATAGAAATAAATTCCGTCAAAGCCAACAAGAGCATCCATCACAATATATATTTTCCCAAC
GAAAGTGTTCAAGCCTTCGAGATAACATCAAACACGAAGTGCAAAGACCTTTGTCAGCAG
ATTTGTAACAAGGTCGGTCTGAGGGACTCCAAGGGATTTGCCTTATTCGTCAAGAGCATT
GATAAAGCAATCAGCATGCCGGAAGGAGATTTCTTTTTCGATTTTATTCGACAACTGAGC
GACTGGGTGAAGAAGCATCGACCACCAAGAGATGGACAATTAGATTTTACATATCAAGTA
TTTTTTATGAAGAAGCTATGGACAAATACTATAGCAGGATTCGATAAGGTTGCAGATGTC
ATCTTCCACTATCCTCAGGAGGTCCGGAAATATATCTATGGATACCACAAGGTGGGTATT
AGAGATGTGATCATCTTAGGCAGTTTGATATTACGGTCCCACTGCAGCGATGAGAACAAA
TCAAAGACACTGTCTCACATAGAATCTTTAGACAATCTGGTTCCTCAGGACGTCTTGAGC
AAGTACTCAGCGAATGAGCTTCAGCAGAAACTGGTTGATCAGTATAATCATTGTGAGGGA
ATGAGCGGAAATGAGGCGAAGATAGAATTCTTAAAGATCATCTCTCAATGGGACACCTTT
GGATCGGCATTTTTCGAAGTGAAGCAATCTACAAACCTGAATATTCCAGAAAAGATCCTC
ATTGCCATCAACAAGAAAGGCGTCTACCTCATACACACAAAGACAAAGGAGACCTTGGAT
TACTACCCCTATTCGAGTATTAGCAATTGGAGTTCAGGTAACACGTATTTCAACATGACG
ATCGGCAACTTGATACACGGGAAAAAGCTGTTATGTGAGACTCCTCTGGGGTATAAAATG
GACGATTTGCTCACCTCATACATCAGTCTGATGCTGACGACCATCACAAGGAATCCCAAC
TGACACCATCAATGAGGCCCGACTGTGGGCTGACTGCATATCACATATGAAATAATATAT
GTTTTTGTTGCTATCTTTGATTTGACAATGAACGGATGATCGTTGTGACCCCTAAAAATC
TAAAAGTTATTTTCACAAAAAAAAAAAAAAAATATTTTAAAAAATTAAAAAAAAAATTCT
TCC
>gir_mul_10513 gm_1855_0_1_2
ATTACACGTTTAATCAACATTTAGGTAAAAATCTATAGAACTTGGACCTTATGCTTCAAT
TAAACGTGTAATGGAAGAATATATCGTTGTCGATGGAGACACTCTTCAGAGGGTCGCAGT
GAAGTTCAATTGCACTCCGAGTCATTTGGCGTCCGAGAATAAATTGTCGCATTTCCAATC
GGTCTTATTTCCAGGGCAGAAATTGAAGATTCCCAAGGTGATCGAGATTGTCAATAATGA
TTCGTCGATGAAAAATCGAGTCTCTCTGAGGAGTACACATAAATCTCACCCAGGAACCGC
CACTCGTATCTCGGCCCCGCAGCCGAGTACGCGCAGCTACGGATCTGAGTCAGAGCTCAA
CGACATCTCTGAGAAGCAGTTCGTTAAATTCAAGGCCTTGCGGATTGTTGGCTCATTCAA
GAACCCTTGTCCGGGTACATTATTGATTACGCCCAAATTCTTGGTTTTTGATCCAGAACG
CCAGAATTTAGATGCTGACAAAGATGAAGTGATCAGTTGTGCTGAACCCGTTTTTAATGT
CGGATTGTACATTTGTCTGGAGTCGGTGTATTCGTTGAATATTTTTTCAAAATTGACGGA
AGTTTTTGATGAAAGAGAAATACTCAATAATGATGGCGGTGTTATCGAAGAGTCGTCAAA
TGAATTAATCGATACTGAAGAGTATTTGTATTTAATTGTCAAAGCAACGCCTTTATCTGA
TTCGTACAATGGTCCTTCCTTTACTAATTTGAAGATATTTACATCTCAACCTACTGGCTC
AAAAATATTTATCTTCGGAATTCCAAAAGACAAAATTGAAGAAGCATATTCATTTTTGAT
TATATCTGGAATTGGTGGAGGATGTGATAAACAATCAAGAGAAATCGACGATATTGATCA
TTTGGAAAGCAAGTCAGAAGATGAATCAAAAACCAATGATTTAGAAACGATGATTGGAAC
TCCTCAGCCGAGTGTCGTAGCAGATGCTTTAAAAGAATTTGAAGAAAAGTTCAAGCCTCA
GTTGTACAATGGCAATAGTGAGATACTGACAGAAACCATGCTCAGTGATTTAGCAACAAG
CTTGCCGTCGAATCTAGCAGGCAGCAATCTATTTCTAGTCTATCAAACAGGTACCCATGG
TTACAGTTTGGGTACGATATATCGAAAAATGAAATCGACAAATTCTCCTTCATTGCTGCT
TATTAAAGATAGTTCAAACACAGTCTTTGGTGCATATATGCCAGACAATCTTCACATTAG
TAGCCATTATTATGGCACAGGTGAAACCTTTGTTTTTCATTGGAATCCCGATTTTAAGAA
ATACGAGTGGACTCGAGAAAATAGTTTCTTCATGAAAGGAGATCGGGATTGTTTTACCAT
CGGTTCTAAAAGCGGCCACAGCGCTATTTGGTTTGAAGACACTTTGAAATATGGTAGAAG
CGAACCGACAGACACATTCGATAATCCCACACTGTGTGGGAAGTGTAATGATGCCGATCG
CACCAGTGCAGCAACATCAATTACAACAATCACTAATTCCAATACAACAAAAACTATTGA
TTCTTCTGTAAATTCTGCTCCTGCGAGCTTTTATTTTGTTATAAACAGTCTTGAAGTTTG
GCGATTTGTTATGTAAAATTATATTTTTCGTATTCATATTTTTGCACAACTATTGATTTT
CTCTAGAGTTTGTTGATTATTTGTGTACGTTTTTAGAGTTGAATGTATAAAGTCTTGTTA
ATTATTATAAATTTTATAATAGTTATTTTTCTGTCGAGTTTCAAAAAAAAAATGTCGTTT
TTTTACGGTTGTGAATCCAAATCCATAATTTTAAACGTTTATTTTTGACATTAGTTTCTG
TCATTAATTTTTTTCGTGTCTCTCTACAAAATAGTGTAGTTGGCAATCTTTTCACTTAGA
GGAAATAAATCGTTCGATTTAGTATTTTTCATTGATTGATTGTGGAAATATTTGGGATGA
AAATTTCATTTTAATAATAGAAAATATATTTTTTGAATAATTATAATTTTTATTTATTTT
ATTTTATACGATATTAGGAACAGTTTGTCT
>gir_mul_inpp5 gm_16211_0_1_17
CTTTCAGTGAGCTTAGATAAAAATTATCATTTTTTTAGTACAATATTAAAATGCAATTCG
GATAATGAATACGAGTGTCAATAATTTCTTATTAATATCAGCAAATATCGGGTCGACGTT
TGATTTTCCAGATCGAATGTTTCCATCGTGGATTGAAACCGTTACAACGACAATTGAACA
AATCGAACCGATATTTTTTGCAATACATTGTCAGGAGGTCGGTGGAAAGAATTACGAAGC
ATCTATGCAATATGTGGATAATTTTATTAAATTACTTTTAAAAAATCCCAAACTCACTTG
TTATGATAAAGCTCGAATTTATTTGGACGAAGATTTTACTGTTGAAGAAAAGTTTACCGC
TCTTGGAAGTTTATATTTCATTCACGAATCTATTTTAAATGTGGAGCAATGGGATTTCGT
TGCGAACGAATATATTCCGGTGGAAGGAAGAGAGCTTTTCAGTGCCAATATTGAACACGT
ATCACACAAATTTAAGGAAAAATTTCCTCTCGATTTCTTTCCGGAGCAAAAATGGTCAAG
AAAAGGATTTATCCATACACGGTGGAGAATAACTGATTTGGTTCTAGATTTTGTGAACAT
TCACCTTTTTCATGACATATGCAATTTAACTCCTATCATCAAGGATCCACTGACATATTC
TGGATGCCGATCTCGCGCTCTTGAATACACCTTGAGAAAGGTGACAAACGACTATTCTGA
AAGTATTCCTCTATTCATTTTTGGTGATTTCAATTTCAGATTGACCAGTCAGAAGTTAAT
AAAACAATTTATAGAGCCAAAGACAACAATGGAAAAAGTTTACAAAAAGTCACAAAGCAA
GCCAGATGAGATCAAGAAAGTTGTTTATAGAAAAATTACATCAATAGAGGAGAATAAGGA
TTCATCTTTGTCGGAGAACTGTGTCAATGGGTTGGATAAAAATGATATTGTTTTGGAAGT
TGGTCGTAAAAAATTTGATTTACCCGAGCTAAACAGCTGGTTTGTTGAAAAGTCAGAAAT
ATTTAGAGTATTTGATGAAGAACCAACGCCGTTTTTACGTTATCTTTTTGAATTTTCAAT
ATTTTTTCCCCCAAGTTATCCGTTTTGTGAAGAAACCGGTCATCCTAATGATTATATGAC
AACTCGGTGTCCGTCCTGGTGTGATAGGATCTTCCTCAACCCCTCTGCGAAAACTCTGAT
TGAATACAGTGAGAAAGATTCCATTAATTATAAAATGATTGGACTAGATTCTTGTGTTGG
GGATCACAAGCCAATATATTTATCGTTTCATCTGAATTTTCCTAAAAGTTCAAATGGTAA
CGAATCAGCACAAAATAACAATGTTGGGAATGATACTAATGAATTCGGTGAACGACTTCC
GAATGAATCTGGACATTTGGTGAATGGAGCTACTCCGAACAAAATTCCGTTTGTTAATCA
TGTTACCATTGATGATGTTTCATTGACTCAAGTTAATACTAATAGCTCTCCTCGACGATT
GTTTAATTCTGTAATTACAAATGAATTTCATCGGCGAAAACGACATTCTGTGGTTGATTC
AATCAACGGTTTACGAGCTTCTATCGACATAGATAAATACAATGATATGTGGAACATATT
TGACAATGGTCGCTTTGATAAAGAAACAGAGTTAGATATAAAATTTCGTCTTTCACATCG
CCCGTACAATGGAATATCAAGCTCAGTGGGGGAATTATTAAACACTGAGAATGATACTAG
AAATGTACAATCTTTGTTCGTGCAGACTGCTAGAAATATAACCGCTGAACAAACCGTAAT
CTCTGCTTTTCGTCAGTCAATTAATCGAAAAAGAAAGATATCCGATTCTTCCTCAGAAAA
TGATCCCGACGATGATCCAAATCGTATAACTAGCTGTGATGATGTTATTGTAGAAACCTG
TCCAATTTCTCCTATTGTGAATAGTGACAATGCCAATGTAACACAATTTGTGCCTAATAA
ATCAAACCAAAATAAAATTCCCAAAAAAATACATACAAAAAACATGTGTTGCACCATATC
ATGAATGAAATGATTTAATGCTCTACCTCAAATCGAGCTTCATCAAAACATATCGACTCT
CCCATACTTCATGGTAAGGTCCGACATTTAGCTTTGGTGACCTTGAGCTGACATTGGTCA
ACGGTTACGACACGTTGATATTGCATTATTACATATTTATATCTCAATATCGTCTTGGTT
TCAGTATTTTCTTCACTTTATCAACTATACAAATTTATTTTATTTATTTGATAACTCTAT
ATGCTGATACTGAAATTAGTGCCGTTCATTACTCTGATATC
>gir_mul_06952 gm_6538_0_2_3
TTTTTTTTTTTTTTTGAAAAATCGATTGTTTAAATCGACTAGTTTTTAAACACTCATTTC
ATGTCATCCAAGCTGCATCGGAAAAATGGTGGTAAACGGAACACCGTTTCCGAACACCAT
GATCAAGGCTCTGTAAAGTGTAGTATTGCTAGTAAAAAAAAACGAATATCTTTTTTGAAC
TTTCTTCAACTGTTTCTCTGGTTTTTGTTATTATTGCGCCAGATAACTGATTTGATGAAA
ATCAAATTCGAAAAAAATATTATAAATCATTTGCTAAGCGATGATCAGTCGTCATGGGAA
CAAGTTTGGGTCGTCGGCACTGTTTTCGTTATTATTCTCACTCAAATATCGATTCGACTT
CGAAATTTGAAATTGTTACGATTTTCTAACTTATTAATCGTTTGTTTTAATATCATTCCA
ATTATTTGCGGCATTTTTATTCAAATTCAAAAAGCTTACGATTTGTTTTCCGACAAAAGT
GAATCGATCGATAAATACGTTATCGTTATATGGTACTTGTTTTTGTTGGTTTGTATTCAG
TTGCACGGGTTTGCTCTATATTTCGGTGAAAGTTTATTGTCGCAATGGAACGCCAATTTA
AAGAAGAAACAAAAGAAAATATGAAATAATAAAAGAAATTGCATTTTGAAAATATTTATT
ATTATTATTATTAATTGTGATTTTTTTCTTTTCTAATTGTTTTACTGTACAAAAATATAT
TTTAAATTGTC
>gir_mul_fzdP-2 gm_870_2_1_1
AGCAGCTCAATTTACCTGCATACACACCGATATGTTTATAATAGAACGACTAAGATGCCC
GTTACAGAATTATCATTTCTGTTCGATATTCGACTAGAATTATCATTATCATTATTATAA
TTATTAAATAATCTCAATTCTACATAGGAAAAAAAAAGTGCCATATTGGTTTCTATTAAT
TCTCTCTCACTCATTTTCACTCTCATTCTCAAAAAGATGCCATTATAAACAATTAAACGT
CCGGGAGGAAAAAAGAATATCACTTTTTTTTTCTAAAAAAAAAAAACTTTTTCTAAACGC
AAAAAAATGATTTCCATTTCTATTTTACTTTCACCGTATCTTTTGCTCATTTCCTATGGA
TCACAAATCGGTGACGACAAATTGAGCTCGGCTTCCAAACATTTGGCGAACAATCAAATC
GCAATTGATAGAGCGAGTGCTGACCGATCCAACCGGGAGAACTTTCGGCCGAATAAGTGC
GTCCCCATTGCGATTCCAATGTGTAAAGATATCGGATATAATTTGACTTATATGCCGAAC
GAGTTCCACCACGAGTCCCAGGAGGAGGCTGGACTAGTCGTGCATCAGTTTTATCCTTTA
GTCGAAATCGGTTGTTCAAAGAATCTGCAATTATTTCTATGCAGTTTATATGCCCCGATT
TGTCTACCGAATTGGCCGAAACGAATTTACGCATGTCGGTCGGTCTGCGAAAGTGCCCGT
AAGGGATGTTCTCCCGTAATGAACACGTACGGATTCACTTGGCCAAAGAGTATGGACTGT
GATAAATTAACTGAAGATCAAGCTTGCCTTAAGAAGGATACACAAAATGTAACAGAGCCG
CCCCGAACCGGTTGCGAATGCAAATGTCGTCCGCCGTTCATCTATGACAACAAACCGCAA
TTTAACTCAGTTATCACCGGAGGGGTTTCAAACTGCTTTCAAAGTTGTTACAGCGCAAAT
TTTGTAAACATTGAAAAAACTTTTGTTACATTTTGGTTGGGTTTATGGGCAGTTTTATGT
TGCCTTAGTAGTACAGCTACCGTTTTAACATTTCTCCTTGATCGTTCTCGTTTCAAATAT
CCAGAACGACCAATTGTCTTTTTATCGGGTTGCTATATGATGGTTTCAATAGGGTACATT
ATTAGAGTTGCAGTGGGCCATGAAGTAATAGCGTGTGATGGTGAAAAGTTGCGCTATGGT
ACGACAGGACCAGCGCAATGTTCCATTGTGTTTCTGTTGATTTATTTTTTCGGAATGGCT
GCTTCAGTTTGGTGGGTCATCTTGACAATCACTTGGTTTCTATCTGCTGGACTCAAATGG
GGCAGTGAAGCTATATCAAAATATTCTGAGATCTTTCACTTTCTTGCTTGGTTTTTGTCG
GGAGTGAAAAGCATTTTGGCTCTAACCTTGGTGGCCATAGACGGTGACCCCGTGGCCGGG
ATCTGTTATATTGGAAACACGAATAGCCTCAATTTGAAACTGTTTCTCATCGTTCCTCTG
ACTGTATATCTTTTAACTGGTTCATGCTTTCTTTTATCGGGATTTATTGCTTTGGTGAGT
ATTAGAAAAACAATTCGAGCCAAAGGAGAATCCAAAACCGATAAGTTGGAAAAATTAATG
ATGAGAATCGGAATTTTTGGACTGCTTTATAGTGTTCCAGCTGCTGTGGTTATCGGTTGC
CATTTTTATGAAGTGAGAAACCGAGATTTTTGGGAAAAATCAAATAACTGTCATTGTAAT
CAAAATCTGTTTCCTTTGGAAAACTATTCCAAGGCAGAATATTCTGTGTTTATGCTCAAG
TATTTCATGTGTTTGGTTGTTGGAATCACATCAGGATTTTGGATATGGACTTCAAAAACA
CTCGATTCTTGGCACAGGCTATTTCAACGAATTTTCGGTTCATCAAGCAAAAACAAAAAG
CGATTTGCCGGCAACGAACAGGAAACCCCGCTTTGTCAAATTAATACAAATCAAATCACG
AACGGCAAACCCATGGAGTCATGTCTTGTAAATCAAACCACATTGATTAATCCACCATCA
CATAGCAGCAACATTGGTTACTCCCAACATCCTTTGGAAAACAACGCATTGACTCACCAT
CTTGGAGGAAATGTTCAGCATCACCTTTTTGTGCATAAAGCAAACTCAGATTTAGTATCG
GTGTCCAGGGTATAACTTCGACTAAAACAGACTTCTTTTTTTCAAATTTTACTATTGCTA
TTAATTGATCTCAGAAAATTCTTACTGCAATAAATTTGTATATAACATCTTTTTATAATG
ATATTTTATTCTTTATATTAGATAAAATTGTACATAATTTTAATAAATTTCATTATATCA
TTC
>gir_mul_nanos gm_5569_0_1_2
AAGCCTTTAAATCAATTAAAAATTGGTAAGTTTCTACACACTATACATTCGATTGCTATA
CTGACATTACACACATGTTTGTAATATGTCGAGTACAAATGAACATTCTTATATTTATTT
CTTTATTTAATTTGAATTCTACTTTTTCCGAAAACTTTAATATGACCAATTTGACACCGT
CACTGTGGCAAACTGCGACAACCAGTGCTTCATTTCAAACTTATGCGAAACCTTTAAATT
CCATAACAAGAACTAATGTCGCTTGTATATTGCCAAATTTAATACCCAAAAATGGATCTA
AGACAGATTTCACTTTACTAGCTGAAGAAGATCATGATAATATTTTCAGGAGTGATGTTA
AATTGTCCAAAGAATTAGATCGTTGGGTGGCTCTTTTAGAAGCTTGGCCAGAGAGACACA
TAACATTAGACAGAACCACGTGGTTGAGATTGCTTCACAAATTGAGAACGTCTAATCAGA
TTCGAAAAGAAAGTCATATTGAATTATGTGTTTTTTGTAGAAATAATAATGAGCCGTTTG
AAATGTACGTCAGCCATAAAGTAAAAGATCCAAATGGAAAAGTTACGTGCCCAGTGTTGA
GAAATTATACATGTCCATTATGTAATAGTACTGGTGATTTTGCTCACACAATCAAATATT
GTCCTATATCTTCTAATACATCGAAGTCTGTGTTTGATAGTTCCATAGATAAAACTCTGA
GTCAACTAACTTTAAAATCAAGAAATATAAATCAAACAGCTCTCGGTATATCGTAGGAAG
CTGTAATTGATATTCATCGAATAATGTATAATTTTGTTTTAATGTTAATTTGTTAATTAC
CAAATGTTATTATGTTGCATGTGTACCTATGATAATTAAGTGTTATAGTTGTCATGTAAT
AAAAGATTATTATAATGGT
>gir_mul_09627 gm_85051_0_1_1
CCCCCCCCCCTTTTTTTTTTTTTTTTTTTTTTTTTTTAATTTTGAGTATAAATAAAACTT
TAATTTTTAAATGCATTTATCCAATACCACAAATACTAGTACGGATATGTTCAAAGACCG
AATATCACTTCAATATATCGTCATTGCTGGATATACTATAATTTTCTTATTAGGAGTCAT
TGGAAATAGTTTTGTCATATATGTCGTAATGCGCAGCCGTCATATGCGTACAATAACAAA
TATTTTTATTAGTAATCTTGCGTTATCTGACATAATTATGTGTTTAATTGCTGTTCCGTT
TACTCCTATTGCTCTTTTCATGAATAACTGGATTCTCCCAGCTTCTTTATGTAAGGTACT
ACCCATGACAATGGGAGTGTCAGTTTACGTTTCAACTCTCACCTCAACTGCTATTGCGGT
TGATAGATTTTTTATAATTGTCCACCCATTTATACCTCGAATGAAAAGCAGTTTATGTGG
TTTTATTATTTGCGTTATTTGGATCATTGCTATTCTCATATCACTTCCACTAGCGGTTTA
TCAAAAGAAAAAAGACGATCCCCTTTCAAATACTTCCAAATGTCAGGAAATATGGCCAAT
TGATTCATCTCGAGAAGTATTTACAATTGTTAGTTTTATTCTTCAATTTGTTTTACCTTG
CAGCATTATATCAGTTTGTTACTATAAAATAAGTAAAATATTACGCCATCGATGCCAGTC
TAATGTAGGATCTGGAACAAAAAGTATAAGGGGAAAAGAAGGAGAAATAAGACGTAAAAG
AAAAACTAATAAAATGCTAATTGCAATGGTGACCATATTTGTGATATGTTGGATTCCACT
TAATTTATTATGGATGGCTACTGATGTGTTGATGAATTTCAAATTTGACCTGAGGAAATG
TTCATTATTTCCATTGGTATTTTTTGTCTGTCATATGATAGCGATGAGTAGTGCAGTGTA
TAATCCATTTTTATATGCATGGCTTAATGATAATTTTAAGAGAGAATTTCGTAATTTAGT
TCCATGTCTAAGTTGTATTCTAAAACCGGTGTCTACAAATAATGCTAGTTTTACATGTCG
ACCTGATAGTCGTATTGCTACAACATACCAAATGACTACTTGTGAACAAGAAGAAGATTC
TTCTAAAAAAACACTTCTTCCAAGTTCCGATTCTCATTTAGGATTGGTATCCTAATGTAA
TCTGTGATTTTCTACGAATATTTAAGCATTTATTATCAAGTAGGTGTAACACTTGGTACA
ATATTGAGC
>gir_mul_12518 gm_35739_0_1_1
ATTATTTGAATCTTTGACACTATTTAATTATTGAAATTTTTCTTTTATGTATTTTTTTTT
TCGTATTTTAGAAATTGATTTAATTAATTTTGAGATTGATTATGTTTGAAGAATGAAAAA
GAAACATGCTTCCGAAATCTCTGTTTTGGAAATCTATTCTACCGTTGGCTTTCGTTTCAT
TTATACATATGGAAATTAAAACTGTCTGTCCGATTCATTGTCAATGTGATGGAGTTGTAA
AATGTTTCATCTTCCAAACATCACAGTCGATAATTTGCCCATTTAAATGGGAAAAATCGT
CTTTAATTGTCGATTTTAACATATCATATAGATACCCTTTTAAAGAGTTATTTGTCAATT
GCTCAGATTCCAATATAACCGCTCTCATGATTAATACCGGTTTGGTAAGAAGGATTACCA
AGTCGATATTAAAGGGTGTCAACAATCTCGAGAGGTTAATTATAAAGGGTCCAGGGGTTG
TTGACGATTTGGATGATGAGTTTTTGATAAATGTTATTAATTTGAGAGAATTTAAAATGA
GTGAACAGAATTTATCCACCATTTCTAACGGTTTGTTTAAATCGTGTGTAAATATTCGAC
AATTATATCTCCCACGAAATAAAATAAAAATAATAACTGATTTTTCATTTCAAACGTGTA
AAAATGTACGAATCATAGATTTGAGTTTCAATAATTTGGTATCGGTTCGCAGAAATACCT
TTTCCGGACTATTGAACGTTGATAAATTAGTATTAACTCATAATCAAATCGCCTCTATTG
ACTCTCAGGCTTTTGTTGGTCTAAAGAACGTTTCTTTTATTGACCTCAGCCACAATCTTC
TTCTCGGTATTGAGATCGGAACGTTTTTCTACATTTCAAACTTAAAACATTTACTTTTGA
ACAATAATAATATCCTTTCTATCAGCATTCGAGCTTTTAAGGGTTTGGAGAAATTGAGAT
CTTTAAACTTAAAACATAATAATTTACAATGGCTGGATGAAGTCATTTTCGAGGAAATGA
AAAATCTTCGAAAATTGGAATTAGACAGAAATATTAATTGTATTATAAAAATGAAACAGG
TTAACATTTCAAAAGAGGTTCAGAATTATCTACACCAGATTCCATCATGTAATAAAGAAG
AAAAGACTTTGAGTAGGTCGACGACTGAACTTCCAGGCACAGAGATTTTGTCATTTTCTT
TTACCACTACGAAATCAATTTATTTATCTGAAAGGAGAGTTTTTCGAAACTTTACTCTTT
CGTATTCAACAAGTCCAAGTATGTTTGCAAATAAAACCCGTTTTAATTGTACTGTTAATG
TATCATGTCCCGGGACAAATATCTGGATCAGCTTCCTTGCCGGTTTTATGACCCTTGCAG
TTTTTGTTTTGATTATCGGATTTTCAATGTATTTTTTAGTAACTCAGAGAATTATTCATA
ATTTACGTCAAGATAGACTTAATCAAGATGCATTATCATTGGTGACCACAAATACTGGAG
AATCCAACGCTTACCAAAGATCCAAAGGAGAGTATAAGTCGATTAATGGTCATATTGATT
TAGAAATAGCGGTCTAAAAAATGTTTATTAAAGAAAAATAAACTTGTACAAAGGTTTTCG
TCGGTGATTAGATCATGAAGGTT
>gir_mul_19866 gm_14582_0_1_1
GTAAATAACTTCTCTGACAACGCCTTCTCAAATATTTCCCAGGCTTTTTAAACCATTTTA
CCAATTAATAGTTTTGGTTAAAAAAGCCTGGGAAATATTTGAGAAGGCGTTGTCAGAGAA
GTTATTTACCATGGAATTTAATATCATCTACAAAATTGTACGATTCTTTACGCCTCTTCT
TGATAGTAACATCGGAGGTTTGAGTGTTATCATTAGCAATCTGTTTGATATGATCATCAA
ATGGGCTTTATGTTATGAAAAAAAATGTGATGCGGCTTCGAAAACTGTTTATTTATTTTC
TCACGAAATTCTCGATGAGTTTTTCTCATTTCTCGAATCGAATCAAAAATCGTCTTATCC
GTTATGTAAAATCAATTTACGATTCCTCAAAATAATTATTCACAGTTTTGGAATCGATTT
GATTCTTGAAAAATTACCACTTTTATTTGAATTCATTTTCCAAACAATTTCAATCAATCA
CACTGCTTCGATTTCTGGAGATATTTTTGCGACCATTTTGAAAACCATTTCTCAACCTAA
AAACAAGGAATATTTATTTGGACTTATTAGTCGATTTATGAATGGAAGCTTTGATCAACT
GTGGTTTGAGACCGGGTCTCGAGAATTACAGGCTTTGAATTTCACTCTCTATGCATTACC
GTTCTGTGTCAGATACTGCTTTGATGAAATGTTGATTATAAACAATAAACTTCTTGAGAA
ACTCAACGATTCATATGAGCATCGTTTGTTCATGTGGCTGACATGTTTCATATTCATTTA
TCCAGAACATAAAACGATTAATTCTGAACAATTCAGTGTGATTTACAAATGCTTATACCA
TAAAAATGATCATATTCGTATTACCGCATACAAGTTTATTTGTGACAATTATCCAACTCT
TAGCTGTGAAATTTCTGTTTGGAATTTGTCATACGTTATAGAGTTCTTGGTTAATAATTT
AACAAGTGATAATCCGGCTTTTCGTAATTATATGATGTCAGCCACCAAACGGTTATTTGT
TTTCATTCGGGATTCCGCGGTGCCTCATTTGTCAAACACGGCTGATCTCATGAGGGATAT
TTCATGTGGAATCGAGAAATTAGAAAACCTGGATAACGAGAATGTCCTTCATTTGGAATC
CATTTTATGGTCTCAAGAAATCAGTCAATTAGACAATGTTAAATATAAAGATCTTGCGGT
TTTCATCGGGTTTTGTCAATTTGTGTATCGTAATCAATGGTTCAACGTCTCCATAAACTA
CCAGCGCCAGCGATCAGTTGTTGATCTGATCATGATCATTCGTGAGGTGCTTATAGATTC
GAATTTTTTTATCGATAAAAGATGCGGATTTTCGAAAAAAACCGTTTTGAATTTGAGAAG
TTTTTATCGTCAATTAAATGATAAATTTATGATCAATGGACAGAAATTTATCAAAACATT
CATAAATGCTATAAATATTTCGAAAGCCGATGTTCAAAATAGTTTATACAGTCTTTTGAT
ATCAACTTATTTCGACAGTTGTGATGAAGTGAAAAGAAGTGTCGACCTTGATTATTTGTG
GGCTCAAACCAAATGTTTGTGTCACAGTAATCAACCCATTCAATTAAATGCCGGATCTTT
ATTTTGTTCGTTTTTAGTTCAATGTAATTATAAAGTTGATGATAATACGACTGACATTGT
GGAATATCTCATCAATTATCTTGAACATGTAGCGTCTCTCGATATGGGCTCTGTTCTCCA
AACAAGTTTAAAAGCTCCTGGGTATGGATTTCTGTTATCCATCGATTGTCTTCTGAAACA
AACGAGTTCTACACATCCTGTATTGAAGTCGGAAAGAGTGGCAATTGCTGCCATGAAAGT
TATAAAATTAATGATGCAATTTATGGGTTGTGAAGATAATGATTTAGCCTCGTTTCAAAA
AATGGGAATCCAAATGAATTCAATCGCTCTTAAAAACAGTGATTCCCAGTCTGTAAGAAT
AAATGTAGAATGTCAACATGTTCTGTCGTGGACATGGCAAGTTTTAAAGAATACATCGAA
TATTTTAATCAGTTGGTGTCAGTCTGTTGTTAGTGAAATTCAGTCCCCAATTTTTCACGA
TATTGGCCTAGTTCTGTTGAGAGTACTGTGCCAGAGTAGACATAAAGGAACTATCGAATG
TGTCGGTAGTTGTTTACAGACCTATATACAATTGGGAGAGAAATATGGAAATAAACAACA
CTGGCTGAGTGCTAGGAAAGTTGCTATTGATGAATGTATTGAGGGAGCAGTCAAAGGTCA
ATATTCTATAACGCGACGCAGTGCTGGATTTCCATTAATATTATTATCAGCCTTGGTCGG
GTCTCTAGGCACCCCACTTGGATCTGGTCTGGCTAGCGAGTGTTTGACACAAATAATGAA
TTTATGCAATTACGAATCACGTAATGGTCATGGAGGTTGGTGTGATCCTCCGATTGTGCA
TTATCTCAATCTCATGAGGCAAATATGCCAGCATCCCGCACTCGAACCTAAATTACAGCG
ACATTTTGGAGATGTAATTCTCATAACTCTTGCTAACTTTTCATCACCTAATTGGGGAGT
ACGCAATGCTGCTTTACAGTTATTTACTACAATGCTTTCACGTGTTGCATCAGCTACTAA
AGGTGCGTCATCATCTCCCACATTTTCCGAATTCTTTTCTCTGCACCCACAGCTATGGAA
ACCAATTAAAGTGATCATCCAAGACGGAATATCACATGAGAAATGCTTTTTAAAAAATCA
GACTCTGGTTCCGACGTTAACTCTCCTTTCTATTCTTCAATATTCCCATGATAAACTTCT
TCCTGAGGGAATTAGTATCAGTGAAATTCTCTCGAAATTATGGCCACTGTTAGGTAGTAG
AGTTGTAACAGTCAGAAAATTGGCAGCAAAATGTATAATTAATTGTCTTCCTTATTCATG
TTTTTCTTCAAATATAATCATCCAGTCTCACACTCGTCTCATTCCGTTGTTAACAAAACC
TGATAGTTCTTTTCCCGAAGAATTATCGAATATTTCCTCAAATCAACAACACGGTGAGTT
GATTCTTTTTCAATATTTACTGAAGAATTTCTGTGATAATAATCACCGTATTTCTTTATC
AATTAAATCTCTCATACATTATACTGACAATTTATTTAAACGTCGCTGTTGGATTCTTCT
TGATTCCGTCATTTCTCTTTTATTAACGACTGATATTTCAGTTTTCAATGCAACACAATT
ACAAATATTTTCCGTCAATCTATTCCTAAAGGTGGTCGATTTATCTCTTCCAGATAACAA
TATCGGCCGATTAAATTTGTTGAGTTCGGCTATCAAATTGATGTCCAGATTACCGAATAT
TCCTGACTCGATCATCATCTCGCTATTGGACTCTAACAAATCCGATATTCTCCAACAAAT
TTGTTTCGATTGCGATATTTCAAAAGTTTGTCAATCCGATTTTTCCCGTTTCTTCAAAGG
AAGTCTTGAAACATTAATTAAGACCGTAGAATCATCTTTGACACATTATCGGTCCGATTA
TTCTCCGTACATTATTCAAATAATACGAACCGTTATCACAAATTATCCTGATCTAAGATT
GCCAGATAAATTTCGTTGTCAAACAGTCACGGAACAATTGCGAAACGCCGTAAACAGTTT
GGTATTGTCGGAATCTGTGACGGTGTTGTGTCAGGAAATAATGACATGGATTTATTCTAA
AGTAGACACTTTCGACAATCAGTCGCATCTTCAAGATTGGATCAGTCGAATAATTAAATC
TGCGAATTTTCACTCTGTTGAAAATAGCCGAATTTCTTCTGCTAAAAATATTGAAAGAAT
AATCAGTAGCAGTTTTTTTGAAGAAATAATTAATTATCAACCGTTTGATATATCTATCGT
GTTTACGTTCGGATGTTTTGATGAATGTAAATCCATCCGAGATGAATTTCGGTTGATACT
GAATTTAATCATCGGTCGTGATTCTGGGACCCAGTTCCGACATTACCATTTGATTGAATT
CTTCCGGATTATTGGTGAACGGTCGAAAGTTAACCTATCGCAGATCTTGATTAATATTTG
GAAAGTTTTGATTGACGATCAAAGGAATTTTTTTTATTTATTACGAGAAAATAAAATCAA
GGATGCTCTTTATGAACCAGTACCGCCGAATATTTATATCGAACAAACCATTATACTCGA
GTTAATATTTAACAATCTCAGAAAAATAGATATTCCAGAGAATTCAATAAAGGATCTGAA
GGTTCTGCACCCAGATGACATCTCCAGCGAAACCGACACGAGTTCCGGTGCATTTGTGTT
GTCGTTGAGCAAATCACTTTTAAAGAGACTAATCGTTTTTGAAATCTCTTCAAATGATAA
ATAAATTTTCTTTTTTAAAAAGAAAAAAAAAAAAAAAAAAAAAAAAAAAA
>gir_mul_tph gm_22770_0_1_4
TATAAAATAACTCTTTCAATTAAAGCAAACAGGAAAATCGGCAAACAATATTTTTGAAAT
TCAGTTTTCGAAGAAGGAAAAAGTATGACAGAGAATAAACGAAACTCAATCACATCATTG
ACGAAAGCAAAGTCAGTCGGGGACAGTTCCGTCCCAATCGGAAGTGCAAAACACCGAAGA
GGAAGATTCTCCAGCGTCAGTAGTATGATCGACGAAGAAGACTTCGAAATTATAAAAGGA
GAACAATTCGATCTTAACATCCTTATGGAGGAAAATAAAACCATTTCCACTCGAAGATCA
ACTTCTTTTATTTTTGGAGTCAAGGACAACGTGAAAGGACTCGTTCGGGTTCTGGAAATC
TTTGAAAAGTTTGAGGTTTGCGTTATCCATATTGAAACCAGGAAATCTTTGAAAAATAAA
TCGAAATTCGAAATTTTCATCGATGTCGACTGCCGAAAGAACGAAATACGGAACTTGATT
GAATATTTGGAAGAACAAATTGACAGCGATTTTTATGTTCAGGAAGTGGATGTAATTTCT
TCGGAAGTTAACAAAATAAAACCGGAAGATCTCGATCCTCCACTTAAACAAGAAACTGAT
CCCAGTTCAAGTTTGAAAAATAAAACAAAAAAAAGTGAAATAACAGTAGGCAATTTGCCT
TGGTTTCCGAAAACCATTCGAGATCTGGATAAAATATCCAACAGAGTAATAATGTATGGG
TCAGAGCTTGATGCAGATCATCCCGGATTCAAAGACGAAATATACCGAATAAGGAGGAAT
CAATTTTCTGAGATCGCCTATGCGTATAAACATGGCAACCCAATTCCTAAAATTGAATAT
ACAAAGGACGAGATCGAAACCTGGGGAAATGTTTATCGAGAATTAACAAAATTATATCCC
ACTCATGCTTGTCGAGAATTCTTAGAGAACTTACCGTTATTACAAAAATACTGTGGTTAT
AGGGAGGACAATGTTCCGCAACTGGAAGATGTATCACAATTTTTAAAAAATCGATCTGGC
TTCATGTTACGACCAGTTGCTGGATACTTAAGTTCAAGAGACTTTTTAGCAGGTCTAGCT
TTTAGAGTGTTTCACTGTACGCAGTACATCCGTCATCCTTCGGATCCATTTTATACACCT
GAACCTGACTGCTGTCATGAGTTAATGGGACATGTGCCACTTTTAGCTGATTCAAGTTTT
GCTCAGTTTTCTCAAGAAATTGGTTTGGCATCTCTCGGAGCATCTGAAGAAGAAGTCCAA
AAGCTAGCCACGTGCTACTTTTTTACAATTGAATTCGGATTGTGTTACCAAAATGGAGAA
TTACGAGCTTACGGCGCCGGACTTTTATCATCAATTGGAGAATTGAAACATGCTCTAAGT
AATGAATCAAATATTCAAAAGTTTGATCCCAAAGTTGTAATGGAACAAGAATGCTTGGTA
ACAACATTTCAAAATTCTTACTTTTATACACCTTCATTTGACGATGCCAAAGACAAAATG
AGAGAATTCGCCAAAACAATAAAGAAACAGTTTGACGTCCATTATAATCCTTATACTCAA
TCCATCGAGATTCTCGATTCCACGGATTCTTTGACAAGAGTCATCGACAACATCAAGGGA
GAACTCGCAACCATTACGAATGCTTTGAAAAAACTAAATATCTACTGGCACGAGTCCGTT
TCCATTGAGAACTGAGCAAAACGATTTAGGCAAAATATTAACAGATAAATGTTTTAAAAA
TATATAAC
>gir_mul_fzdP-1 gm_47898_0_1_3
ATTTTATAATTTTGAGACGACAATTAATATTTTTTTTTCGTGTAAGATTTTTTTTGTTGT
TTTATTGTATTTTTCTTGAGTTCGTGATTTTGATTATTTTGTAAAAAAAAAAAATTATGG
GTATTTTGTGGTTGTTTCCATTCGATCGACTGATTGTTTTCATTTTTATATTTAAAAATC
TCATTTGTACGATTTCAATGATTCAATCCGATTTGAGGCCCTCCTCATGTGTACCCATTG
AGATTCCAATGTGCAAATCAATTGGTTATAATTTGACTTATGTTCCCAATGATCTGAACC
ATGGGTCCGTGGAAGAAGCTAACCTTGAGATTCAACAGTTTAATGTTCTCGTAGAAATCA
ACTGTTCTGAAGATCTTCAGTTATTTCTCTGCAGTATATATGCCCCAATTTGTCTGCCGA
ATTGGCCGAAAAGAATTCCAGCTTGTCGATCATTATGTACGAATGCTCGAAATGGTTGTA
CCCCTGTAATGAATCAGTATGGGTTTAAATGGCCTGAGAAAATGAACTGTGAAACTTTAG
CGGAAGATAATGCATGTTTAAGAAAAGACAATAAAACCCGACCAAACAGAACCAGAAGTC
CGGTACCAGAATTGTCATTCTCGGAAAACTCGAAAAAATGTCAATGCTACTGCCGACCCC
CGCTTATTATGGACTCCCGGGACCATTTCAATAAAGTTGTGACTGGAGACGTTAGCAACT
GTTTGATGAATTGCCGATCGCCATACTTTTCAGATTTCGATAAGAGTTTTCCCACATTTT
GGCTGGGAATATGGGCATGCGTCTGTATCGTTTCTACTTCAATCACAATTCTCACTTTTT
GCATTGATAAATCAAGATTTCAATATCCCGAAAGACCTATCATATTTTTATCGGTTTGTT
ATTTATTAATGGCTGTTGGATATTTAATCCGTGTCGTGATGGGACATGAGGCGGTCGCCT
GTAAGTCTGATGTTATTCGTTACGGTTCATCTGGAGCCGTTTCGTGCAGTATCGTGTTTC
TTTTTATCTATTTTTTTGGAATGGCATCTGCCATTTGGTGGGTCGTTTTGACGGCTACCT
GGTTTCTGGCTGCCGGACTCAAATGGGGATCTGAAGCGATCACGATGTATGCTGATATCT
ATCACTTCTTTGCATGGTTCATTCCTGGAATACAGAGCATTATTATCCTCACCATGAGCT
CAGTAGACGGGGACCCAATTGCAGGAATCTGTTATGTTGGCAACTTAAATAAATACAACA
TGTTATTCTTTGTCATATTACCATTGATTGTATATTTAATAATCGGTTCTGGATTTTTGT
TGGCTGGTTTTTTGGCTCTAATGAAAATAAGAAAAACAATCAAAGAAAATGGAGAAACTA
AAACTGATAAACTCGAAAAACTAATGCTCAGAATCAGTATATTTGGAATTGTATATTCCG
TTCCGGCTCTCACAGTTGTTTTCTGTTGTATTTACGAGTTTATTTTCCGAGACAAATGGG
AGCAGTCCTACACATGTCCTTGTAAAAGAAGAAAATTTAAACCGGAATATTCAATATTCA
TGTTAAAATATTTCATGAATCTCGTTGTAGGAACGACTGCGGGATTTTGGATTTGGACAC
CGAAAACCCTAGACTCTTGGAGTAAAGCTTTTTTGAAGGTGATTTGTTGTCGAAAAGATG
TACAGAATAAAAATACTATTTCAAATAAAATAGAAAAACCCCGGTCAAAACCGGAAACTC
TCAGCACTAAATCATTGTTGTACTATATTAATAGTAGTTATAACATAAATAATAGGCAAA
TTCGCTCAGCCTCAAGTATGATTCGGTCGGGCATCACTCTATCAAATACCCAGGATTCTG
AAACCATGACGAAACTTATTTCTTTAACTCATGTATGAAAATTGATCTCAGTTGCACTTT
GTTTATTTGTTAATATCTTATTTATA
>gir_mul_21613 gm_47844_0_1_1
GACTGTTTTAGTGCATCAACGAATTAAAACAAACTAATACAACAAATTTTAGTCTTCAAA
TGGAAAATTCAGTCTGCCTAATTGCAAATTTTCTACTCCTCCAGCTTATAGAATTTTGTT
TCTGAAATAGATATCAGAGAATTCAAGGTAAATATCGTACACTAGTCATATGATGAGCAG
GCAGCAATACTTCTGCTTTAAGAATCATGCCCATTATATTTTGAATTGAGAAATTATTTA
AAAATACTGGAAGTATTATTAGTTAACTTTCCATGTCTATTTTAGGGTATGACAATTCTA
ACAAATCATTAAATAATATTTATGCTGATTTACCAAATACGAATAATCGTCTTCGACAGC
GTCGCAGTTTAGATTATGGGAAAAGTGGGTTTATTTTGGCTGGTCCAACTAGACAGAAAT
CATTGACCACAGGTCATCATCATTCTATTCCTAGTAGTCCATCACATAATAATTCATTTT
TCGTTCCACCTAATTCGATTCCAAAACCACAGATTTCCATTCGTCGACAAAGTAGTGAAA
GATGTCTTATCAAACGTCATTCTGTCGATTCTAACAAATCGAACATTTCAGATCCAGGAT
ATTCTTTAGTTAATAATAAAAATTGCGCCGGTAGTAATTTTTTAATCCCATCCCAACAAA
GATCTCCAAAAGATTCGAATTCTCCTCGGTCGTATCATTCATCTGTCGCTTCCGTTGCTG
GCAGACAAGCGTCATATGCATCGTTTAGTTTACTCAGTCGACAAAGTTCGATTAACTCAT
CAAATCTCAACGGAAAGCAACAATCAAACGATAATTTAGAATCTCGAAAATGGTTCAGTT
CTTCATCTGTTATTTTAACTAGAGTAAAGTCAATGAAAGATAAATTTCGTCGAGTTGTGG
TTCAATCTGTTCAACCGGATGACTGGCCACCACCAAGTATATTGTTCTCTGAACGATATC
GGTATCCGAGTTCTTCAAGCTGCCAGTCAGCGAATATTGGCAGTGGGGTTAAAACGCCAA
CACAAATAGTAAATCGGGAAACTGCTCACTTGGTGAAAAGTAAATCTATAGATCAGTCTT
CTTTTCCCAGTTCGATTAGTAATACTAACAGCAATATCAACGGTAATAGAAAGTCATCTA
GAAATGCCAATCCATCGGGTTCTATTAGGCAATTTAAACGAGGTAAATTACAACGTTCAA
TGACATCATATAGTTCGACAATTGACCCTTTAGATGGTATTAATAATAGTGACAGTGGTA
TAATTTGCACAGACATGGATCTTAAGGCAATAATAAACAATTTTAAACGTGAAGAAGCTT
CTTTATCGAATAATTCAAGTAACACGGTACAGGAAAAAATAAAATTGTCTTCGAATATAT
CCAAAACGCCTACAGCGACATCTTCTGTAATGGGTCCTGGATTTGGTAAAAGAAAACTTA
TGAGGAAACAAGTATCATTTGATGATGAACAAGGAATTATGATGATAAACAGAAAAGTCA
GTGCAATTGCCGAAGAAATAGAGTCTCATGCTCCAATAGAATACGAAAAGAAGATGAATA
TTGCTTCAAGTCACATTGATAGATTAGAAAACGAAACCACTGAAAAATCTAAAAATCTCA
ATCAAAATTTAACGGAAATGACAAAAGAAATCGAAGACGAAAATTCAGCCCCAGAAGACG
CCGATAGTATGGCATTACTTCCTCTTTTACCAAAAGAAATTGAATTTGATGAATTCGGTC
AAACCTGGGAAATCTACGGAGCAGATCCAGATCCTGAAATCCTAGGACAGGCCATTCAAA
CTCATCTTGAACGATTAATGCTTTGCCGACAAAATATTACTCTTTCCAACGGAAATGTAA
ACATGGCGAAAACGAAAACCACAGACAATCCAAACTGTACTAAAATCGAAATTCCCAAAC
GCATTTTAAAGCCATTAAGAGTGGATTTAGAGTCATCAGAGAATCATCTAAGGTTAATCG
CTCGTCGATTATGTGGAAAATGGTCGTGTTTTTCTGATGACCAAAGAAAATCCAGTTCTT
CTAGATTTACCGGCATCAATCAGAAGATAACTGTATCAGTCGACACTGAATCATAAATGA
TTCGTTAATATAAAAATCCAACAGCTCAGTTTCACTTGACTTGTGAAAATATATACTTTC
ATTCCTATTAGATTTTTCGAATATTTGTCTGTCATGTAATTGTGGTGATATAATGCTAGT
AGCTTGATATCGTTTTTC
>gir_mul_15984 gm_47846_0_1_1
AATCTGTAAAGCTAAAAACTTAATTTAATTTTGAATTGTTACTAATATAAGATAAACTCA
TTAATTTAATTACCATGAGTGCTGAACAGTCTGGCGAAAAGTCAAACACGACAGATAAAA
ATGAAGAAATCGTTGAACTGAAAAAAGAAATTACTCTTTTAAACGGAATCGGTATTATCG
TAGGATCGATCATCGGTTCTGGAATTTTTGTCAGTCCTACTGAAGTGTTTATCAAGAGCG
GTAGTCCGGGATCGGCTCTGGTGATCTGGCTTCTGTGTGGAGTGTTTTCAATGATCGGGG
CGTACTGTTACATGGAGTTAGGGACGATGATAACGCGATCTGGAGGAGATTACGCGTACG
TGCTGGACGCATTCGGTCCGTTTGTGGCGTTCTTAAGATTGTGGGTAGATGTGATTGTTG
CCCGGCCAGTTTCACAGGCGATCATTGCTCTGGTGTTTGCTGAATACGCTCTAGAGGCGA
TGTACATCGGGTGCGTGTCTCCGATCATGGCCAAGAGGCTGCTGGCGGCTGCCTGCATAG
GCGTTTTAACCTTCATCAATTGCTATTCGGTCCGATGGTCGACGATTGTGCAGGACGTGT
TGTCGTATGCCAAAGTATTTGCATTAATAATCATAATAATCACGGGAATCGTTAGATTAG
CGCAAGGTGATACTGCCAACTTGGAAAATGCATTTGCCGGTTCTTCCTCTAATCCTGGAG
ACTATGCAATGGCATTTTATGCCGGACTCTTCGCATATAATGGTTGGAATTACCTTAATT
GCTTGATTGAAGAAATGAAAAATCCTCGTCGAGATTTACCACTTGCAATATTTATCTCTA
TGATTCTTATAATTATCATTTACGTATTAACAAATATGGCTTATTTTACAATTTTAATTC
CATCTGAAATCTTGAATACAAAAGCAGTCGCAGTGACAGTTGCTATACGATTATATGGGG
TTATGTGGTGGATTATGCCTATTTTTGTGGCTATGTCTACTTTTGGAGGGGTTAACGGAA
ACCTACTGGCTACCTCACGAATATTCTTTGTGGCTGCTCAAGAGAACCAAATGCCCATGA
TATTGGAAACAATAAACATTAAATATTACACTCCGGTTCCTTCAGTTTTATTTGTTAGCA
TCGCTTCATTGATTTATTTATGCTTTTCGGACATCAATATTTTGATAAATTACATGGGAT
TTGTAAACTGGCTAGCGATAGGGGTCGCTGTGTTCACTGTTATATGGTTCCGGTACAAAT
TACCAGAGAAAGAAAGGCCTATTAGAGTTAATTTGGCTTTCCCAATTATTTATTGTGTGG
CAACCGTTGTTCTTTTAATCCTATCATTTATTGGTGGTCCTTACGAAAGCTTGATGGGTA
TCGTAATAATACTTACAGCGGCTCCAGTTTATTGGATATTTGTTCTCTGGAAGAAACCCC
AATCATTTCAAGCTAAATTAGATAAAATCACCGTGATTTTACAGAAACTCTTCTATGTTG
TTCCTAGTCAAAAGAAAAGCGAATAAACACCAACAGATATTTCTAATCCATAATTTAGGA
AATGTTGTTTTTTTTTGTTATTTGAATCGATTTGATGTTTATTGTTTCATAATATCGTTA
GTATTATATCGATTTCGTTCATATAATATTATTGTGACCAATTAATTGTGTAATAAATGT
TGTAGCTGAAGTATCGGTTATGTTGACAATAAATAGAAAGATATACTTTAGAGTTTCTGG
ACTAATGAAAATTTGTGACAAAGTCGTATTTCATTTATACGAGACAGTGAAAATAAAATT
TTGAATTTTATCCTAAAAAAAAAAAAAAAAAAAAAAAAAAAAAA
>gir_mul_20047 gm_9256_0_1_2
AATGGAGTTAAGAAGTGTGATACTCAGATTTTTTTTTTTTTTTATATCTATTGAAACTTA
ATAAAATTTAAATTATAAAGATATTTCTTTTAAATATATTTTATCAAGATCATGGAAAAT
CCAAGTAGTAAAAGAGACATTTTAGATTTACTTCTCACTCATGTCAATAAAACATTATTG
GTATTTAAGCTCTATTATTTCTTCTATTTTGCAGCTTTTGGATCATTATTTCCATTGATA
TCGGTTTATTTCAAACAGCTAGGATTAAGTGCTACACAATGTGGTGTATTGGTTGGAAGT
AGACCGTTTATTGAATTTATTAGTGTACCTTTTTGGGGTATTATCGCTGAACGATGGAAG
AAAGGAAAATTACTTATTTTAATATCATTGATGTGTGGTTTAGCATTTACAGTAGGTGTT
GGATTTACTCGACCAATTCCGGAAGGATGTTTAGTTAAAGGTAATTTACCAAATGAAACA
ATAGTTAAAGATCCGGGAAATTATGGTAATCAACATGAATTGCTAATCGGTGATTCCAAA
ATCCTTTATCCAAAAAAAATTGGACAATCTCCAATAAGATTAGTTGATCAAAATATTTTG
TTAAAACTTAATTCTGAATCAAGTAGCCTTGTAATTCCAGTTTACTCTCCGATAGTTTAC
CACGAAGAAAATATTTATCAAACATATGTGGTTCTTTTAGTTTTATTAATTCTTGGAGAA
TTCATGAGTTCACCATCTTTAGCTTTAGCGGATACAGCAGTTCTGAATTATTTAAAAGAT
GATAGAGAGAATTATGGTAGACAAAGAATGTATGGTTCAATCGGTTGGGGGTTGGCCATG
TTTTTTATTGGAATTTCTTTGGATCAAGCCATAAAATTTCATCATCATCCATGTGGCTGG
CCAGGTGAAAGAGAAAAAAATTATGTGATATGTTTTACCATGTTCTCAGTATTTATGTGT
TTCTCTATGATTACTGCAACTCAAATGACGTTTACTTATGATGACCAAAGTGAAAACATG
TATTTTAAAGTTGTTAAAGATAAAGTGTCACAAACATTTCTTGGAGGTCAGTCAAAAAAT
CGACAAAAATTAGTTAATGAACCCGATGACGTTGGCTATAATACCTTACAAGATGATGAA
ATTTTAGAACAACAATTGTCAATAAAATTAGACAAAACAAAATATCCACCTAAAGCAGAA
GATCCCTATGAAGAAAATTTTCATATAAATAATTTTGACCTGGATATATGGATGGGTGCT
CTTAAAACATTTAAATCGATTAAATTAAGCTCTTTGTTATTTCTTGCCTGGTTCATGGGG
TTCGGAGTTGGAATTGTGTTTACTTTCTTGTTTTGGCATCTGCAGGATATCAGAGGATCT
CCAACATTATTTGGAATTGCATCTGTGATTAATCATGTATCAGAAATACTTGCATATTTC
TTCAGTGGAAGATTAATTGCATCGATAGGTCATACAAAAGTTTTATACCTGGGATTGTTA
GGAAACGTCGCAAGATTTCTCTACGCATCATGGATACAGAATCCTTGGTGGATCTTACCT
TTTGAAATGATTCAAGGCCTTACTCACGCTGCCGTCTGGTCAGCGTGTTTTAGTTATATG
GCACAATCTACCCCAAAAGAGTTTAGAAATGCTTCTCAAATAATTCTTCAAGGTATTCAT
CATGGTGTTGGAAAAGGATGTGGATCAATATTTGGTGGTCTGATTATTGGATCGTATGGA
ACGCCTGTGTTATTCCGTGCATATGGAATTGTATGCTGCTTTGTCTTGATAGGATTCCTG
ACTATCAATTACTTTTTGGCTGAAATTCCAGTGACTGACCAAAGCAAAAGCGTTCCAAAT
CAACCTCTTGGAACTAAAGATGGTGAAACCCATGAATATTACAGTGGTTACGATCAACCA
ATAGATACTAATAACTTTATCGAGGAAGAAACTTTTATGTCTCCTCATGGCATTCCTTTT
ATGCCTAATAACGAATATAGAACTCAAGAAAATTATAATGCTATGAAAGGTAATTCAAAC
CAGGCGGCATTTAGACAATTTTAAATGTAAATTTTATCAGTGTGATTCATTTTTATTGAA
TTGTTGATGTTTTTTTGTTTTACTTGATCGGATAGTTTAGATATCTATTACTTTTCTAGT
CGGTTTTAGTTGACTCCACAATCCATGTAGTGTTACTTTCAAACCACAGATTTTAGACTT
TATGACCGAATTGGTTGAGTGCTATTGATAAATTTTATATTAATTTATTATTTGTTCATT
ATCCATACAGGTTAGTGATTCTCTGATTGCATTGCCAAAATGTCTACCTATTATTTTATT
AGTAATAAAATTTATAAATATTATTGTAGTAGTTAGATATAAATTTATAACAAAAATTGA
ATAAATTTATTTCTTATTGTTTTAATGATGGATTTTATATAAATACTGGTAATACATTTT
TATTGATGTCTATATATTTTTTTTATTTACTTAC
>gir_mul_07243 gm_13012_0_1_6
CTTATCGATATGAGGATCATATTATGATGTAATTATTCAAAATAGGTTATATTATTAATT
AGACACAATTCAACCGATTACCGAAAATTAAACTCCCTTTCAACGGTCACTTGATAATTT
GATCCTCATATCGATAAGAGAATCTCATGTATAAAATCGAACGTCCGATTTATTCATTTG
AAGAATTAAAAACCGATTTTACCGAAGATGATTTATCTCAACCGCTATTTAAATCTTTCA
AAGATAAAGCTAAAACTATTCGAATATCGTTTCGATCGATTTTATTTCATTTCTTTCCGA
TGCCTTTTATTCTTCACTCATTTTACACCGTCTCGTCTCTGTTTTACGATCTTATCGCCG
GTATAACGATGCTCGTGTTTCACATTCCCCAGGGAATGGCTTATGGGATTCTCGCGGGAC
TCGAGCCAATCAATGGTCTTTACGCGTCGTTCTTTCCGCCATTGATTTATTGCTTTTTCG
GAACATCGCGACATTTATCCATCGGCACGTTCTCGATCATGGCACTGTTGTCGAGCGTGC
CGGTGATGAGAGAGGCGAATATTTCTCTGTCGAATATCGATTATAACTCGACTGGGAATG
AGTCGGCTCTGATGCCGTTTGTTTGGGACGATTCTCGAGTGCATATTTCCGTGGCAACAA
CCCTGTTGGCGGGACTGATCCAGCTGGGAATGGGACTGAGTCAGATGGGCTGCGTTATGA
ACTTTGTGAATGATGCGTTGATTGGCGGATTCATCACCGCGACTGCGTTCCATGTGATCG
TGTCCCAGACGAGTCAGATGATCGGTTACTCGATACGGAGATATTCCGGGATCGGGGAGT
TGCCTTATAAATTGTACCTCTATTGTGTCAATATCCGAAATACTCATTGGATAACAATAG
TGATTTCTTGTAGCTGCATCATAATTCTTATTATCTTTTCGGAATTCTTAAACCCAAAGA
TTCAAAAGAAATTTAAGTTTCCCTTTCCAATTCAACTAGTTGTTGTTATTGTAGCAACGG
TAATCTCGTATTATTGCTCATTCTCTCGTAAATATTCAGTGAAAATTGTCGGTCCAATAC
CTAAAGGATTTCCAAAGCCATTTGTACCTGATATAATGATTTGGCCAAAAGTGTTTGTAG
ATGCCATACTTTTGGCCATTGTTGGATTTGTCGTAAACAGTTCTCTGGTCAAAATGTATT
CTCTCAAATTCTCGTATGATGTTGATTATAATCAAGAATTTTTGGCATACGGTTTGTCGA
ATATTTTTGGATCTTTTTTCCAATGTACAATAGCAGCAGGAGCTTTAGCTCGCTCATCTG
TTGTTGTTCAGGTCGGGATGAAGTCTCAGCTTGCCAGTTTAATCTCTTGTATTCTAATGG
TTTTCGTGTTGTTATTTATCGGACCATTATTTGAGCATGTTCCCATTGCGGCATTATCAG
CAATTATTGTTGTTTCATTGAAAAGTATGATCATGCAATTAAGAGACCTACCACAACTTT
ATTATTTATCAAAATATGATTTCAATGTTTGGATTGTTTCATTCTTTGCAACAATGTTTC
TCAATGTACCATTTGGACTTGTAGCGGGATTTCTGTTTAGTTTGTTAACTATAGTCATCA
GACTACAGAACCCGAAGTCTCAAATACTGGGACAATTGCCTAATACAGACATTTATAAAA
GCTTGAAAATTTTTAAAGTTGCCAAAGAAATTCCTGGAGTCAAAATATTTCGATATGATG
CTCCACTTTATTTTGCAAACGCAGAGCACTTTCAATCAAAACTCTATAAAAAGAGTGGCA
TAAATCCTCGAAAAATGAAACTATCAAAAACACAAGAGAAAGTTGATAATAAGAAAAATG
AGAACGACTCAGTGACATTAAAATTCCGTGACAATGATGTTGAACATGAAGAACAGACGA
AAGAAAGATCGAATGAGAACGACTCGGTGACATTAAGGTTCCGTGACAATGATGTTGAAG
ATGAAGAACAGTTGAAAGAAAAATTGACTGAAACAAATGAAAATATTCGATTTATCATCA
TCGATGTCAGTTCAGTGAATTATGTGGACAATGTCGCCATAAGAATCCTCGAGGATATAT
ATAATTCTTATGGATCGATCGGTATTGTTGTATTCCTAGCCGGACCGAATAATAAAATCA
GAAAGATCTTGAAGAAAGCAAAATTCGCTAAAGAGAATCTCGACCGTATAATGTTTGTGA
CGATTCACGATGCGGTTCTGAGAACATTTAGAAATAATGACGATATTTGATGAATTATTT
TATTTTGTTATTTTTGTGATTCAAATTTGATATATATTCGTTTTGATCATATAAATATTT
ATTGGGTGAGATGGAACTTTAATTTAATGATTGTGCAGTGATTTGCGAGGGGTAACTTCG
CCGTTTGAGAAAATATCATTTTTTGATTGT
>gir_mul_trpc-2 gm_86215_0_1_1
GGCAATTATTGGCTTGGGCGGGTGCTCAGTTACCAAATGTGGTCGTTAATTACTAATTTT
TACTATTTTATTTCCGATTTTTGAAGACTGACGATAGTAAAATAATTGAAAAGTGAAGAT
GGATGATACGAGTGATAATCCCATCGAAACCAACAATAATCTCCAACCTCCCTCTGGAGA
TATAGAGTTACGAAAAAAGCTTTCCAAAATGATCGATGATTTAAATTTTGATATTCAAAG
TGGAATTGATAAATCGGGAATTAATTCCACTGAGGAAGAATTAACTGACGATGAAAGAAA
GTACTTATTATCAGTTGAAAGAGGAGATGCTGCTTCTGTCAAATCAATTCTTGATAACAA
AATGAATACTTTTAACATTAACTGTATTGATTCATTGGGAAGAAGTGCTCTACATATTGC
TATTGAAAATGAACATAATGAAATGCTTGAACTATTACTTTCATATAATTTGGAAATAAA
TGATTCTTTGCTCCATGCCATTTCAGAAGAAAATATTGAGGCTGTAGAAATAATTCTCAG
TGCAATGGCCAAAAGACCGAAAAAGAAAGATTTACTGGATCTCCTAGGAAACTCATCCAA
TGCATTTACCTCTGATATCACGCCTCTCATTCTTGCCGCGCATCGAGATAACTATCCAAT
CATAAAGATTCTTCTTGATAGAGGAGATACGATACCGAAGCCTCATGATTTGCGTTGTTC
TTGCCACGAATGTGTGAAATCTCAAAAAGATGATAGTTTGAGACATTCACGATCTCGTAT
TAATGCCTACAGAGCATTAGCCAGCCCTTCATTAATATGTTTATCGAGTAAAGATCCAAT
TTTAACTGCTTTTGAACTTAGTTGGGAATTGAATCGTTTGGGAATCTTAGAAAATGAATT
TAAGACTGATTATGAATCATTAGCCGAACAGTGCCAACAATTTGCCACTGATCTCTTAAC
TCAAACCAGAGGATCATCAGAGTTGGCCACTATTTTAAACCATGACCATGGACAGGTTGA
TACGATTTCAGTCAATCAGTCAAGAATTAAATCACATGAAAATGAAGAAAATATGACCCT
GTCAAGGCTTAAATTAGCCATTAAGTATAAACAAAAGAGCTTTGTTGTTCATCCCCATTG
CCAACAGCTACTCTCATCTCTTTGGTATGAGGGTCTTCCTGGTATTCGCCGTTTATCTTT
CATTCATCAGAGTGGCGTAATTGGATTAATATGCGCTTCTTTTCCAGCACTTTCATTATT
TTATATTTTCGCCCCAAAATCAAAACTTGGATCAATTGTTAAAAAGCCTTTTATAAAATT
TTTGTGTCATCAAAGCAGTTATTTGCTATTTCTTATGTTTCTGATAATTGGCGCCATGAA
AGTTGAGTTTTTATTATTTGGTAATTATGTCGACCGCCTGTCGGATCGAGGACCTCCCCC
AAGTATTTCAGAATGTGCTATAATAATATATCTTGCGGGCTATATTTGGCAAGAAATAAA
GCAGCTCTATTCAAATGGATTAAGGGCCTATCTCGCAGATATGTGGAACCTATTAGATTT
TTCTACGAATGCTCTTTACTGTGCAACCTTAGCACTGAGAATTACTGCTTATTTAAATGT
GAAAGATAGTAAAGAAAGAAAAATTGATAGAGAGTCCTGGGAGGCTTATGAACCGGTTTT
AATATCAGAATGCTTATTTGCAAGTGCCAATATATTCAGTATAATGAAACTTGTTTTTAT
GTTTACAATAAATCCAAGACTGGGACCACTTCAAATAACACTTGGACGAATGTTGAGAGA
CATTTTAAACTTTTTTTCACTCTATATGTTGGTATTAGTTGCATATGCTTTTGGAATACA
TCAATTATTATGGTTCTATTCTTATAAAAGGCAAAAATTTTGTAAATCTGTAACTTTTGA
ATTTTCAATTACCGGATCAGACCTAGAACGCTACCAATACTGTACGACAAGGGGTCGCTA
TTTTTCAAACATATTTGAAATAGTCCAATCTCTTTATTGGACTGCGTATGGTTTAATTGA
CCTGACCAATTTCAATCTGGAATACGAACATCAGTTTACGGAATTTATTGGAAAATTAAT
GTTGGGATCGTATTGCTATATAACCATTATAATGCTTTTAAACATGTTTATTGCGATGAT
GAACACCTCTTATCAAATTATTGCTGAAAAAGCAGATAAGGAATGGAAATTTGCGCGATC
AAAATTATGGATGAGCTTCTTCGAAGAAGGTGCCACAACTCCGGTTCCATTCAACATAAT
TCCATCACCGAAATCATTTCTTTATTTCTATTATATGATAAAACACTGTTTGTTTAGTTG
TACAGAAAGTCATAACCGCAGCAAATGGAAGAGTATACGGAAATTGGTCAAACAGGTGAA
TGAAAAAGAAGCTCGACATCAAGTTGTTATAAAAGATTTGATAAAAAGATATCTCATCCA
AAGACAAAAGGATGGAGAGAATCAAGGCGTAACTGAAGATGATCTTAATGAAATAAAAGG
AGATATCAGTTCTTTCCGTTTCGAATTGATTGAAATCTTTAAAATGAATAACATGAAGAC
TCCTGCTTACATAACAACGAGAAACATTACAAAATTGAGACATAAAGGAAGCAAAAAAGG
TTTCAATCGACTTATGAAAAAGTTAGATTTGCCAAAGGATAAAGAAAATCAAGTCGAGAG
TTCCAAATCCATTCAAAGTCACTCAAAAATATCATTTGTGGAATCAGATAAAGGAAATTC
TGTGAAAATACAATTCCCATATGCTTATGATAATGACGGATATCAAAATACCGAACCGGA
AATAAAGGTTTTCCAACCATTTAATCAGCCTGTAATTGTTGAAGAAGAAGAAAACGTTAA
ACGCAGAAGTAGCATCAAAAATAAAGATTTATTAAATCAACCATTAAATGTTAAAAACTT
TCTTCAAGATTTTAATGCACCGGTTAAAACACGCAATTTCTCTCAATTTCCAGAACCAAC
AAATATAAAACATTCAAGCAGCATGGACAATATTTCCGGTCGACAAAGTGTACAACCCTC
AATTATTAAACCAGCCGAATTATTAAATAGGCGAACTGATATGGTTTAAAAAAGAAAAAT
GATAACAATTTTCTTCACAGGGACTTGCCTTAGAGATTTTCATTGTTAATTGCATTTGCA
CGAGTCTTTTGACAAATAAGAAATTATTTTATGCTTTTTGGTTCACACTGTTTATTGTCC
>gir_mul_syk gm_4844_0_1_1
GTTTCGTGACCTTGAAACATTTTCAAAGTTATGAAATTTTATTTGAAATGCGTTTTCAAA
AGAAAAATAAAATAATTATTTTGGATGAATACAGTTAAATATGTCTCAATGTAAATCACC
GTATAACATTCTTTACTTTCATGGAAAAATTACGAGAGATCGAGCGGAGGATTTATTAAT
GAGTCAGGGAGCGATTGAGGGAATGTTTCTGTTGAGAGAGAGCGTCAATGGCAATTATGT
GATCTCTATTTGCCATTGCAATAAAGTCAATCATTATAATATCGAAAAACAACCGGACGG
AAAATTTCAAATTTTAACCGGAAGAAAATTTATTGGACCGATTGAATTAGTTGAGCACCA
TATGTTACATCTCGATGGTTTTCTAACACTTGCTAGACTGCCGCTTGAACGATATCCAGC
TGGAACATCTTATTATATTTTACAAGGAGTCAAATCATCTGTTTTTGAAGAGTGTCTTAA
GAAAAAAGCTATCGAAATGGGATTTAAAGATTCAAATAGCATTGAAGAAGTTCTTAATGG
ACCAATGAGGCAGCATTTGAAACATATGGTTTTAAAAGATCTTCACCTAAGTCAACCATG
GTTTCATCATTTCATTCGAAGATTAGAGGCTGAAAAGAGACTGGAGCATGCTGGACATAC
CGAAGGTCAATTTCTAGCACGTCAAAGAAAAGGTGATTGCGGATTTGTTTTAAGTATAAG
TTTTCAAAATATGTCGAAGCATTACAAAATCATCAATAAATTTGAAAAATTTCATATCGA
AGGTGGCCAATATTTTGATTCTTTAATTGAGTTAATCGACCACTATCATTTTCGTCAAGA
TGGTCTCTTATGCAAACTAAGATTTGCCATTGAATGTCCCGGATACGTGCGTTCAAAAGC
TGAATTTCTCCAATCGTCATTGCAATCAGGCTTAGAAAGTAATCATTCAACATTATGCGG
AATATCGAATCCTACAAGAATTCACAGATCGACTGTAAATAGTGAGTCAGCAAGGACAAA
TTTCGACAGACACCGAGATGGGAGCATCAGTTCCATTTGCAGACAGAAGAAATCAGACAT
CATTTCCGTCTCGAGCGATCTCATCAGTTTCAGTGAGTGGTCCACCAATCTTCCCCGGCT
ATTGAACGAACCGGTATCATCATCTCTAAATAATCTAAATAAAGATTCATTTTTTCCTAC
TTCTATTACTGCCAGCAATGTCTTCCAGTGGAATAATAATATCAGTTCTTCTACACAATC
ATTTGTGAATGAAAATATCGAAATTGGTGAAATTCCTAAAGCATTAGAATCATTTCCTTT
TAATGAAGATAAAGAAACTCCACTTGAAAAAGGTTTAAACGAACCTCAAATTACTGATCA
ACTTTGGTCCGAACCAGATACATCCAAAAAGTTTTTCTCTCCAACTAAGGAAGACCCTCT
GAGTTGTGTTCGAGCTAAATCATTCTCTATGCCCCCAAAACTTCAGCCATGGGATTTCAA
CATGTTAGATCCATTGATATCTGTTGAAACTCAAAAGGTTTATGATTCCTTGCCAATGAA
CGATATCTCTTTAAATTTATCCATTGACAAAATTGAAATCAAACAAAAGCTTGGAGGTGG
AAACTTCGGTTACGTTTATGGAGGATTTTATAAAGTCAATTTGATCAATTCTATTCCTGT
AGCAATAAAGATGTTAAAAAAAGAAATGCATTCACAAATTGCTTCACAAGAAATTCTAGA
AGAAGCTCGAACAATGTCTCAGTTGCGCCATAAACATATCGTTCGGTTAATCGGTGTTTG
CAAGTGTGATCAAATTTTACTTATTTTGGAGCTGGCACCTTTGGGACCTATAAATAAATA
TTTACGACATAATCAGTCAATCTCAATACAGTGTTTAATTGAATTAATGAGTCAAGTTTC
CAGAGGTATGGCCTACTTGGAAGCGTCCAAATTCGTTCATCGAGATCTTGCTGCTCGTAA
TGTATTGCTGGTGAATGAAAACTATGCTAAAATCAGTGATTTTGGAATGAGCAAAGCGCT
TAATTATGGTCAGGATTATTATAGAGCTGCAACAGCTGGAAAGTGGCCTTTAAAATGGTA
TGCTCCGGAATGCATTTATTATTTTCGCTTTGATAGCAAATCAGATGTCTGGAGCTACGG
AATTACTTTATGGGAAGTTTTTTCGTATGGGGAAAGGCCATATAAGGATCTTAAGGGTAC
AGATATATTAGCAATGTTAGATAAAGGTCAAAGATTAAGAAAACCGATAAGGTGTCCAGA
TTCTGTTTATGATGTGATGCTACAATGTTGGAATGCAGATGGTGTTAGAAGGCCCACATT
TGCTGAATTGGTAATGACAATTTCTAGAATTCAAACTTCTTTCAACTCTGGAATTCACGA
AATTATTGAACAAACAAATTATCTTGCCACATCAAGTGGCAGCAGTGTAGCAAAAACATC
CTACGGATCTAGTGAATGCTCTCAGTTTCCTTCTCCTCCTACGTCAACTAAAGACAAGGA
AAGATGGAGTAAAGATTCCACATCCACAAATAACGAAGAGATGGGTGATTGGTAAATGGA
TCAAATGACCATATTTCATTGAGAGTGTTATACTCAAACCATCATCATAGATTCAAATAT
ATTTTATTTATTTGCTTCAAAAAAAAAAAAAAA
>gir_mul_28813 gm_47936_0_1_1
CCCCCCCCCCTTTTTTTTTTTTTTTTTTCTTTTTCATAATTCGTTTTGTTTAAATATTTT
GAAATTTTGAAATCGTTTATTTCTTATGGCTACGGCAGGCGAAACAAATAAATTTGAGGA
TGTTCCAAACACTCATCAAATTTCTGTCAGTGATTTGAAAGAGGCTCTTAAAAGTTCAAA
TATTCATGTAATTGATGTTCGTAAACCGGAGGAATTGGAAAAAGGAAGGATCGACGGATC
AACAAATATCCCTTTGGCCGAAATTAAAGAAGCTTTTGAATTATCTGATGTGGATTTTAA
CAAAAAGTTTGGGTTTCCTAAGCCCAGTCTGACCGATGGAAATGTTGTCTTACATTGTAT
GGGGGGTATGAGGAGTGGAAAAGCTCTTTGTATGCTTCATGAAATGGGATTTACCAATTT
TCGGCATCTCGCAGGAGGATATGGAGCCTGGGCAGATTTTAAATAGACACAGAAACAATC
GAGGATTTAGATAAAACTGTTTAGTTCGTAATAAAATAAATAGTTTGCTTATTGAAAAAA
AAAAAAAAAAAAAAAAAAAAAAAAAAGGGGGGGGGGACGGAAAAAGGGCGGGGAGGGAAA
AAAGGGTG
>gir_mul_26028 gm_405_0_1_5
AGCAATTACATTTAACGTAGAATATTCAAAATTACAACTTAAATGTTTAGACCTAAAAAA
GGGTCAATATTTTCATTTGAAAGAATAAGCAAGAAGCTATTGAATGATCGGGAAAATATT
CAAAAAGTCAAACATTTAAGATCGATTATCGATAATACGACTCACAGTAAATTGAAAATC
TTTTTCCAAGAACATTATTCATTTATTTTCAATGCATTTTATGATGTTTTCATGAATGTT
CAAACAGAGTTACAACAAAAAGCCAATATATCCCATTATAAAGAACTGCAAAATATTTTA
GGGGTTTTTGAGCAAATTCTTATTTTACTTCCGGAATTAATTCAAAAACGATGGCAATCG
TATTGCATATCGAACATCATAAAAATCCTAATTCATAAAAATAACATTCTCAAAATTCGG
CTACAAGGGTTACAGCTGTTTGTTATCTGGTTCCAGATCTTGGGAAACAATGCAACCGAG
CGGTGTTATGATATCTTTATCAGTATTGTTCCGATTTTTGAATCATTGATCAGAAAAGTG
ATTTATCCCGATTTAAAACCAGAGACTTCAACAGGGATTAGTCCACTGGAAACACTGATT
AATGAAATCGAAATCAAACCAGTTCTCACACAAAATATCGATAAAGAGATTGAAGTCGAA
GATGAAGATCAGCATTTGTTGCGGTATTTGTTGAGATTCATAGTGACAGAGAGCTCAAAA
ATTATTTGGGAAAGCAAATCAGAAGAAAAACGATTACAGTCGCAAACATTTTTGTTTGAA
AAATTCAAAGAGTATTTTTTGCCAGTGATCTTTCCACGATGCATCAGCGATTATACGATT
GAGAAGAATAAATCGATGAAATTGGTGAATTCTGAGTTTCTCGATTCGTATTCTCCAGTG
CACAATAAATATCCGGTAGACTCGGGGAAAATCTGTCTTTATCAAGAGGAGATAATTCGC
TGGCTCGCCGAGCTCATCAACACCGACCATCCGAAATTGAGTCCAACAAGTGTTGACCCG
AATCCCTCGAAACCCCAGGAGCTGCCAGAGGAAAATAAACGGGATACATTCAATTGCAAC
AAATCCAGTAGCAGCCAAAACAAATCATTATCAATTGAGAATTTCTTTTTGAAATTCGAT
AAAGATGAATATAAAATAGACAGCGCAATGCTTGAACAAATGCATGTAATATTTTTCCAC
AACGAAGAAAATGTAAATATTATCAATCAGATATGCCAACATGCATTCTATCTACCCTTG
CAATGTTTTAAAGCTCATTTATCTGTCATTTATGTTTATAAATCGTGGTTATTTTCGAAA
CATTATAAACATCCACCATTTATGCATGACGAAGATGTTCCAATATCAATGAAGATGGAA
AATGTTTCTAACCCTAATGATTCCAATAATGATGCAAATACAAAAGTAAAAATATCAGTA
ACCATGCAACATGTTATATTTACAAATGTTGGAGCAGTTTTTTTGAGTAAATACAAACAT
GATTCAATCACAATTAAATCCTCTCCAAATAAAAAACAACAGTCGAACGCCAAACAAATT
CATTCCGATTTAATTAAAAAAGTCATTCAAGTCATATACCGTGAATCTGTTTTTCACATA
TCAAATCTAGAATTTGAGCATTTAATGAATGTTTTATTGGATATAAGCTTTAATGTTCTT
AGTAGTTATTCTCCGAATAATCGTCCCGATAACCATTGGATAAGTGACGATTTAACCATT
GGGCAATTTTTCCAAACATTAAATGTTTTATTGTTAAAGTCGAATCTAGTGTCTTACATA
TCAGATGAAATTTGGGAACGGTACATGAAAGTTTATTCTTCTCTTACCGATTGGACTTCA
ATGATTATTGAATGGGATAAATCATTAAATTTACTCTTAAAAATTCTCGGGAAACTACTC
TACAACGTTGACATAACTAATTTACCATTAGAAACAAAAGAGAAACGTGGTCGAAAGAAT
AAAAAAGGTGCAACAATTAAATCTGTGAAAAAATTTTCGAATGAAGAAAATCGAATAGAT
ATCATATCTGCCTCACTGGGCCAAGATTCCAATCAGAATCTGTTCAAAAATAATACCATG
ACAGATATCTTCACGCCACCAGCAAGCGGGTCGACATTTATCGAGAGTCTCCATCCCAAT
GTTGAAGACGTCGCCCTCAACACCATCGAGCAGAAGAATAACATCAATACAAGAATTGAA
ATAAAAGAATCGACTCTTTGTGAATCCAATAGAAATACATATTCGGAAAGTCATGAAATG
GATATTGGAAGATCGTTTTATTCGAGCCATGAAGAATCCTCGAGTTATCTTTCTGCCGAA
GATTCGAGCAGTCCTCATTGTAAAGATAAAAACATTGAAACGAATATTGGAGTGTCGTCT
GATAGTGAGTATATAAATACGTTACCATCTTCCGGTGGTGATACAAGCATGGAGGGAAAT
AGTTCTTCTGATATTCCTATTAAAGCAATGTCTAAAGATGAAAGTGAAGACCTAAATATC
GATGCTGATGATGAAAGTGAAGGAGATAATGAGGATAAAGTTCCCTTTGGGGATAGTAAA
ACAGCTACTCTAACTAGAGATGAGAGTGATATTGATATCGCATCCCCGATGTATATCTTT
ACAACTCAGGACAGTTTAAATGATAATTCCAGAACCCCAACTAAATATCAATCGAGAAGG
AAGCATCAAATGATGAAAAGAGTCGACAGAAACAGTATGAATATAGAAGAAAATATTGTC
AATGCAATTAGCGATCCTCATGTTTTACCTCAACAAGTATTTACATCAACAAATCTAAAC
GATCATCACGTTTCTTTGGGTGGTACGATTGTTGGATGGAACCAGGAATCAATAGTGTTA
ATGTGGAAACGATTTGTTGGTCTGTTGGGAAATATTACTCAAATCAAAAATGAAAAAAAT
CTTATCAATGTGTTTAATATCTTTTTGAAATTAACAAATTCGTTTTTACAAATGAGAGAA
AATATGTGCATTCCAAGCGGTAATGAAAAAACACCGTCTCCACCGGTTTATATTCCTCCG
ATTGAGTACATTGTTCCTTGGATGTTTCAGGCTCTACAAACAGAATCTCTATGCGATGAG
GCTAAATTACTAGCTTTGAGGATTCTTTGCAAAATAACTGTCAGAAAACTCGATATTGAA
CCATGTATGGATCATCTAACGCAGTTCTACAAAGTTATCCATTCTATAATTCAAAGCGAC
AATGAAATTTTCATTTATCCTTTAATAAGTGGTCTTGGTTCACATTTCTTTACCATGCCA
TTAGCTGGATCAGAAATTGTTATTCTAGATATCTTAAAAGGTTGTGAAAAAGTTTTAGAA
ATATCCTACAAACCTTTCAAAGACATCGAGATTCCAAAATTAGAAGCAATTTCATTATTG
AGTTCAATTCTAAGATTACAAGATTTAAGATTAAATTTAAAAGTCTTTGATCCATCATCC
AAACAAATTAATATAATCGAGTCAGGTGTATATAAGGATAAAATAATAAAATTACTTATA
AATTCCGCTAAACAAGAACCAATGCTGGCACCAAGAATCTTAAGCATTATATGTTTAAGC
AAGCATTGTTATTGTGAGCTCACATCCGCAGATTCCTCGAATTCTGATATTAATGATGTT
CATCAGTGCATTTTGCTGTTACTGAGTCTGTTAAGATTCGACAATTTGGAGATTGCGACC
ATAGCCTGTGATATGATTAGATTTCTAGTCAACGGTTGTTCTCAAATGCAAGAAAAACTA
CCTCTCATTCCAGAGATAATTATACAAGTTTTGTCTTGGACAATAAATCAAACTTGGAGC
AAATTTTGGAACCATATTAATTCCAGCCATAAAAAGTTTTTAACTACTGCAATATTTTCT
TTATTGGATTGGACTATGCATTTACCATTGAGCCAGCTTCTTGAATCAAACGATTTACAT
TCCAAAGGTCTTATATTTTTGGCATTTAGTGCATTGGAGAACGTTTTGAAAGATTACGAA
ATCTATATCACTGTGAAATCATTGCATTTTAAACAATCAGAATCGGAGAAAAAGTCTTCA
CATGAAGTGAAACAAAATTCAAATACGACCCCCAATTTGTCTAAGCAAGGCAATTATAAT
GGACTTTCTAACGATCCTTTGATCGAATATACATATTTATTTGAAGTGAAACCAGTTTTA
AATGCTACTGAAATTGACACGAGTCCTGATCCAAAACTAAACGAGTCAATAAAGTTGGCC
GCTCGAATGGCTCTATGTCATCTAATAAATAATCTTGGACAATTTCCAAAGAACAACGTT
TTAGGAGGTCTGAGCAGCTGTGTTCAAGAGAATCATGATTTTCATGTTTCAAGTGTAAAA
GCGGTCTCAGAAGAAAAAAACGAGAGTGTTGTTTATGATGATTTGTGTGCCGAAGTTTTT
AATACACAAGACATACAAATGTTTGTGGTTAACGGTTCCATGTTGGTATCCTTTATTGCT
TTAGGTTCTAAACCATCCAAACCTTCAAATCAATCCGCTCCAGGAGGTCCACCTATTCCT
AGACAGATGACAGATAATGTATTTCAAGAATCCGAAGTCAGATTAATCATTAGAGATTTG
TGTGGTAAATATTGTTGGGATGTAACATTTATCCATAAATACGAAAACAATTTGATTATC
CCAAAATTTCAAGAAGAACAAGAAAACATGCCACCATCTCCACCTCCTAGAAGAACACTT
CCAAGCACCATTTCTAATGATAAATCTTTTAATTTTAAGACCACTAAATCAGAAAAAATA
GTCACTGATTATGTTGACACGTTATTGATGGATTTGACCCAAATGAATCCAGAAATCTTT
AGCCGCCAGTTTCCTAAGACTACTGTGGCTGACAATTCACCATCAAGTTTGGAATCCATA
GCAAAACGACAAATTTTTGAACAGAATAATATCGAAAACAATCTCTTTGATAATCATCAT
TGTTTGAAAATATCTCATCCGAAATTAATGGAAAAAAAGCTCAGAACATCAGTTCCTTAC
GAAAATCCTCCTGAATCGAGTGTACCCGAAAACAAATTTTATTTCTGTAGACAAATTTTA
ACACAACTTGGTTTTCTTTCTTGGAAAAGACGAAGTTCAATTGATTTGATTCAGAAATCT
AATATTAACATTCATTTGAAAACAATCGATCAACGCCGAGGGAGAGAAACTCATAAAATA
GCAGTTTTATACGTGGGATGGGGTCAAGAAGATAAAGAATCAGTTTTAGGAAATACCACT
GGCAGTCTGGAATTCAATACATTCATTAGTGGTCTTGGTTGGTCTGTTAATTTAGAGCAT
CACAAAGGATTTATGGGAGGATTGGAGGCCAGTGGCCGCAATGGCTGCTATGCTCCATAT
TTTGCAAATTCCACATTGGAAATAATGTTTCACGTGTCAACCTGGATGCCGTCTGAAAAA
GCGGAAGATAAACAAAACAAATTTAAACATTTGGGCAATGATGAAGTTATGGTGATATGG
AGCGAAAATTACAGAGATTTCCGATCACATATTACGAAAACCGAATTTGGAGATGTCATG
ATTATCATATATCCTTTGAGGAATGGCCACTTTGGAATCACTATTAACACAAAGATCGAT
AGTAAACTGTTCGGTCCTTTATTTGATGGCGCTATTGTTGAAGAAAAAGATCTTGCGGTA
TTAGTTCGGGCAACCGCAATTAATGCCGGCAGAAAAATCCGTGAATGTAAACAACATTAT
CAAGATTTTTTTGTCGAAAGAGCCAGTTATCTGGAGAAGGCCATAAAGAAATTCTGCGAA
CCGATGACATTCGAGGATTTTGCGGAGAACATTTACGGAATTCGATTACTCAATCAAGAG
AATTCATTACAAGCAAATTCGTCAACTGAAATTTCACCTATTACAAACCCTTCCGAAAAT
AAAAATCCTGCATTAGCAGTAGCTGATTTGACTTCTTCTTTGTCTAATGTTGATGGAAGT
ACCAAAGGTAGAGATTCTGTTGTTTCTGTAGAGTGGTCAAATATGCGATTAAATGATTTT
CGTAAATAGTACCCATTCGACACAGCAGCTCTCCAAAGACTAATTTCTTTTCATCTGTTG
ATCGATCTCATAGTTCGTATGAAGAATCTACAATGCCTCGAAAACATTCTAAAAGTCACA
AATTGACGAAGTGATAATGTGATTTCCTTTTGTAATAGGTTGAAAATATCAAAGATTTTT
AAAATTTTTTTTAATCTTTTACTCTTTATAAACAAAACATTCAATTGTGTAAAATTTAAT
AAATTAAGTTTCAGGTTACAATTTAAATTTTGTGATAATTGTTTTTTGATTTTGTTTTTT
GTTTAGTAAATGATATTCATTCAGATTAATGGAGG
>gir_mul_00677 gm_409_0_3_2
TTTTTTTTTTTTTTTTTTTTTTTTTTAATATTTTAATTGTTGTAAAATTCTAGATTTGGA
AAAATGAAATTGAAATGTGTTGTGGCGTTATTGATTGTCGGGTTTATGACATTCTGTGGT
GGTCTGGTGCTGTACTTCGTGATTCCGGTGATCGTGCGACAACAAGTCGGTCGAATGTTA
CCGCTGACCAATGGGAGTCTCGTGTACCGCCAGTGGCAGAACACGACCGTGCCCACATTC
ATCCAGTTCTGGTTCTTCTCGATAGAGAACCCCTCTGAGGTGTTGTCTGGCTCCAAGCCC
GTCGTTAGTCAGATCGGACCATACACGTATCGCGAGTATCGCATCAAACACTCGATCAAA
TTCCTCGAGAACGGATCCGTCAGTTATTTACAGCGACGCCTCTTTTATTTCGACCGAGAT
CGATCGGTTGGAGACGAGAATGATACATTTACCACAGTCAATATTCCCCTTGTCGTCATC
GGAGACAAATTGCGGTCGTGGAACACAGTGATCAGGATATTGGCCACGGGTTTCATCAAA
GAGTTCGAGAATTACGGATTATTTATGAGAACATCCGTAAAGAATATAACTTGGGGTTAC
GAGGATCAATTTCTGAAAATGATAAAGAACTTTCTGAAGAGATTTAATGTACATTTAGAT
ATCCAATCAACCATTGGATTGTTTTATGGAAAGAACAATTCGAATGATAACGTTTACGTT
GTTGATTCTGGTAAGGTCAATCTCGACAATTATCTCTCGATCGGTAGCTGGAATGGGTCA
AATAAACTGTCAATATGGAATGACAAGTACGCCAATATGATCAATGGAACTGATGGATCA
ATGTTCGCCCCTTTCCTTAATCGTTCCTCTCGGCTCTTTGTCTACCAGTCGGATATTTGC
CGATCAATATACACTACCTTCTCAGGGACCGGCTTGATCAAAGGCATTCCGTCATTCGAT
TTCTCCGCACCAGACACGCTATTTGCCAATCACTCCGTCAATCCGGACAATTACGGCTTC
TGTGTCGACGGGTACTGTATGGGCGCTGGAGTCCTCAATCTCACCAAGTGCATCACTAAT
GCACCGATCGTTATGTCGCAGCCGCACTTCTACAGTGCTGCTCCTAATTATATCAATTCT
GTTATTGGTGTGCATCCGTCAAGTGATTATAAGACGATATTGAGGCTTGAACCAACCACG
GGAATGCCACTGCAGTTGCAGAAGAAGCTCCAGATCAATCTGGCGATGGGACCGGTGGGA
TCTTTTATGGACATGGACAACATTCCCACAGTTGTGATGCCTCTAATGTGGCTGAACGAG
AGCGCACTGATCAGTGATGATCTTGCGGGAACCATCAGATCGACTCTCGTCATCCCGGTG
AAGGTAGGCATTGGGTTATCCTGTGCTCTGCTCGTGTTGGGCATCCTCTTAATGGTTATC
ACAATCTTAACCAACCTCAAACATTCCTGCAATCAGTCGAACAAATACCGGAGCATAAAC
TAAAACGAAATATGACGGTTGATTTCATCAGATAATTTTCTATCAATTTCTATTTTCTAT
TTTACAATTTTGAGATCTCTTTTTACTATTTCATTATTAATTAAACTATTTGATTAAATT
CAATAAAAATTATTAATCAATTTGTGAAATTTTTTTGATTATTTATTAGAAAATTATTCG
ATTAATTAAGCGTTTATTGTCATAATAAATGAATGTTATTAAATAAATGAATCTGTACGA
TT
>gir_mul_5ht-r1 gm_84886_0_1_1
GGTTGATTGAGATAGAGATAGAGTGTTGTTTGCGTTTGCAGCGCGTGGGAGGATTCTTCT
CCCGGTAAAGGCCAATCACAATTCTTCTGCAACTCACTTGCTGACAGGCAATCTTTCTCA
CATTTTCCCCTAGTTTTTTTTTCATGGCTTATCCTTTTGATTTCAATGCGAGTAGTAATA
AGTCATTAGAGAAATATCAATGGCCTTTCTTGGGTTTATTTATTATTCCTCTGTGCACAA
TCTGGGGTAATGCACTCGTATGCGTCTCGGTGTTCATTGAAAAGAGATTACAAAACAGAT
TTAATTTTTTCCTGGTGTCTCTAGCGATCAGTGATTTGCTTTGCGCTCTGCTCGTCATGC
CGGTGTCCGCCTGGAATATGGTAAACAGTAATAACCTAAGTAATGTTCCTCGAGGAATCT
GTCTCGCGTGGTACAGTCTCGATGTGTTCTTTACGTCAACAACTATCATTCATTTATGCT
CAATTTCATTAGACAGATATTTCGTGTTAAATAACCCTTTAAAGTATCACAACACTCGCA
TTCGATCATCATTACCTCTTAAAATTAGTATCGCTTGGCTTATCCCATTCTGCATTGCTT
GTCCTTTATTTATATTTGCTTTGAGGCTAGATAATAATCCTATGGGAAATTTCCAAAAAC
AGTTGTCTGTGGAGAAGTTCTTGTGGAATCAAACGTTGTTTCTCCAGTCGGATTCTTACA
AAGGATGTGGGCCTCATAATGTCTATTTCATCATAATCGCTACCGTCACGACATTTGTGT
TGCCGCTCATGATCATGATTGTTACGTATATCCTCACGGTTTGTTCGATCATCCGCCAGA
CAAATCAAGCCCGACAGAATCTCTATCCCGATCAATCGGTTCTAAAGTCCAAGCCTCATA
CCCATATAAAAATTACTGACGATAGTCAATCAATGAACGATACAACAAATAGTATAGAAA
ATGTTTCCTACTCCTTGATCACGGTTGACGACAACAAGTACTTGAGCCATTCGTCTCTTA
GTATCAATTCGTTTGACTCTCCGTCAAAAAGAGATTCTTTTAAGATCCCTTCCCATCACA
ATAAAGAATTCAAAATCCATTTGAATGTTCCTCCGACTGTTGAAATTCGACGAAGTTTCG
ATTTCACTCCGAAAGGAAACTGCATCATTAAAAAACAGTCGTCCTTGTCAGAAAAAAGTT
TCAATAGTTTCAGAAGTACATTAAAAATGAGTCCATCCCATTACATCAGTGAACTGTCGA
ACAAGAAAAGCATTTCAAGCTCCTTTCGAATCCACAAACAATCGAGAAACAGCGCCAAGC
GAACTTTGGCCGCTATGAATTCGGGAAAGAAAGCCGTTCAAGTTCTTGGAATACTTTTTG
CACTTTTTCTTCTTTGTTATTTGCCTTTCTTTGTGATTTATCTGCTGGATTTCTTCTGCA
CCCGGTGTCAAAGTATGACCGGACCTCTAGTTCCAAAGACCGAATGGATAGGATATTCGG
CCTCAATGCTGAATCCGATCGTCTATCACATCTTCAACCCGACATTCAGAAACACGTTCA
ATCGACTCATGAGGGGTCAGTGCTATAAGGTTCGCAAAGCGATCTCAACGAATACAAAAG
CATACGTTTAATTAGTTGACCGAAAAGAGAACAAAAACGGTTTTGTTTTATTAATCGTGA
TCTGTAAATTGAATAAATAATGTTTCAT
>gir_mul_actin-1 gm_67_0_2_1
AGACAGTTGAAATTCAAACGAAGTAATAATAATATAATTGTCTTTGTTATAATTTTTGTT
GAAATAAAATACGAATGATATTAACTCGTTCAGAATAATAATTATAATAAGAAATGGAAG
AGGACATCGCTGCATTAGTAATTGATAATGGATCGGGTATGTGTAAGGCGGGCTTTGCGG
GTGATGATGCGCCGAGAGCCGTGTTTCCATCAATAGTCGGTCGGCCGAGACATCAAGGCG
TCATGGTGGGAATGGGACAGAAGGACAGTTATGTCGGAGATGAGGCACAATCGAAGCGAG
GTATTTTAACGCTGAAATATCCGATCGAGCATGGGATTGTCACGAATTGGGACGACATGG
AGAAGATCTGGCATCATACGTTCTATAACGAACTGAGAGTCGCTCCGGAAGAACATCCAG
TATTGCTCACTGAAGCTCCATTGAATCCGAAAGCGAATCGCGAAAAGATGACTCAGATTA
TGTTCGAGACATTCAATTCTCCGGCTATGTATGTGGCGATCCAGGCCGTTCTGTCGCTGT
ACGCGTCTGGTCGTACGACTGGTATTGTGCTGGATTCCGGAGATGGTGTATCGCACACGG
TTCCGATTTACGAGGGATACGCGTTACCGCACGCGATCTGCAGGATGGATCTGGCCGGTC
GTGATCTCACGGATTATCTGATGAAGATCCTCACGGAACGAGGTTACAGTTTCACGACGA
CTGCCGAACGGGAGATAGTGAGAGACATCAAAGAGAAATTGTGTTACATCGCTCTTGACT
TCGAACAAGAGATGCAGACAGCGGCGTCGTCATCGTCATTGGAAAAGAGTTACGAATTAC
CCGACGGACAAGTGATCACAATTGGCAATGAGAGATTCCGATGTCCAGAGGCCCTGTTCC
AACCGTCATTCCTCGGAATGGAAACTGCCGGTATTCACGAGACAACATACAACAGCATCA
TGAAATGTGACGTCGATATTCGTAAGGATCTCTACAGCAACACAGTTCTGTCCGGTGGAT
CGACGATGTATCCTGGAATCGCTGATCGAATGCAGAAAGAAATATCGGCACTCGCTCCAC
CGACAATGAAAATCAAAATAATCGCTCCGCCTGAACGAAAATATTCGGTGTGGATCGGAG
GATCGATTTTGGCTTCTCTGTCGACATTCCAACAAATGTGGATCTCGAAACAAGAGTACG
ATGAGTCCGGACCGGGAATCGTACACAGGAAATGTTTCTAAATTGTCTGAAATAATTTTG
TATCTAAACAACTTTATTATGTATTAAATAGTTATTATGAAACATTAATGTTTTAATATT
TTCACTGAAAATATAATTTGTTATTTTATTAAAAAAAAAAAAAAAAAAAAAAAAAAAAAA
GGGGGGGGGGGAACGGAAGAGCGTGGGG
>gir_mul_soxB gm_75_2_1_2
GATTTTTCTATTAATCAATATTTATTAATTAATAAGATCTGATGATGTCGGCAACAGATT
ATACAAAAATTAATTCTAAATTTCATTTGAGCACCGATATTCGTAATATCAGCAATCAAT
CTCCCAAGTCACATTTATTTCCTCAAGATTCAATCGCTCCGTATAATTACAGCGGTCCCG
AAAGTTACTATCTTTCATTTCTTGAACATAACGATCCAGCAAATTATTCTTCGGCACTCT
CATCATATTATCAAAAGTTGAGAAACACTTCAGTTAATTTCGACGTTTCTGGAGACGTTT
ACGATAATATCTATTCACATTCTCCAGACAGACATGGTTTGCAAACTGGTAAAAATCTTT
ACGGTTCCTATTTTTCCAATTCGAATTTGGATTCGAAATCGTTTGATGAAACGAAATTAT
CGAATCAAACCAGTAATTTTGATTGTTTAAAACAATTCTCCCAAATCGATTCGAATACCC
TTCAAACCGTCCAAACGATAGCAGCTCTTCATTCGAGAAACCATTTGAGTTCCGGTTCGA
GTGTTGACGGTAATAACATCGATAGTCACAAAGCGGAAACGTCCCCAAATACGGTAACTA
GTCAATGTCAAAGTGCTCATACATTTTCTGCTTTAACAAACTCCTGTCAAAGAGGAATCA
GAACCCCGAAATCAGAAGAAATAGACCGAAGTCAAAACGAATATTTCGATGATTGTGAAT
TTTCAAAGGATCAAACCCAGACTGCAACAACAGCGAATTCCCAAACATCTCAGTCAAATA
TAACAAATAATTCTCAGAAAAAAGATGATCGAGTCAAAAGGCCAATGAACGCTTTTATGG
TGTGGTCTCGAGGTCAGCGTCGTCGAATGGCTCAAGACAATCCAAAGATGCATAACAGTG
AAATTAGCAAACGATTAGGTGGAATGTGGAAGAATCTGAGTGAAGAAGATAAAAAGCCTT
TTATTGATGAAGCTAAACGTTTAAGAGCGAATCATATGACTCAGTATCCAGACTACAAAT
ATCGGCCGAGAAGAAAGCATAAGGCGATGGATAAACAGAAAAAGTTTCTCGGAAGTGCTG
CAATGGCCAATGTAACAGCTCTTTCACATCAATTAGGCAGGGAAATGGGATATTTCAATT
CTGCTGGATCCGGAAATGGTTATCTAGCTTCAGGCTATGCTTCATTAGCGCATTCAATTG
ATTCAACTCCTTATTCCAGTCATATGTATTACAACATGCGTCATTCCCTATATCCAAACA
ATCAAGGTCCTTTTCAATCTCACCTTTCGTCAACACCAAATGCTGTCAGTAATTATATGA
GCGGTCTTGTGAGTCCCCATTCAGTCAGTGATTACTCCTTGCCCCCGTATGCATCAAATT
ATATTTCAAATTCTTCTGCAGCATCAGTTATGAATCAAAATGGTATAAAGATGAATTGCC
CTTCTGATCCCAGCGATTTCGACATGCCCCAATCTCTTTATATGCAAATGCCACCTTCTG
CCGCAATGTACGATTTACCCGACATGACGGGAATGCTTGCAGGCGTCCCACAGTCAATCT
ATCACCCTTCCTATCATCACCATTCCTCTTCTTCTTCGTCCGCTGCTTCAGGAAAGCCCC
ACTCTTTAACTGCATCATATAATGAAGGAACTCAGCCTTTATGATGACATATAGTGTGTA
TAATAATAATTGAGTATTTGAATATTATTATTATTATTGATTTATTT
>gir_mul_07503 gm_10590_0_1_1
CCCCTCCCCCTTTTTTTTTTTTTATTTTTTTACAACTTCTTTCTCATATAACCATAGATT
TTATGAAATATTTTGATGAAAACAATTTTTTTTTATCTCCCCAATTAACACTGGTTAAAA
TTTTTTTATAAATAAAAAATTTTTTTACAATGACTAAAAAAAATCCAATACCACCATCAG
ATGTCGATCCGAAACATATTGAAATATTTTCGAAATTAGACAAAAATAAAGACGGTTATA
TCACAGTAAAGGAGTTGAAAGAAGCGCTCCAGTGTAAACCGTCGATCAATATCGATAATA
ACGTGTTCCGAGACGACGACAAGATCCGATTCGATCAGTATCTCGAGTTCTTGAGGAGTC
AGGAGACTCAGTTGAAGCTGGCGTTCAAACAAATGGACAGGAACCATGACAACAAGATCG
ATGCCAAGGAGATCCAGGAGACGATGGCCGATCTCGGCGTGGCGATCTCGATGGACGAGG
CTCGGACACTTCTGGACCGCATGGACCTCGATCACAATCTGACGATCGATTACGACGAAT
GGAGACAGTTTCTGTGGCACTCGAATGTCTCTAGCATGAAAGAAATCATCCAGTATTTGC
GGCGGTCCTCTGCCATCGATATCGGCGAGGATATGACGATCCCGGACGACTTCAGCCTCG
AGGAGAAGATGACTGGGATCGCTTGGAAAACGCTCGTGGCGGGAGGAGCTGCTGGTTGTG
TATCAAGAACCGCTACAGCACCCTTGGATCGAATTAAAGTTACAATGCAAGCTCATGGAG
CAAAAGCAGCAAACGTGGGCATAATTAATACAATTAAGCATATGATTAGTGAAGGTGGTG
TTTCATCTTTGTGGCGAGGTAATGGTGTAAGCTGTTTAAAAATCGGACCGGAATCAGCTT
TTAAATTCCTCGCATATGAATTATACAAAAAATTAGTTTGTCGTATAACACAAAATAACA
CAGGAGACGTTACATTGATGGAAAAATTTGTTGCAGGAGGTTTGGCTGGTGCTACTGCTC
AGACGTTGATTTTTCCTATGGAAGTTTTAAAAACTAGAATGTGTCTTCGTCAAAGTGGTC
AATATTCATCGATTTTTGATTGTGCGAAAAAAGTGTATCTTACTGAAGGATTTCCGGTCT
TCTTTCGAGGATATGTGCCAAATCTTCTTGGAATTCTTCCGTATGCAGGAATAGATTTGG
CTCTTTTTGAGACATTTAAGAAGTTATATATGAAATCTAATAATGAAACTTCACCTCTTG
CGATTCCGGTTTACGTGTCCCTGGTTGCAGGGGGTACCAGCTCTATCTGTGGGCAGTTTG
CCACTTATCCATTAGCCCTAGTTAGAACCAAGTTGCAAGCCACACCTATGATGGGCACAA
AAAAAATGTCAATGATGTCTGTGTGTAAAGATATCATGAGAGAAGAAGGTATTATCGGAT
TTTATCGTGGTATTGGACCAAATACTCTTAAAGCAATTCCAGCAGTGAGTATATCTTACG
CTGTATATGATCAGACGAGACATTTACTCGGAATTGGGTAGAAAATTTTCAAAATACTCA
AAAATACCAATACGTATTATTACTGCTAGTTGATATTAGCTTTGGAATGTTTTATTTTGA
TTTAATGTGATCCATTTTTTATTGAAAATATATTTAGAATCTTCTTTTTTT
>gir_mul_08086 gm_33853_0_1_1
AAATGTTAATAAATAAATATCGAGCACTAATTTAATAGCACATGGTTGGATAATCCAATT
TATATTATAAATCGGATTTCTTAGATGTAAGTTTCCCAAACATTAATGTCTGCGAATTTT
TCACGAAGTATTTCTGTGAAACCTCATAAAAATGCCTTTGAATACGAAAATGATGGAGAA
CTGACAACGATTTATCTGAACTATCCGCGAGAATTGTCTCGGTCTACCTCATCATCGAAA
GTGAGCGCCAAATCTCAACCGAAACCGATCAAATATCGCAAATCGTCGTCGTCCCGATCG
AATACTCTCATCAACTCAAGCCGATCCTCATCCTATCACGCGCTGACATCGAATCAAATC
GTCGAGCGAGATGAGTCGTCTCAAAACGACGCCTATCGACAGAGCAGAATCAGCGAAAAA
TTGAAAATCATTTCCTCGCAAAACTTCTATATCCTGCCGCAGAACCGATCGAACAGTTTC
ATTGTTTGTGGAGACAGCTCGTCCCGATATGAGGTGAGGATCGGTCCCCAGACGTGCTGT
TGTCTCGGCAAGAGTAACTCGAGTGTCCCGGGATTCCCCTGTGTCCATTTGTTGTTTGTA
ATGTGTAAGGTCCTCCAGGTGCACGAGAAGGACCCACTGTTGCTCGTTAATCAGTTGAAG
GATAATGAGGTTGAAGAATTAATTCAAAGGCTTAACAAACGAAGAAAGGAAAAGTTAAAA
AACCCCTACCGACCGAACGATAAGAATTCTCAAAGGGTCCCTCGTGATGAGGAAAGTATA
GTAAATGGATCACGAGTTAGAAGACCGAAAGAGAGACCGGAGTGCGAGGAGCGGCACCAG
GCTGAATCAATAGATGAGATCACTTGCAGCATCTGTCTGCAAGAAATGAACACGGCTCAA
TCACTGATTTTCTGCCACAACTGCAGCAACGACTTCCACAAGAGATGCATTCTCATCTGG
ATGAAAGAATGTAAGAAAAATAATGAAGGGTTAACGTGTCCTCTGTGTCGAAAATCGTGG
CCTTCCGATGATCTTAATAAAGATGCTGTGAGTCCCCTCGAGTATGGACCAACCGATCCC
GAATCCAATTGTTTCGTTCCTCGATCTCATTCAACCGCAACGCCTTTTCAACATATCAAT
CGAGAAATTTCTAATATGGCCTCATCAACATCTGATCTTACCTCATCTAATTTTTCTTTC
AATCTTAACAGTCCTCGACATAATTTTAATGCTTCTTCGAATCACAAACCGATCGGATAT
TGCTTTTCTTTAGACGTTGCTGAAATGTTGTCGTCCGACATGTGTGACAAAAGGGAGGCT
GGGCTACGGCAAGTTGCCGAACAGACTGTTCAGATCGTCGTTTCAGCGGGATCCGCCTAC
TCGGCCGAGGATAATAAAATGAACTGTATGTCCAATACCTTAAGTAATGACATTGTCAGC
TCCGTTAGCGGTTACACAACTGGTCTTATGTTAAAAGAAGCATTTCGTATTATTGCAAAA
CTTTTAGACGACACCAGTTACACTCTTTTTGTTGGAGCTTTAAGAGCCTTTCGTGAAATT
CTGGGTTATTTAATATGCAGAACTGAGAATGAGGTGGAAAGAATGAGTCGAATGATATCT
CCGGTTTTATGCCAACTACTCAGAATTTGTGGAGATTCGTCCCAGAAAAAGAAAGCTCAG
ATGTGTTTATCGGCTCTGTTTGAACTGGCTAATGGACAGGAAGGTGGTATGGCCTTAGGA
AGAGAAATTAAAAAGACAAGCTTACCTGTAACCAGTTGGCAAAGACTTGCAAAGTTTGCC
ATTAGTTGTCATCATAGGTTCAAAGCCGTTCATTGTTATGGTCGTCTATCGTTGCTGGAA
AGATTATTAGACAAGTTTGATTTAACACCGGAGCTTCTAAGAAAACTGCTTGAGTTTGTC
ACAACTCAGTTGTTATTGATGCATCGGTCTATGCATTTGTTAAGTTCGTTTGATTCTGGA
AAATTAGACGTACTGGAGACCACTGACGTCGATACTGGTCTATCTACTTCGGATATTCGA
TTGTTATCTGGCTTGAAAGTTCAAAAACTAGCCAAAGTTTTGTTCTGCAATACGGCAAAG
CTAATCATGTCCAAATTAAAGTTTAATGGATGGTCATCGCACGATGTTTACACAGAGTTA
TGGAAGGATCTTAATAAGTTACCACAACCTTGGAAAGAAAAGTTTATAATCAAATTAAAA
ATACCTTGGGACCAGTTTCTTAATTCCGAAATTTCTGAAACCGAAAAACAAACACATGTT
AAAAGTAAAGAAAAAAGTAAAACAGATTCTCAAACAACACCAACTGCAGCTAATAGCACC
AGTAAAAGTTACAGAATTTCAAAAAGATGCTCTCAAATGAAACCTGTTGGAGCAGGAGCT
AAAATAGGCACCATTCAAACACCAAATAGCGTAAATTCACTTAAAATTCGAGCTGGTAAT
ATGACACAAACCATAAGGAGTTCAAGTAGTGGATCATGTCGGATATCCCCATTTATTCGT
ATTACTCCTGAACCAGCATATGACGCTGTTCCATTATCCGAAAGTGAAGATGAAGTGACC
CATGAAACGAGTTCTGTTTTCTTTTCTGAACTCGCTATTCATAATTCTATATATGGTCAT
CAATTAGGATTACAAGAATCAAGTTTGGATGAACGAAATGAAGAAGAAGAAATAAATAAA
ACTAATGTCATTTTTCGGAAAATATTATTGGATCAAATTAACTCAAAAGACACTGAAGAT
CCTTTGAATATTGAATCTCAACCCCCTCCGGGTTTGGGGGTCTTTTTTTCTGAATACAGA
TCAGGTTATGAATGGTGTCAAGGTCCTCTATTGGGAACTGGTGCGTTTAGTAAATGCTAT
CAAGGCAGAGATGTTAGAACAGGTTTGTTAATGGCAGTGAAACAGATTTCCATCAGTCAC
AACTGTATTGACAAGAATGAAGAAATTATCAAAGCTGTCAAAACAGAAGTCCATTTAATG
ATTCAGCTTCATCATCCGAATGTTCTTCCGCTACTCGGGGCTGTGTTTTCTCATACGGAC
AATACAATCAGTATGTTTGTTCGTTGGATGCCAGGAGGTAGTGTTGCATCTTTACTCAAC
CAATATGGTGCATTTTTGGAACCTGTCACTCTTGCATATGCTCTTCAAACCGCCAGAGGG
CTGAGTTATATTCATTCAAATCGAATACTTCATAGAGATTTAAAAGGTGCAAATCTGTTA
CTGGACGGCAGCGGCCTGCGTCTTCGAATATCCGATTTTGGGGCATCGGCCCGTCTATCC
AACGGGCGTGATAGTAACGCCAGTGATTTCAAGGGACAATTACTTGGCACTGTGGCGTTT
ATGGCTCCCGAAGTGTTAAGAGGAGAAGAATACGGCAGGTCATGCGATGTATGGAGCTTT
GCTTGCTGTGCTATTGAAATGCTCACGGGCAGTCAACCTTGGCGCGATCGAAACCACACG
AATCATCTAGCTTTAATGTACACTATTGCTTCTGCTGAGGAGCCTCCGAAACTACCTGAA
CAAATAAGTGCTGATCTCACTGAATTGCTCACCGATTGCCTGAACAGGGATCCGAAAAAG
CGACCTCTATCATCACAACTCGAGTCATATAAAGTATTTAAACATTTGACATTATGACCA
TTTGATACATATGCATATATATTATATATAATATCGTTGACATCAAGCTTTATCTGTATT
GGCATTTCATTTTTGTAATTTCGATTTTTAACTTTCTTTGTATTAATTACCATTGGTCAC
CGATTTTTGATTGGCTGATTAAATGGGTGTTTGTGTGTGTATATATTATGTATCAGCGTT
ATTGGTTACCGCTTATTTCAAATGATTCTCTTCGATTTTTGATCGATAATCGAAGAAATA
TTCGAGGAGATATTTATGAGATTATCGATTTTAATGAGCCAATATATCAAGATATTATGC
ATGGCATGTCTGGGTGTGTGTTTATATTGAGAGTGGTTCGTTTTTATGCGTGCCAGTATG
TGTGTGTGTGTGTTAGTCTATTATCACAAATATAATTGTGTCTATCTAATGCAAACAGTA
CTCAGTTTACTTTATGAAAGTGTGTGGTTTTTGTTAGTGTGTATTTCCTAAATCTTAACT
CATTTATCATTGTTATCATTTTCTCATTCGAATTTGCAATTTTCGATTTTTTTGGTTTTT
TCTTTACTTTTATAACGCTCTGTACGGTAGTCGAATGATGGAGGAACGGACATTTGAGAT
TCTACTAAACAAACGAGCATTTTATATTCCAACTGTTTTTTTAATAAACCGCAGCTTTGT
ATTTTTTATTGTTTTATTAACTGAAAAGTTTTATTAATAAAAATGATCTAATTTAAAAAA
AAAAAAAAAAAAAAAAAAAAAAAAAAA
>gir_mul_eya gm_48343_0_1_4
GAAATTCTTTAAAAAAAAATTTCCTCAATTAATTAGAAATTTAAATCAATTATTTTTTTT
CAAGAATACCTAAATGTTCGCCAGTGGAGCAACTACTGCCTCTTTGTTTGGTTCAAGCCA
AACGATTCCCACAACTTTTCCCTCATTTATGTCATCATATTGTCTCAATAATTCTGAAGT
TGCCCAACAATTAGCCGCATCAGTAACAGCTTCAACTAGTTCTTATTTATCAAATTACTC
GGATTTTGAAGGTATTAATAGTACGGCGTGTTTAGAGGCAGCAACTAATCCAAATGAGGC
TCTAATTAATAGTCAAGCGGAAAGTTTCTTTAACTGTGCCCTTCATCAATCAGGACTTTA
TGGACAGCCATACTCAATGAGCAGTTACTTGTCAGATATGCCTCCAACAAGTGATGAGAA
TACTCTTTTCTCAAGCAATTTCTATAATGGTCTCACAGCAAGTTATTCCTCAGACCAAGC
CCATCAACAACGTAATTCAGCCTACGTATATGCATACGGTTATTCTCCTTACATATCCGC
CATGTATGCTGGAATTCATTCTCCATGTCAGCAAATAATGAACAGTATGGGATCAGTTGT
TAACAGTCGGTCTTATTGTCCACCAAGCAATCCTTCAATTCCTTCAACCACTCAAAAGTA
CCAATTGATAAACTTGCCCCCGGCTCTTCCATCGACAGCAGGCAATGCATCGGTAACTGA
GACCGCAATTTCGTTGAAAGCATCCGAATCTCCGGGACTGTCGAAAGACGATTCTGAAAG
TCAATCGAAATCTCCGCAAAGTTGCAATGGGAATTCAGAAACAAATAATAATGGACCAAA
ATTACAAACAGAAATTGTGAGTGAAAACGAACTTGAACGAATTTTCGTTTGGGATTTAGA
TGAAACAATTATAATTTTCCATTCACTATTGACAGGAATTTATGCTCAAAGATATCAAAA
GGATGCATCGACAGCGGTGGCTCTGGGACTGAGAATGGAGGAACTAATATTTAGTTTGGC
GGATAATCACATGTTTTTCAACGACTTAGAGGAATGCGACCAGGTTCACATTGATGACGT
TTCTTCGGACGACAACGGTCAAGATTTGAGCAACTATAATTTTCTGGTTGATGGTTTCGC
GGGTCCAGCGAGTATTTGTAATGGGGTGTCAACAGTTATCCAAGGAGGTCCTCTAGGATT
ACCGGGAAATACGAGTGTCCGAGGAGGTGTAGATTGGATGAGAAAATTGGCTTTCAGATA
TAGACGCATTAAAGAATTATATAACTCTTACAGAAACAATGTTGGTGGATTATTGGGGAC
CCAGAAAAGAGAACATTGGCTCCAACTGAGACAAGATATAGAAACACTCACAGATAATTG
GTTAACTCTAGCTTTAAAAGCGTTAACTTTGATTTCTCAAAGAACGAATTGCGTCAACGT
TTTGGTCACAACCACGCAATTAGTTCCGGCATTGGCAAAGGTTCTTTTGTACGGATTAGG
AGGAGTTTTTCAGATTGAAAATATTTATTCAGCAAATAAAATTGGAAAAGAAAGTTGTTT
TGAACGGATATCATCGAGATTTGGAAGAAAAAGTACGTATGTAGTAGTTGGAGACGGAAA
GGACGAAGAGACCGCCGCTCGGCAGGTAAACTGGCCGTTCTGGAGAATAAGCTCACATTC
CGATATCGTTGCTCTTCATCATGCACTGAGTCTTGGTTATCTTTAATCCCACAAAACACT
CACAAACTACTTTTTTTTTAGTTTTTTCCATTCATTTGAAAATTTAATAAAATTATTTAA
CTGAAAAAAAAAAAAAAAAAAAAAAA
>gir_mul_00978 gm_1965_0_1_4
GCGAAATTCAATTTAAATGAAAATATTCAAATTACAATGCAAAGTTATATATTAAATTCA
CCGTATTTAAAACTAGCACGAGCTCTCGTATTTTCCAATGATGAAGAAATCGTGAAAAAA
ATTATGGGTTATTGTCCGAAACCCAATGAAAACGGAGCTTATTTTTTGGATAGCAGGCAT
CAAGCTGCCGTAATAAGTATTGGGCTTTATCTCGTCGAATCAGATTTAAAGCACAAAAAT
ATAATTCTTCCGTTTTTGTTGAGCGTTCAGAAGAATCTGATCAAGAGTAAAATAATTGCC
AATTATAAAGAAGTATCAAAAACTGAAATGAATGTTTCTGAGATATTTTCATTTTGTTTA
ACGAGTTTATTGAGTGAAGTGTCTGGTCTGGATAACCACGACGGCCATAAGATAATATCG
GTTTTATTGGACTCACTGATGGCTCACTTCAACTGCCTTGAGCAAGCGACAAACGGTGAC
CTGAACGAGGCCCAAATGAACACCTTCAATCAGCAGATTTATCCCTCTCTGCTGGGAATC
ATTCGAGCCGTTGGGAGGGTCGCGTTCTCGGCGGACGGGATCGTGACACGATTGTTCCCT
CCGAGTCAGGAGACGGCAACCTCGAGTGTTAGGAGGATCGCCATGGATGACAGACTGACC
GAGGAGATCTGTGGCAGAGGTGTGATATCATCGAAAGAACAACTTCAGTTGGATAGCAAC
AAAAATCCAGTAATAAAAAATAATCCAAAACTACAAAAATTGGCAGCCAGTTTGTCGTGT
GGGATTCCTGAATCATGCCAAAAATGTGTTTCACAAGATTCAACCTTCGTTCCAATTAAT
GCAATAAATCAAATCGATCGATCACAAATGCAGTTTTATTTTGGTGCCAACGATGATATA
CGTCTCTTGAATTCCAGCAAGCAAAACTCCTGGTTACACAATGAAGGGTCGGAATTTCTT
CTCAGTCGTATTTGTTCGGTTTACGGTTCGAAAGCTCCCCATCGGTTCATAATTGAGTTG
ACGAACAACACTAATGAATCTGTCGATTGCGTCGGAATGCTCTCTTTTACAAACAATCAA
CTGAAAGATATCATTTCAATGATCAAAAAAGTCATTTCCAAACATTTCTTAACGAAACTC
GATGAAATATGTTCGAATTATCTGAATAATAGCAAAATTTGTTCTCCATTCAAAAGCTAC
TCTCATCCGTTACGACTGTGTCTATTGACATTATTGAGGGATATTGTTAATAACAAATAT
CAAAAAATTAACGAAAGCAGAAATGGAACAATTCAATCGATAATGAAAGAAGTGTTCACT
CAGTGTAATGCCGAGCTAACTCAATATAATGGAGAGTTGAATAAATCCGGATTAAATGAT
TTTTCAACCCTCAATAACAAAATGACACTGCATTCAGCGTCGTATCTGTTGGATCAAAGC
TGTGACTCTGAGATTCTTTTCAAGTACAACCTCATCAACAGTTGTCTCGGGGTTGTGGTT
TATATTTCTACGAAGTCAATTATTGAAATTAACGATGCCGAGAGCTTAATGAACCGACTG
ACAGAACGAATACAAACTGTGGACAGCAGGAAACAACTGATTATATCTAATGCCGGTGTA
TTGTTGACAGTGCTGGAGTGCTGTGCCTATTTGACACAAGCATTTCCCCATTTAGCGAGA
TCTAATCTCGATACTTTAAGTGACTTTCTTCTAAATCCGAATCAGGTTCTCAGCTTTCTC
AATCGACAGAGACTGAAGAATGTCCAAACTAATGCTGAAATTGTTAAGATGGACAGTTTA
AATTCCAAAGACATTTCATCCACAATTCGCAGAAAGCAGTTGAAATATTTGAGATACACG
ATGATATTTGAAAAAATTCGTGATACCGCTATCACGAGTCTGTGTCGAATCCTGACAACA
GACTCGAGCTACATACAGAATTTCCTGGCAGATTTATCCAGACGATTTTTTAATGCTGTC
GAAAGTGATAGAGATACAACGTTGATGTATTTCAATACGGTTTTTACACTCGGAAATATG
GGTGTTCTGTTGAAACAGATTGATGGAACCCAAGAAGCCGTCTTGCAGTTCTTCCAACAG
AGCTTACAGTTGACAAATCTACCATCGTCGCTCGGAGAGAAAATAATTGAGCAATTGGGC
AATATAATAATAGCAGGATGTCCAACAATTTATCAACAAATCATGACTATATTCACGGAC
ATTCGGGTTAAATCAGCTACAAAATCTTATGCCACTCAGAACGAATCTAAAGAATCTCAC
TATAGATTTCTATCCAAATCAGTTGTCGATACTTTTGGTAACATCTCTGCGAACATTCAA
GGCGATGAAGCTTTGACAGATATGCTGACCCGGTTACTGGAGCACTATGTCCACCTAGAT
CTTGAAGCTAGACGAAACGTGAAAACTAATATAAAAAATTCCATTGCTGGGAATCTTGGT
GAAATGATTCCCGTTATAGCAATATTATTAAGGCGGTTAAATAAAATTGAACCGTCTCTC
AGATTAAATAAATTATTCCGTGATTTTTGGTTGTATTCAGTTATAATGGGTTTTGCAGAT
CGAGATAACAAGATTTGGCCTCCCGAATGGTATGAAGGAGTTTGCGAAATTGCTACCAAA
TCACCTCTTTTGCTGTTTACCGAGCCAATCAAATCGGAATTAGAACACAACTCCGCTCTC
GTTTCCAGCGCCCTCAACCAGACAGAGATTCATGACATGAAGACGAAGCTTATTCAATTA
ATCGGAAATAATGTTGAGATACAGCCTCTTTTAACCAGAATGAACGTCACGCAAATTGCT
TTTCTAATGTCTGTTTACAGACTCGAATCACTTTGTGTTGAGCACTCCAAAGACACAGAA
GCTCTCCACAGAATATTTAAATACATTGAGGATGATATTATTACGAAAGACAAATTTGGA
ATGTCGACATGTATCATTCAGATAGGGTATAAGATTTTCGAAAATTATATTAAAAGAATG
AAAAATCACGAGAAGAATGTTGAAAGAGAAAAGATAATTGATACTCATGCACAATTCCTT
CTCGTCAAATTCAACCATGTCCAGAAACGGATTCGAATTATTGCAGATCAATTTCTCAGT
GATTTAGCTAAAGCGTTTCCTCACATAATTTGGAGTGGCACTGTCCTTCAAACCATGTTA
GATATTAACCAACTCTTATCCAGAGGAATTGAAGTCGATTCCAACCAATCTGCTCCAATT
TATGATGTTCCCGGGACTAATTTCAAGTTGGTCATTGTCGATAGTCAGTTAGATCGCGAA
GAAATTTTAAATGATTTTGTAAAGAACTGTAAATCTATTCTTGAAGTTGGAATGCAATGG
GTTCCCGACATTGTCCGATCTCACCTCATCCAGTATATTCTTAAAATGGAAAATTCTGTG
GAAAATCTCGGTCAGCACATAGGATTGGCGATTGCTACTCAAGCTGTACTGACTTTTGCT
GGATATACGAAAAGTAATGTGAATCCCAATACGAGCATCACCAATTTGACTACACAACTG
ACTCAAATGAAACCGTCGGAGACCGTCAAATCAGACTCGTCAAGTTTCATGGCCAATTTA
AATTTGAGGAGTCGTTATTTGGGAGAAATTCACGGAATGCTGGATTCATTCAATGACATG
AACCGGTTGATCGACAGACTCGTCAGTGACATAAAAAAGGAATGTTTAAAAGCCGAAGAG
ATTTGTCCCAGTAGCAGGTTATGTGACGATCTGCAACTCTTCAATCAGAAACTATACAAA
CAAGTTCTCAGTCGAATTCAGGTGGCGTTATTTCGAATATGCGCTTTGATGGTCATTACA
ACGGGTCCCCTCAGTCGGAAATTGCTCCACGAATTGTGTTGGGCACCGTTAATGCACTTC
ACGCCATTTGTCATAGAAAATGCTGTGGCCTGTTGGACATGGTTATTAGCTGCCAAATCA
GATACGATTTTGATTTTTCTGTGTGAAATGAACAGCGCTTGGCAAAGAACAATCGACTCT
AAAATAGGAGCATTTGCTCAAGATGTGGAAGAGTGCAGTCCATTGATTGTGGGAGAGGAT
TTCAAAATGAAACCCGTATTTTGTAATGCCATACCTCATAAAATATGGGCTAAGTTTCTT
CAAGAAAGATTATATGTCGCTCAAGAAAATAATGAGCAACAAGTTGAAATTTTATGTGGC
CTTGTTCTTCGATCATTAAATAGATCTTCTGGTTTATCAAAATCATCGAGTGCCCTTGGA
GTGAGATTTAGATTATTGAGCATGGGTCTTTCGATATTGCAGCACATGAGCGAAAATTCC
ATTAGCAAAAGTGTCTTAAGAGAGAGACTCTATGCTTCGACATTTGCCTATTTCAGTAAT
CCTCCAAGATACGCAATTCAAAAGGCGTCTTATCTTAAGGATGATTTAAATACTATTATT
CAATTTTGGTCGGCGATGAGATCAGAAAAGAAATATCTGGCCCAGTCATCTTTCCCTGAA
GATATGGAATATATTTATCAAAGGGGAAACACTTCTGGTAATGGACTGGATCCAAACTTT
AATCACAATACGTGGAGTAAAAGCAATCTTCAAACTCAAATGAAGGGTAGTTCTCTCAGC
ACGACACACGTCTTGAGATTTTATTCGACTCCTGATGGAAACAAAGATTATAATGGTTTC
TCCGGCGCTGCTTCTGTTGCTTCTACAAAAAAGTCAACATTGGGTAAACGCTCGACAATG
ATGACAGTAAATGATGAATCTGTCACGCAACAATACATTAAAAAGCGAAACTTAATCTTA
ATTCTTTTGGCTGTGGAGATCGATAGACTGAGTGTTTGGAGTAATCACAATGATAAAACG
GAACTAAATTGCCCCGGCTTATCGGAAGTAGAAAATTGGTATAAAGAAAAACAGATTAAG
GATAGATATTGGAGAGAATATGCCAGATTAACGTGGACCGTGAATCCGGAATTGGCTGTT
AATCTTCCTTCGAGATTTCGGGGATCTGAAAAATTAAGAGAAGAAATTGAACGGCTTGTA
AAGGAACATCCGGAAGATGTTTGTCATATTCCAGAAGCCTTACAGTTTTTAGCTACGCCA
TCAAATATTGAAAATGATATTCCCGAGTTGTGTTATGTTCCTACATGGGCTCCAGTGGCT
CCAGTTGTGGCATTGTCCTTCTTCTCCAGAATGTATCCACAACATCCTTTAACCCATCAA
TATGCCGTTAAAGTACTGTCACTCTATCCCCCTGATACGCTGATATTCTATGTTCCACAA
CTGGTTCAAGGAATTCGTTACGATAAAATGGGTTACCTTAGTGAATTCATTTTAGAAATT
GTACATTTTTCTCCGATTCTCGCTCATCAATTGATTTGGAATATGAAAACAAATATGTAT
AAAGATGAAGACGGTCAGATTAAGGATCCTGATATTGGATTACAACTAGAAAATATCATA
GAAGAAATAAACAAATCATTTAGTGGGCCAGCTCTGAGCTTTTCCATGAGAGAATTTGAT
TTCTTTGATAAAATCACAAATGTTTCCGGTGTTATAAGACCGTACCCGAAAGGACAGCAG
CGCAAGCAAGCTTGTCTTGAGGCATTAAGTAAAATTGAGTTACAAACGGGTTGTTATTTA
CCGAGCAATCCGGATGCCATAGTCCTTGAGATCGATTATGAATCTGGAACACCGTTACAG
TCGGCTGCCAAAGCTCCGTATTTAGCTCGTTTTAAAGTGAAACGGTGTGGCGTTCAAAAG
TTAGAAAAAGCCGCCATTAAGGCTGCCGGTGGTAATGAGAAAGAATCAGTAAATGAAAGC
ACGAAGCGAAGAACGAGAGTTGGATCGATCACTGCCAGTGCATTTCAACAGAATCAACCA
CCGTTTTCGAAGGACATGAAACATCATACATCATTAGATAAAGATGATATTTACTTTCAA
GCTTGCATATTTAAAGTTGGAGATGATGTGCGACAGGATATTTTGGCTTTACAAGTGATC
AGATTGTTCAAGAATATACTCGAGAGAGAAGGGTTGGATCACTACCTCTATCCTTACCGA
GTGGTGGCCACCAGTCCTGGATGTGGAGTAATCGAATGTGTACCTGACAGCAAGTCTCGG
GATCAGATTGGCCGGCAAACCGACAGCGGGATGTATGATTACTTCCTCAGCTTGTTTGGG
GATGAAACCAACCCATCCTATCAAGAAGCCCGTAGGAATTTTGTGATGAGCATGGCGTCA
TACAGTGTCGTTTGTTATCTTCTCCAAATAAAAGATAGGCACAACGGAAACATTATGTTG
GATAAGCACGGTCATTTAATTCATATAGATTTCGGTTTTATGTTTGAGAGTAGTCCGGGG
AATAATATGGGATTTGAACCGGATATTAAATTAACGAAGGAAATGATGATGGTTATGGGT
GGGAAAACCGACAGTTCTGCATTTCAGTGGTTTGAGCAGTTGTCTGTCCAAGCGTACCTA
GTGTTGAGACCATATCAAGAGGCCATTGTCGCTCTCGTTAGCTTGATGCTCGACAGCGGT
TTACCGTGCTTTCGGGGACAAACGATAAAGTTGCTTCGACAACGGTTCACTCCATTATTA
AGCGATCGGGACGCCGCCAACCATTATCTCAGAATGCTCCGAACGTGTTGCGATCATTGG
CGCGCCAATACCTATGACTTCATTCAATATTTCCAGAATCAAATTCCATATTGATTTTTG
TCACATTAATATTTCAGAGTGATTAATCGATATTTAAAATTAATAAATTATTTCTTATTT
TAGAAATTATCGTGTGTTACTTATGATTTGTAGTTTGTGATAGATTTCCGAT
>gir_mul_03129 gm_5758_0_1_1
GGATGTTAAGCAAGAACTTTAGGTAAGGAAAATTATTGTTTCTCTGATAAATTGGTTGTG
CTTGAATCATAAATCCGAGTGAGCAGTTGGTGTCTCAGTCTAATGTGATGAACACACACA
ATACAATCATCACGACAGCGTCACTTGAATTTATTACACACTCAATTTAGTAGAAATACA
TTTATTCTTACGCAGTCGAATTATGATAGTTGTACTTAATTTATCAATTCTTTGACTGTT
TTTAATAATATTGCTTTTCCAAAAACCTACAAGGCAAAATAAATTATTTTAAATCTCTAA
TTCTTAAAGAAATATCGATTTCAAAATACGTTATTCACAACACAAATGGGATCTACTAAA
GACGCTAGTTCAGACCAAAATTTTGATTATATGTTTAAGATTTTAATCATTGGAAATTCG
TCTGTTGGAAAAACGTCATTCTTGTTCCGATATGCTGATGATAGTTTTACATCTGCTTTT
GTATCGACTGTTGGAATCGATTTCAAAGTGAAAACTGTTTATAAAGACGATAAAAGAATC
AAATTACAAATTTGGGATACTGCCGGCCAGGAAAGATATCGTACGATAACAACAGCATAT
TATAGAGGTGCGATGGGATTTATTCTAATGTATGATATCGCAAACGAAGAATCATTTAAT
GCTGTTCAAGATTGGGTAACCCAAATTAAGACATACTCATGGGATAATGCACAAGTGGTA
CTGGTCGGCAATAAATGTGATTTAGAGGGTGACAGAATTATTTCAACAGAAAGAGGATGT
CATTTAGCCAATCAATTAGGATTAGAATTTCTTGAAACCTCTGCAAAAGAAAATATAAAC
GTGAAGACAGTTTTTGAGCGACTTGTTGACATTATTTGTGACAAAATGTCAGAGAGTTTG
GAGGCCGATCATTCAGTGAATAAAAGCTCTAATTCTGGTACCCGGCTGACAAGTGAGCCT
CAAAAGGTTCTCTCTGACCAATGTCAGTGCTAGGCAATACAATAAATCTAGTTGATCTTA
ATTGATAATGATTTGTTCTTGAAAGAATGAAAAATTTGCTTGTTTTTTCAATCAGTTTCA
TGAATTAGTTTTTGCTGTCTATGTTTTGATTGTCTAATTGATTATTTTTTCTTGTTACTG
TTTCACAAAACTCTTTAATTTGACAGTCCTTCGCAAATCAACAACGGTTTATTTTTCAAT
GGTATTTCATTTTATTTCGATATGTGTCCTCAATGGTTTCAAATCATATTTTAATGTTTT
TGTACTCCAAATTGGTTTCGGTCGCCTAAAGCTTGAAAATAATATTTGTTAATAATACTT
TTGATTGTTTCATGTTGTGTTTTGTGGACCTAGATATCAGTAAATGTTGATTAGATCTCT
CTAAAATTCATCATTTACTGTACGTTTTTTTACACTGGGTTTGGTTTGCAATTATTCAAA
AGGGTTCTTGGTGTGCTTTATAAGTTCATTACATAATATTAACTTTAGTATGTTATATTA
TTTTGAACTGAAATTATTTTTTCAAATTATTTCTCTGTGATTTGAAATTTTCTTGATTTT
ATAGTGTCACTGATAACAAACTGGTTGTTGATGAAAATATTATATAATAAATTGGATCAT
TTCGCATGATTTTGCAATAGGTTTCTGCAGAAATTGCTATTAAC
>gir_mul_32930 gm_5757_0_1_1
GGTCTACTAATAAATCTATATAAATTTATATGCGTCTTTGTTATTTAGTATTTTAGGCCT
ATGCCCATCAAACAGGGATCAATGAGATTTCGTCAAATAAACGATGCTTGGTTTGGGAAT
TTAATTGTCAATTTAGATAGACTTAAAACCAGACAATTGACGGACACATGCTCGGAAGCC
AACGAAAAAGACAGCCAGACAGACATGAATTTCAACGAAGAATTCGACGGATTGGAGTAT
TATCAAGATAGGGAAGAATGTGAGGTCGACTCTTTCGGCTATACGATCCTCCAGAACCAT
CAAGTAGCCTGCTTTGAAAGCGGTGGAGAAAAACTACTTTGTTTTTCACAGGTTCTCGAT
TTAATCGGGGATAAAAATTTCCAAAAAATCAAGTTGACCATGGAAAAATTAGGGATAATT
CTCACGGAATGCAGCCCACTCAAATTAGAAATACTTCATCAGAACCATATTATTCAACCA
AAAACCACCCGTTGCGGTCTGATTTCTCAGTCGAATGCCGAAAGACTGTGCAAAATATTT
AAATTAACTCAAACAATTTGTAATCAAAATCTCTCGGAAAATTATTTCATACCAATTAAA
TATCGCCACCAAATCCGAGTAGTTCACGATTGCTTCGGGCAGCAAAAAGGCATTTTAATG
CCTCAGTTATGTACTAATAATGATGCTCAATGCATTGAATGCTTTGATTGTGGAAGTTGG
TTTTCGCCATCAGATTTCGTGGGACATACTCACAATCAAAGTGGATTAGAATCTGAAATG
TCTACATGCCACTGGGGATTTATATCAAGTAATTGGAGATTATATCTTCGTCTAGCGGAA
GATCCCAGCCGTACAGCGGAAGAGGAAAAAAGTTTGAATGATTATCTGACTGAAATCAAA
AATCGTTTCATTCATCCTGCATATGACTCTCTTACAATTTGCAATGATCATGACCAACAA
ACTCCATCCGACAGTTGCTCATTCAACACATCCCCATCAATGCCAACTCCAACCTCTCTC
AGTCCCACAGATGGATTAAATAAAATAGATCTACAAAACTCGAGCTCCATATTCCAGCAA
TGTATCATGAGAATCTGCAACAATCATCTTGAAAATTCCGACGATCGGAATCAGTTGATT
AATACACTCTTCATGCTGAGACAGGAGCACCACCAACAACTGTCGACACTAATCTCAGAG
AGGCAGGAGCTTATTCGAGCTCTTAAAAAAAGCCCAACGGTAAATGTGAGTCAAATGAGG
TCGGTGGATGTCGAGGAAAACAATACTCCGAATTCTTGCGACAGTTTCTCCAATACCTTG
AAATCCGTCAAACAGAAAATAGCCATCCTAAAAAATTCAGTTTCTGTAAAAAGAAAATCA
ACATTTCCCCTTCAAAATTCTGATCAGACAAATGAAAAGCAAAGCAAATCCAGCAGTCCG
AAAGAGTCTGAATTACAGAGCTCAGATAGTCATCAATCAGTGACAGAAATAATCGATTGC
GATTCCAGTTCGGTTCCGTTCCCCGCTGACCGGGATCTCGAGTACCGCCCGACGACAGGA
TACGAGAAATGATTAATGGTTTTTGATAAATCTTGATGAATTTTGGTTTTCCATTTCGTG
AATATATATGAAACGTTTTATTTGAAAAAAAAAAAAAAAAAAAAAAAAAAAAAAAAAA
>gir_mul_dlx gm_112485_0_1_1
TCATTTTTACAGTGTTGTGTTGACAACAATTAAATTACAGAACAGTTGTTCTTCGAATTA
ATTTGAGCAATTTTCCCTCTGATTACAGGTGTCCAGTGACTTCAGCTATAATCATCGTGT
TACAATATAGTCTCAACCACCTCCACGCCAGTCGTAATTACATAATCATTGAAGATGATC
TCTGCTATGTCTCATTGCAATTTACAAGCTTCAAATGATCTATTTGAACCACCCACAGCC
TCTGCGGGATCAGAAACTCATTCTCAATCTTTACCCTACCCCATTACTTCATCAGGGTCT
TACGAATTTATTGATAATACCATTTTTAGTTCCGCCTTACCAGACTCCCCGACGAAAAAC
GATATCAAACCTTTACAAGGTCTTTTACCTCCTTTTGGTTTGTCTAAATTAGATGCGCAA
TCTTTCTATGGAATCTCCAATCAGTATGATATGCTTTATCCCAATATGCCAACCAGACTC
TACGCGCCGTCAGATACTTGTAACGAATCCAGTCTCTCGCTCACAAAGACCTCCCTATTT
AGTAATCCATCTAGTTTAGCATACGCTTCACTCGGTTGTGACATCATTCCAGTTTCATCT
CCCAATGAAATACTTCAAGAAGGATTCGGGATTTCCACTTCAAACAATCAACAATTAATG
CCTCCAATGACAACTCCTGGTTACAGAAATATTAATCAACAATTGAATCCCGGCTCAAGT
AGTTCTGTTATTTTAACTCGTAATTTCAATTCTCCCTACGGTTCCCAACAATCGACTTCA
GCATTGGGTCATTTGCATCAAAACTATCCGACAAATTCTCACAATTATATGTCCAGTCAA
ACAATGGCAGCTGCAGTTTATAATTATCAACATAATATGGTGTTCCCAAGTGGCCCAGTG
ACCCCTCCGTCTATGAAAGAAGATATTCAACGGGAAGATCAAATTAGAGTTTCTGGGAAG
GGTAAAAAAATTCGCAAACCGCGAACCATTTATTCCAGTTTGCAACTTCAACAGTTAAGT
AAACGATTCCAAAGAACTCAGTATCTCAGTTTACCAGAAAGAGCCGAACTTGCGAGTTCT
TTGGGATTAACTCAAACTCAAGTCAAAATTTGGTTTCAAAACCGTCGTTCGAAATACAAA
AAACTCATTAAACAGGGTCAAGATCCGAGTATTTTGATGAATGGAGAGTTCAATGATAGT
ATGGACGAATTGACAGAGGATCAAATTGATGATGAAAATTGCATAAAACCAAAAGCGGAA
ATGCTTTTAACAAACGATCCAAATAACACACGGGGCGACAGTTCCGATATCCCAACGGAA
ACGTCAGAAGCATCAAGTCCGGTTTTAAAACAACAACAAACTGTAACTTCAATTCCTTCC
AGTGGATCTCCGGGAAATAAATACTCACTCGATACAGGAATGGTCTCACACTACCACAGC
GGAATAGATCCATATCCAACTCAAATAACAAATCAGCATCAACTTGGTTACTACAACAAC
AATATGAATAACTCGCAACTCCCGCTGGGAACAGGTGGGTTTATAGATTCAAGTTATTTG
GGCATGGGTCAATCCATGAATCATTTGACTGCCCAGTCCGGGTATCAGTATTATTTAAAT
TCCTACAACGCTAATTCCTATCCCACGTGGTACGCATCAGAATGTTTACTCAATAATGTT
GATTTTAAATGAATATTAAATTCCCTATTAAAAAAAAAGGAAAAAAACAATGATTTTGTA
ATATTAATAATGTAGTTTAGTAGCTTGGTTTTTTTTTATAAATGGAAATAAAATTGATCG
TTTCTCATTCTCTGATCTCTCTTTATCTTTCTCTCTCTTTCTCTTTTCCGAAAACCGATC
AAAGAATGTTTATTTGTTTTCAAAATAAACTGTAAAAACTCAAATTTTCTTTTTTCCAAA
AACCGAGAGAAATGGTTCC
>gir_mul_22592 gm_108263_0_1_1
CCTCCCCCTTTTTGTTTTTTTTATCAGTTAATGAAACTGTTCAACAATTTATAATTTTAT
GGATACGGATAAATTGTTAAGTAACGAAAGTGAAAGTCCTTTTGGACAGGTCGTGGCAAC
AATAGTCATTCTGGCTTTAGTTGTTTTTGTGGGAACAATTGGAAATATTCTCGTATTAAT
GGTATATTATCGCAGAAGGGGATCAGAACAAAACAATGAAACAGACTGTTTTTTCATTAA
TAGCCTAGCGTTGTCCGATTTAGTGGTTTGTTTGCTAATCGTTCCATGTACAATGGCAAT
AGAATGGTATAATTTTCATATATCCTTCTATTTTTGTAAAATATATTACCTTCTCAACAC
TGCAAACCTTTTATTTTCGACGATGTTGATCGCCCTAATAGCGGTTGATAGATGTTTATG
TATTACATTCCCGTTAAGGAAAATTCTCACTGTTCAAAAAGCTAAAATAACTATGTTAAT
TCTTCTAGCAAGTGCAACAGTAATGGGAATAATGGGAGCTACTCTAGTCGACACAAATCC
TCATATGCATAATAGTACTAATCCCACAAAAACCGCTGTTTGTGAAGAGATAAAATTCCA
CAAAAATGTCAATCGGCCATTTATCATTTATTATGAAGTCATTGAAAAATCCACTCATTC
AGTTTTTATTTTATCAATTATAGCCGTTATTATTTGTTACTCTCTCGTTTATGTTGAGAT
TATTAAAATAAGAAAACGGGAAAAGAATATGTTATTCAATCAGAAAAGACAATCGAACAA
ATCTAAATCTGTTGATATTTCTGCATCTTCGGAAAACTTCAGTAGTCCAGGAGAAATAGC
TTTATTAACTCCAAGAAAATCCTTGGCTCAAGGCTTAAGAGAATCGGCTTTGTTCCGAAA
TATCAAGTCTGCAGCAATTCTCTTTGTTGTGGCAGTGGTTTATATTCTCGTTTTCACTCC
GGTTTTACTGATTATTACATTTAAAGTCGTACAATTTAATATAATACTTTACAATTTATA
TTATCTAAACAATGCTGCAAACCCGGTCGTATACTGTTTTATGAATTCTAATTTTCGGCG
AGATCTTGGAAAACTATTCAAAAGACATCTTCCAGGTTTTCTTAAAAAGAAGGAAGATAG
TTTTCAATTTCCATCTCGAACTGTACGCATAAGTCTGTCACAAAATGGTAATAATAACAA
TCTTCCAGAAAAAGAAGATCAATAAATTAAAACAATCGAAATTATTTTTCAGTTAATATT
ATTATTTTTTTTTCACAGAAAAAATTGTTTTCAAAAAA
>gir_mul_qdr gm_109393_0_1_1
GGCATTAATTTGAACATTTATCATGACAAGCATTGTATTAGTGTACGGCGGTTGCGGGGC
ACTCGGCAGAAAATGCGTCGAGACTTTCAAGAAACAACATTTTGTTGTGTCGGTGGATCT
GGCTGTCAATGACACCGCGGACTTCCAAATTACGGTTGATTCGTCAATGAGTCTCGTCGA
ACAGAAGAACCAGGTCGTGAAATCTTTAGACGAGCTTGACCTTAAACACAAAATAAATGC
TATTCTGTGTGTGGCGGGTGGATGGGCCGGGGGATCGGCCAAGGACGACGATATGGTAGA
GAACGTGCTTATCCTGGAGAAGCAAAGCATTTGGAGCTCTGTTATTTGTGCTCATTTGGC
CGCTCATTTTCTGACAGAAGATGGATGTCTTGTTTTAACTGGAGCCAGTGCAGGTTTGGG
ACCGACTCCAGGAATGTTGGGTTACGGAATGGTTAAAGCAGCTGTACATCAACTGACCAA
GTCTTTAGCTGAAGACAAAAGTTTACCCAATAATAGTTGGGTTGTGGCAATATTACCAAT
CATTCTCAACACGGAAGTCAACAGACGCAGTATGCCTGATGCGGATATTTCTAGCTGGAC
GCCTCTGGAATTCGTTGCTAATCTTCTCCTGGGATGGGTCACCGGGGACTCGGACAAACC
CGCCAGTGGCTCTCTCGTACAGATCATAACAACTAACAACGAAACTGTCACAAAGATTGT
TTAGACTTTGTTCCTTGACCTTTTGAATTTACTACGTGTAGTACATTTTGATTAATACAG
GAACTTGTGTTGTTTAAAAAAAAAAAAAAAAAAAAAAAAAAAAAAAAAAAAAAAAAAAAA
AAAAAAGGGGGGGGGGGGACGGGAGAGCGGGG
>gir_mul_5ht-r2 gm_108838_0_1_1
ACTATAAATGGGTTTTTTTTCAATTTTATACATTATAGGTTTTACCAATCAAACAAAAAA
TAATAATGAAAGATAATTCATCGGAATTATTTGTAACATTTAATGGAAATGTGTCAACCT
TTCGACCGAAATACAGTTGGACTCATATTTATTTAACATCGGGAATTCTAGGGGTATTAA
TTCTTTGTACAGTAATCGGTAATTCGTTCGTAATCGCAGCAATTTTATTGGAAAAAAATC
TTCAGAATGTCTCTAACTACCTGATCATTAGCCTGGCGGTGGCTGACATAATGGTTGCCA
GTTTGGTGATGTCCCTCAGTATCTTTCACGAGATATCTCAAAGATGGTTTCTAGGTTTGG
AAATCTGCGATCTCTGGGTGTGTTTTGATGTCCTCTGCTGTTCAGCATCCATTCTTCACC
TTGTAGCAATTGCCATTGACCGATATTTAGCAGTTACAAAAGCCGATTATGTGAGAACAA
GGACAGCCAAAAGAATTTATATAATGATTGCCATTGTTTGGTTGTTATCAATTATTATTT
CTATTCCGACAAGATTTCATTTAAACAGGAACTATTTAACAGAAATTCAACGCGTTGTTT
ATGATGGAAAATGTTTGATTAATGATGATATCGGTTTCACTGTCTTTTCAACGTTCGGAG
CCTTTTATCTACCAATGTTGTTTATAATTGGAATTTATACACGTATTTATCAAGTTGCCA
GAGCTAGAATCAGAAGACAGGCCTTCAGAAAACGTTTACGAAGTCAACATCGTTTGTCAA
AACGCTCACAACCCTGTTTCTGTAGATCAAGTATTCGAAATGCTAAATCAGAAACGCATT
TAGACTGTGCTAATTTAAAAGACCAAACATGTGACAACCCGGAAGAGAAAATCTCGATAA
ATTCCTGCAATAATAGTTCAGATTCTGATAGTTGTTGTTTTATTGATAAAATGAACAACT
CTTCTTTAGATATAAATTTTAATCAGGAATCTACAATTACCTATATGTTGACCGATAACT
TGTCCTTTTCAGAAGAAAAGAAAAATCTCAATTCCCATAATCGACGCAATCTTCATTCAG
ATTATAAAACTCTAAATTTTTCAAACATAAAGAAGTATATATTTCGAAAATCTAGAGCTT
TTACAGTCAATTTTAAACTAAACAATGCGTCAATTATCAAAGAAACCAAACAAACTCCTC
TCATTAACAACATTTTAATCCATCAACATCGTCCTTCGAAAATGATGACACAAGCTGAAA
GGTTAGAATATAGACGTCAGAAATTAGAACAACAACGAGAACGAAAAGCCGTTCGAACTC
TTGCAATAATTACCGGTTGTTTTATAATTTGCTGGCAACCGTTTTTTATTCAAGCAACTA
TAGTGCCGTTTTGTGGCAAAAAATGCCAACTTCCAGATTTACTGAGCTCTTTTGTCTTAT
GGCTTGGTTACTGTAATTCCCTGTTGAATCCTGTGATTTATACAATATTTTCTCCAGATT
TTAGAAATGCTTTTCATAAAATATTATTCGGAAGATATTTGGCAAATAGATAAAGTCAAA
TATTTATTATTATATTGC
>gir_mul_smad6-7-2 gm_108871_0_1_1
AACGATTTGATAATCAAATCTCCAGTTGGATTGGGAAATGAAGAAAACATGTGTAAACAC
TCGTGAAATGTCTTCTCAATGTATTCTCGGGCCTGACTCATTTTCTACTCACTGAGAAAA
ATTGCTTTTTGTCAGTAATATTTGAAGGAGAAAAAACTGTAATCACAATTCAATCGTCTC
TTTTCAACGACTGCCCGATAATTCCTCCCTTATTCAACCAATCGGTATCCGCTTCCCGAC
CAATGGGAGTTATGCATTTACTTGTTGGCCAAAGGGAAAATGAACCAATGGTCTTTATAA
TGGTTCTGATTTAGCTGTCTGTTTCTATTAATCAATGTTGACTAAACTCAAAAACCAGAT
TAGAAAACATGTCGGCCATATTAATGGAACTGTTGAAGAAAGTATCCAGGAGAAAAAGAT
GTCTTTGAAATGGTGCCGAATTGAATTGTGGAATCATAATAAAGTGAGTTGGAGTACATG
CTTTCGCGATTCCTTCGTGTCCTTACCCCTACCTCACAATAGAGTGTGGTTGGAGCTTGA
TGGCAGCGGAAACGTGTTGTTGCATAATAAAGACTCCAAACCCGTGTTTTTTAGTTCTGC
AACTTTACAAGAAAACGCCTTTTCTTGTGGAAAATGGCCAGTTGCGAGAGTTCAACCGGG
TCAGTCGATGATGGCTTTTAATAGGAAACTATTTACTCTTCTTCTACAAACCGAAACTGA
AACCCGACCGGGTCAGTTGCCTTTAGTTCACTCAGCTGTGATCCATATCAGTCCCCAAAA
GGGTTGGGGTCCAGGTTACAAACGCGTTCAGTTTATTCAATGTCCCATTCGGTATGAAAT
CTGGCTGTCTTTGCCGGGGATTTGTTTGCGAGAACCCGAAAACTGACCACTCCATCAATG
TTGACCACTTTAATTATCAATTAATTTGTTTAAATGATTAATTTTTACACGGAAAATATT
AGATTAATCAGTGAGAATATTGTTTCCTTTGTGAAACTATCGAATTTCGTGCATAATAAT
AATAATTATTATAACAGATTTGTAATTATTGTTAATAAAATTTTTTTTTGTTTT
>gir_mul_03464 gm_111232_0_1_2
AAACGTGTGAGTATTGTGAATTTAATCGTTTAAAAATTTTAGTTGTACTTATACTAAATG
TCAACTAAAGAAAGTTATTTAAATATTCAATGGGAACATTTGGTCAGTGGTACGTCAGCA
GGGATTATTTCTACACTGATATTACATCCACTGGATTTAGTTAAAGTTCGGTTTCAGGTT
AATGAGGGTACTGGTATTACGCTACGGCCGTCTTATTTTGGAATGATTGATGCATTTAAA
AGAATTTTTAAAAATAGAGGCTTCTTGGGCTTATATCAGGGCGTTACACCAAATATGGTT
GGATCTGGTGCCGCTTGGGGCTTTTATTTTATTATATATAATACAATGAAAGAATATCAA
CAAAAAGGAAATTTAAAGAAAGAATTATCAAAGTTTGAATATATGACAATGGCAGCATTA
GCTGGATCACTAACATTACTGATAACTAATCCAATATGGGTCGTTAAGACAAGATTATGT
CTACAATACGGTAGCGAATTGCAGAATAGACACCTTAATTCTGTTTCAAAAAATATTCAA
TACTCTGGAATGATTAACTGCCTCTATCAAACTGTTCGACAAGAAGGGATAATGGGTTTG
TATAAAGGATTTATCCCCGGGCTTGTGGGGACATCGCATGGAGCTGTTCAATTTGTTTCT
TATGAGAGTATGAAAAATTTCTACTGTCAATCACATTATGAGGGTAATATCAATAGAAAA
TTGTCTACCTGGGAATATCTAATATTGGGATGTGTATCTAAATTGATTGCCGCTTCATCT
ACATATCCCTATCAAGTCGTTCGATCAAGATTACAGGATCAGCACAGACAATATCAAGGA
GTCAAAGATGTGATTATTCAGCTGTGGAAATATGAAGGGATTTTGGGTTTCTATAAAGGT
TTGTTACCTAGTCTTATTCGAGTAACTCCCGCAAGTGGAATAATATTTGTTGTTTATGAG
AATATGTCAACTTGGCTGTTACCCAACAAACACTTATGAGATTATTTTTACAATTGTGTT
AAATAACATTTTAAAAATTAAAATGTTTTTTATTATTTTAATACATATTATAAATATAAT
ATTGTCTGTT
>gir_mul_opsin gm_112373_0_1_1
GAACGTTCAGTCTTTTATAAGTATAGGACAAAAATTGATAGAAAATAAGACATCAAATGC
TTCTAAAGTTCCATGGCATTGGGATTCTGATTTTGAATCAATTGTACATCCTTACTGGAG
AGAGTTTGAATTGGTTCCTGAAGTGTATCATTACTTAGTCGGAGTTTATATTTCAATTGT
CGGAATAGCTGGAGTTTTGGGAAATCTTCTAGTTCTCTATATATTTGCTAGTGCGAAAAG
TTTGAGGACCCCTCCAAATATGTTTATTATGAGTTTGGCGATTGGAGATCTGACATTTTC
AGCAGTGAATGGGTTTCCATTATTAACTATTTCCAGTTTTAATACACGCTGGGCTTGGGG
CAAACTAACATGTGAAATATACGGATTCATTGGAGGTCTTTTCGGGTTTATATCCATTAA
TACAATGGCACTTATTTCTTTGGACAGATACTTTGTTATCGCTCAACCTTTTCAAACAAT
GAAATCGTTAACAATTAAACGAGCAATAATAATGCTCGTGTTCGTTTGGCTTTATTCTTT
GATATGGTCGACACCGCCGTTTTTTGGATTTGGAAACTATGTTCCTGAAGGATTTCAAAC
TTCCTGTACATTTGATTATCTAACTCAATCCAAAGGAAACATAATTTTTAATACAGGAAT
GTATATTGGGAATTTTGTTATTCCTGTTTCAACGATAATATTTTGTTATTATCAGATAGT
AAAAGCTGTTAGACTTCATGAATTAGAAATGTTGAAAATGGCTCAAAAAATGAATGCTTC
TCATCCAGCTTCCATGAAAACCGGTGCTAAAAAAGCAGATGTTCAAGCTGCTAAAATTTC
TGTGATAATTGTCTTTCTATATTTAATATCCTGGACTCCATATGCAATTATTGCTCTTAT
GGCGCTAACAGGACGCAGAGATCACTTAAACCCTTATACGGCTGAAGTACCTGTACTCTT
TGCTAAAACATCGGCTATGTATAATCCTTTTATTTACGCGATCAATCATCCAAAATTTAG
AATACAACTTGAAAAGAAATTCCCGTGTTTGATTTGCTGTTGTCCACCCAAATCAAAGGA
ACGCGACACGACAAGTGTTGCTTCGGTTACAAAACCGAGCAAATATCAAAGCGAAAAGGA
AAGTTCGATGTCACAACTTGATTCAGAAGATGATAAACAAAATGTTGAAACCAACAAGGG
TCAAGCTGTTAGTGGTCATATGAATGAGGCTTACGAAAGTGAAAAATAATTTATCAAAAA
TCAAAATATCAATATTTAACAACATTAGATTCTTTATTTTTATTCCACTGTTTGATTCAG
CACCGAAATAGAC
>gir_mul_best-a gm_114923_0_1_1
GTTGCAATTTGTTTTGATAAATATTTGCACACGACGGTTTTCGAGTTTTTGATTGATCGC
GATCAGTTTATATGATCGTCATATATAATATGTATGATCAGTGAGCACAAAGTCGATTCT
TTCGTTGTACCTCAAAGAACGTGAAAAATAATGACCGTCGACTACACAAAACATATGGCT
TCCTCCAAATATTTCAAATTTATGCAAATACTCATCTTATGGAAAGGAAGCATTTATAAA
ATAGTGTGGTTTGAATTAATCTTTTTCGGATCACTTTATACAATTATTTCTCTGATTTAT
CGTTTTGTTTTGACTGGACAATATAAAGAGAATTTCGAATTATTTTGCATATTTTGTGAT
AAAATTGAAAGTTATATTCCCGTCGTTTTCATTATGGGATTTTATGTAACAATGATAGCG
AGACGCTGGTGGAAGCAGTTCTACAGCATTCCTTGGCCGGACAATGTCGCACTGTTGGTT
AATGCGTACATAGCAGGAAGCGACAAAAAAATATTGCATATAAAGAGAAATATTATACGT
TATGTTAACGTTTCTCTGGTTCTTTTTCTCAGAAGTATTTCTCCGAAAATCAAAAAGATT
ATTAAAGAGGAAAGAGATCTTCTCGACTACAATCTTTTCAATGAAACCGAATATCAACTC
TTTCTTCGTGTTAACTCATCTTTTAACAGGTATTTTGTACCACTTCTTTGGTCTGTTAAT
TTAGCAAAGAAAATGTTTCTAGAGGGTCATATTAAAACAGAAATAAGAGCACGAAATTTA
ATGATTGAAATAGTTCAATATCGAGAAAAGCTTCTGAAATTGTTTTGCTTTGATTGGGTA
AATCCTCCCCTTGGTTATACTCAAACTGCTACTATTTCTGTTTATATATATTTTTTAGCA
TCCCTATTCAGTATGCAATTTCTTGATCCATCTAAAGGTTACAAAAACAGACATGTTGAT
TATTATGTACCAATTTTTTCTATTGTTCAATTATTTTTTTATTTCGGTTGGTTAAAAGTA
GCTGAAGCTTTAATTAATCCTTTTGGAGAAGACGATGATGATTTTGATTGTATAGCTATA
ATAGAACGAAACTTAAGAGCTTATTCATTTTTTGTTCATTCAAATGAAGATGAACAGCCG
ATGATCGAAAAAGATGAAAAATGGGATGAAGAACTTCCTTTGAAAATAGATAATTTTAAA
GTTGATCCGAATTTTTTTATTGGTTCTTTACCTCCGTTTGATACGAAATTATAGAATATT
TTTATATATGAAAAATAACAATTTAAAATTTTGCTAACTTGAATTAAT
>gir_mul_08951 gm_112086_0_1_1
GCTTAAAAGATAAGTTATATCGATCAGTGATTAATTGTACGGATTCCAGAGATGTTCTCG
ATAAATCTGCTTATTATTTTTGGAGTTCTGTTTCATGGAATTTTGAAAATACAGTCGGTA
AAATTTAAACGTAATTTTGACGGAATGGGTTACGAAAAAGTCATGGGCCAACAATCGATC
TACAAATATTGCGGCGAAAGAGATGATTACTGTATGTTTACAAATCAATGTTGCGAAGAT
TTCATATGCGATCCAATTGAAAGTATTTGTAAGGTGCCCCTACATGTTTCAGGAGATGGT
AAGGTTAAAAATAAATGCCTAAATAACATGGATTGCCCAGAAAATGAATGTTGTCGACGA
ATTACCGATACAACTAGTGTCTGCGGAAATGACTGCTCTCCCGAAAAGGAAGTGATAAGC
CATTTATCAAATCCGTCATATATGTGGAAAACGTGGTGGAAAAAACGAAGATATTGATAG
TCATTTAGTAATCACTAAAATTGGTTGTGCAAAAATTCTTTGGTTGTGACAACAAACATT
ATTTAGAGAAATTTTGATCTCAATAAAGTTTTAGCATATTGTTAAAAAAAAAAAAAAAAA
AAAAAAAAAAAAAGAAAACGGA
>gir_mul_09274 gm_109571_0_1_3
ACTGTTATTTCACCCAGTAGACGGCATACGAGGTCGATTAATTTGACTGGAGTTCGAGCG
GGTGCTCTTCCGACCCCCCCCCCCCCTTTTTTTTTTTTTTTTTTTTTTTTTTGAAAACAG
ATATTTTTACAGCGTTTCTTCAACTCGTGCCAGCTTTATTCGGGTCTCAGTGATGTCCGG
TCGAGGAAAAGGCGGTAAAAGTAGAAGTAAGGCAAAAAGTCGATCAGTGAGGGCCGGGCT
ACAGTTCCCGGTCGGTCGAATCCACCGAATGCTTCGTAAAGGCAATTATGCTGAACGCGT
CGGTGCAGGGGCCCCTGTCTATTTGGCGGCGGTGCTTGAATATCTGGCCGCAGAGGTGCT
CGAGTTGGCGGGTAACGCCGCTCGAGACAATAAAAAAACGCGCATTATTCCACGGCATTT
ACAACTGGCGATTCGGAACGATGAAGAGCTGAACAAACTGCTGGGCAGTGTCACGATCGC
CCAGGGCGGCGTCCTGCCCAACATCCAGTCGGTGCTCTTGCCCAAGAAGACAGCGAACGA
CAAGAAGAAGGATTGAAGGAGGGAATGTCTCTGCGAATTGTGATATTTATTTATGTAATC
TCATTGATCGATATTTGTGATTGTGTATCGATTGATGATGAATTAATTTGTATTACTTTT
GTGTATCGAGTAAATTTATCATATTTTTCTTTTGAGTGTAACAAATGTATTTTTTACCGC
TATTTCTCATCTGTTAATGCGATATAAATATAAAATCGATTTTTATTGAAAAAAAAAAAA
AAAAAAAAAAA
>gir_mul_transferrin gm_108748_0_1_1
AAGCGTACTGTAAAATGCGTTTATTCAAATTTGATAATGCAAATTATTAATGTTTATCTT
TTGTGTTATTTCTTCCTTCAAATATCGGCAGTCAAAGAAGACATAAAATGGTGTGTAATT
AGCGAGGCAGAACTAATGAAATGCAACGAAATGCAAATATCTGTTTCAAAGTATGAATCA
TTTTCGAATTATAACTTGTCCTGTGTTTTGACGAGGAGCTATTTTGAGTGCATGAATAAA
ATTAAAAAATATGAGGCTGATTTGATTAATTTGGATGTTGGATTGGCGTATTACGCGGTG
TTGAATTATGGTATGCGAGCTTTTGCGATGGAGAGATACGACTGGAAGGAGGAAGGATTG
GATGGATTAGGGCAATTCTGGGAACAGAAACAATTAAGGTACACTGCTAATGTGGTTATT
ATCAAAGGATCTGTCACTCACCCTCGGGATCTTTTTGGCAAGGTTGCTTGCTTTTCTGCT
GCAGGTAGTGCTGAAGGTTGGTTTTACCCACTTTCAAAGATGATTAAAGAAAATTGGATG
CAAATAAAGAAATGTAACAATATCGTGCAAGTTGTTTCTTCATTCTTCAGCAATGGATCA
TGTGTTCCTGGAAATTGGGAATCAACCTTTAATCCTTTAGGTGATAACGGTGAACTACCA
TGTAAAAAATGTGAAAGTAAAAATGATTATCTTGGTCACTGTTCCAATGCCGACTCGTTT
GCTGGAAGTGCCGGTGCAATTAGATGTCTTAATGCAAGTTACGAAGAAAATCAGGTGTCT
GTGGCATTTGTAAAAGGGGACGTCATTACTTCTATGCTGAACAAGGGAGACATTGATCGT
AGTAAATTTGAGCTGTTATGTCCGTCAAAGCAACCAGATGGAAACTTTACTGCTGCTTTG
GACAAACTGGACGAATGTAATTGGGGAAGACCTCTTTCTCGAATGCTAATGACAAGACTT
TCTTCAAAGAAAATCGGCATTTATCAACAATTTATTGAAGCTCTTATCAGTCATTTTGGA
ATTAACGGTACACGCAAAGATTCTTTTCGCATTTTTCAATCAAAACAATATAATATCAGC
AATGAACTTCAATTAATCCTTGGTCAGTTCGGAAAACGGGTCCCCAGTCAACCATTATAT
GATTTGATATTTTCTGATTCTACAAAAGGCATTTATTTTCCACGAGACAGTCAAATTCTA
AATCTATTTGATTTTATAGATGAAGAATTTAAAAAAGCTGTAGATACTCTCAACCAGTGT
CCTGTACCGGGAATAAAATGGTGTGTTATAGATAACGATGCATTGGATAAATGCAGTCGT
ATGAAGCTGGGACTGGAAACCATTAGATTTCAACCACCCATTCACTGTATCCTTGGTAGA
ACAACTGGAGATTGCATGAATCTGATCAGCCAGGGATACGCAGACTTAATGACCTTAGAT
GCGGCTGAACTTTATGTGGGTGGAAAATATTTAAACTTAGTTCCTATAGCTATTGAATAT
TATGGTGACAGCACTGATTACTTTGGTGTTGCTGTTGTAAAAGAAGACAATAAGAATATT
TTGATTTCGAATTGGTATAATATTCGAACATGTCACGGTGCCGCTGGAACAGCAACCGGG
TGGGTTTTACCAATCACTGTTGCTCTTAACACAAAACAAATAGTTGTTCATGATAGAAAT
CTTGTCTCATCTTTCGCTCAACTGGTTTCAAGGGCTTGTATTCCTGGAATTTTAGATCTT
GACTTTAATCCAAAATTGCGACATCCAATCAATCTATGTGAAATATGTAGCGGTGGAGGG
GCAGATTTATGCATTGCCAGTAGTATTGAAGCACAATACACCGAGTCAGGAGCTTTTGTT
TGTTTGATCGAAATGGGAGATCTTGCCTTCCTCAAACATCACACAGTCTATGATAACACA
GATGGACGAAATACAGTGGATTGGGCCAGAAATAAGCATCTTGACGACTATGAATTACTT
TGTCAAGATGGCAGACGTTTGGATGTTACAAAATGGAGAGAATGTAATATTGGAAAAATC
CCGGGAAATACTGTTGTTACGGCAGGTTTTAAGAGCGTGGAACAGAGGGAATTTATGTGG
TCATTATTACGACATGCTCTAGAACACTTTTCATCAGATGGTAACAATATTTTCTCTATG
TTTGAAAGCACGTTCAATAGATATGACTTAATGTTTTCCGATGGGGCAACGAGTCTCAAA
CCTATACCGCTGGTCAATCAAACCTATGAAAAGGTTTTAGATCCATCATTCTTAAAAAAA
TGTGAAACTATTGAAAATCTCAGTAAACCCGGCTATTCTGGGTTTTATTTTAAGCCTAAT
TCTTAAAATAAATTACTCGTTACGTAAATCTTTAATATTCATGTCTTACTTTTCTGGTTT
CTGTGAAGCAGTTCTGC
>gir_mul_sp6-9 gm_101829_0_1_1
TTCTTAATCAATCAAATATGGATTTCACTTCACTGAACAATGTCGAGAACAGTTATCAGT
CACTGTTGATGGAAAGCTACAAGTCTGTCAGGAAAATAAATGATGTTTCTTTTTTACATG
AAACTGAATTTAACAATTCTGCTTTTCACAATTTATGGAGATTTAATCTGCCAACAATGG
ATTCCAACCAAGTTCCTCAAAGTTCATCTATGAATGATAATTTGTTTCATCCACTCCTTT
CCATACCAAACTATCAAAACTTTTCAACTCAAAGTCAATACCCATCTAATTCTACTAGTG
ATACTTCACTGAATTTGCCAGAATCCAACCTTTTCAATTTACCCCAGTCCCATATTTTTG
ACAAATATAATTTTCAATCTCTTCCAAAAAATTACTTAAACCCATTCATTTCTTCATTGA
ATTCAAATAGTTCTCTTCCAAGATATCCGAATCGCGCCGCTTGCACCTGTCCAAATTGTC
AAGAATCAGAACAGGTTTCTGGCTTTCTGTCAAAGAATTCTACCCATAATTGCCACATAG
CGGGTTGTGGAAAACTGTATTCAAAACCCAGTCATTTGAAAGCGCATTTAAGATGGCATA
CAGGAGAAAGACCATTTGTTTGTAATTGGCTATTTTGTGGAAAGCGTTTCAATAGATCAG
ACGAGTTACAAAAGCATCTGAAAACTCATACCGACGAAAAGAAGATTAATTGCCCGAAAT
GTGGTAAAAATTTTAGTCGAAATGAGCAGTTAAATAAGCATATTTACACTCATAACACTG
TTGATAAAACTAAGTCATCAAAAAGTTAACTATCTCACTTTTTACATTTTTGTTACAAT
>gir_mul_14918 gm_109265_0_1_1
GAATTCATAGCCGCTATTTGTGTTCAAAGTGACAGTGATCAGATCGTTGTGTGGTTGACA
TTAATTCACATATTTTGCCACGTTTTTCCTCGAAATGTGATACCTATTAAATGATGACGA
ATGATGACTCTAAAAAACAACACTCGTTCTTCTAGCATAACTCAATACAACTCCAAATCC
AATATAATGAGTTCCAATGACATTTTCTCTATTTTCTGTGCTACTTCATCTATTCGTGGA
ATGCAGAAAATAAATAAGGCACAAACACCATTTTTAAAAGTTCTTTGGGTTGGATTTGTT
TTCATCACTACATTTTTACTCTTGGTAACCATTGTATTGTTAGTTAAGGAATATTTGGGA
TATTATACAGCATGGCATACAAGTACTAAACTAGAAGATGAAAGTGTATTTCCAGCAATC
ACCATGTGTTCTCATAATCCATTTTCTATGGAAGCGAAAAATTTATGGGGTGAAAAGAAA
ATAAAAACTCCAAGTCAGTTTACCGACCGTTTGATTAATTTAAGTTTGGTTTATTTACAT
GAAAACCAAAGAACTGGATTTGATACAATAGTATTGAGAGATGAAGTACAGTACTATTAT
ACTAGTCTTGCAGTCAACGAAACAATTAACCTAAGTCATTTACAAGAGTTTTTTCAATTT
TGTGTTGTCGATTTGTTAGATCAAAAACTCGTGTCTAGAAATTGTACGGCCGATATGTCA
GATTATTTGAATGTCAGAAAGTTTTCTCATCGAAATTATTTTAATTGTTGGACAGTTGAA
CCAAAAAAAATGGAAAATGGTAACTTTTATGATATCAGCTCTTTGATTATTGTGGCTTCT
CTGATTCCTTCAAATTTGATTCCTGAACTAAAAGATGCTTTTGTTATGGATATCCTCGAA
CGAGGAGAAGGATTAAAAATAGTTTTGCATGAAACAGGTACTTATCCAGATGTCGACAAA
AATGGTTTCAACATACAACCAGGAAAACTGAATGAAATAGCATATGAACCGATAAAATGG
ACATTTCTTTCAACTCCTGTCAAAATGTGTAAAGATGATCAAAACGAAATAAAGGATCTT
GATCGTGTATTTAATTATACATTCTCCCAGTGTGTTGACGCTGCTCTACAAGAATCTATG
CTGAAAGAATGCAATTGTTTATCTAGTCTTTGGCCTCGGCATATTACTCCAAATGAACAA
TATCCATATTGCTTTAATATTTGGAGAGAAAGTGCCAGTGAAATTACTGATAAATATAAT
TGTGCATTTAAATTTATGCTTGAAATGAAATCTCGAAAGCAAGCTATTCAAATGAATCAG
TGTTTTCCAAGATGTAACTTCTTCACGTATAGTACTACCCTTTCTATTACAAAGTGGTTG
CCATCTATTAAGAAGTTGGATCGAATAAGTAAAGTACAAGATCAGTTGGAAATGCTCGTA
AAACATCGAGCCGATACAATAACACAAGATAATTATCGAACATTCATAACAACAAAATAT
CTGGATAACAAAAAGTCTCGAAATAATGACAGTTTGGATGAAGATAAATTTACCTACATC
AAATTGATCAGGAAAAATAAAAACACAACAATAAAATCCGAAAAACTTGTACTTGATGTT
GCAATTCTTTTGTCGAGAATTGGAGGTCTGTGTTCGTTGTTTATTGGCCTGACAGTTGCA
TTTTTTATTGAACTAATTGAATTTGTTTATTTATTAATCCAAATGAAAGAATCCCAAACA
TTATCAGTAGATATAAATAAAAATGCCAATCTGAAAATCAAAAGTCTGACAAATCAAAAT
GATTCAAAACAACACAATAACGAAACCCTTCAATCACTAAATTTCACTAATGAAAACGCT
GAAAATTATATCGAAAATTCCCTCCAAAGTCCTGATATGGACGAGAAACACGAAGAAAAT
AGTGATAATGATATTCTAGTCTGGCATCACGGTGAAGCAAATGTTATGGTATTTGAAAAA
AAAGGCGCGAAGTCATATCCACAAACAATTGTTTCTGAACTGTAATGATTGTACCTCTTT
ATGTACTTGAGTACTAACATTTTTCATATTTAAAGTGTTTATTGACTAGATTTAAAATAA
ACTGTTTATTTCACTTTTTATTAAAAAAAAAAAAAAAAAAAAAAAAAAAAAAAAAAAAAA
AAAAAAAAAAAAAAAAAAAA
>gir_mul_plcb gm_110858_0_1_1
CCGAGAAAAGGATTTTAAGTCTTGCATCATTTTATGTTATTTTATTAGCAAAAACATTAA
AGTTTTAAAATAGTAATTGGGAAATTTTCAGTGATTATTTAAAATAATTCTATTTTCACA
AAAATGAGTGAATTTCAAAATGAAAATTTTACTGAAAAATGTATCAAATGGGATGAGATG
GAGGGAATTACAAATGGCATTTTGGTCACTGTGGGTATTGATGAGGATCAATTTTTCATT
TACTGGAAAAGTAGCAATGGACTGAGCGAATGCATCGAAACATCTTTAATTCGGGACATT
CGATTATCACACTATGCTAAAATTCCAAAAGATCGTAAAATACTGGATCTCTGCTCAGCT
TTAAGTGATGAAAACGATAATATTATGGAGAGATGTATATCCATTTGTACCGGTTTCGAT
TTTGTTAACATTACATGGTTCAATTTTGTATCAAAAACAAAAGAATTTGCTACGAAATTC
TACGACATTGTTTTAAAAGAAATTTGTTTATCAAAATCAAGAAATCCTTCTCGCCTACTT
CACTTAAAGAAAATCTGGAAGAAACTATCACTTGATATTCTAGATCAAATCGAAGTTTCA
TCGCTAGCAAAATATTTCTCTCAAAGCAAAGACGACCGAGAGAAAATACAACATGTCATC
AAAGATATCGGTGTTAAGTCACAGACAATAAGAAGAAATGAATTTACTTTTAAATTTTTC
TTGGATATTTATGAAAGGCTTTTCTTTCAAGACTTTTTGACAAATATTTTTCGGCAACTA
ACTTCAGCAGATGCGTTTTTAAAAAACCAAATCAGTATTAATGACTTTGCAAAATTTATC
AATCAATTTCAGCGTGATAAAAGATTAAATGAAATTTTATATCCTCATATGACAAATGAC
AAAGCAAAAGAGGTAACTTCGAAGTTTGAATCAGATCCCGAATTACTTCAACAAGGAGTG
ATATCAACAAAAGGATTCATTCAATACATTTTAAGTGAAGATAATTCAATTATTGATCCG
TTAAATTATGAATTAACGCAAGACATGAATCAACCATTGAATCATTATTTCATTAATTCT
TCTCACAATTCTTATTTAACAGGTCATCAATTGACCGGCAAAAGCTCTGCTGAAATATAT
CGTCAAATTCTTATTTCGGGTGGAAGGTGTATTGAACTGGACATTTGGGATGGAAAGGGA
ATGGAGGATGAGCCAATAGTCACTCATGGATTTACAATGTGTACCGCCGTACCATTACGT
GATGTGATAGATGCGATTGACGAATCAGCTTTTAAAACGAGTGATTTTCCAGTGATTTTA
AGTTTCGAAAATCATTGCACGTCAAAACAACTCCCAATATTGGTGTCAATTATTCAAGAA
AAATTATCAAATAAAATTTTAAAGGAACCCCTCGATAGTTATCCACTTGAACCTGGAATA
CCTTTACCTAGTCCCGAAAAGTTAAAAGGAAAAATTCTAATTAAAAATAAAAAGAAATCT
AATATTAAAGATGTCGAATTAAATAATGATCCAAATGATCTAAATGAGGAGGACAAAACA
TCGGAAATTATTGTACCACAAATTTCATCAATGGTTAATTACGTTGAACCAACTTCGTTT
GAATCATTTGAGAAAGCTTCAGGTAATAATGTTTTATAAACTATTTGTTATGTTCGCAAT
ATAAAGTAAGCTGAACGACAATCAATATTTATTAATTCCGCACTACGAATTTAGTAAAAC
AACGATTAATTCATTCATATCCACAATCCCGCC
>gir_mul_01362
ACAAATTAAATGACGAATAAAAATGTAGCAAAAATTGAATAAATAATCTTTATTAATTGA
AAATATTCAACTCAAATGTTTGATCGATTAAGCTCGTTTGATGATGACAGCTGATTTGGT
ATTGATTATATTGATAATGGTGCAATTATTGTTCGATTACGCCAATCTTTGTGATTTTGG
ATTTACGAAAAATGAGGACATCAGTTTCTCGCGAATGACTCCGTTCATGTTGAACTGTGA
CCCGGTGTATGAAGTGGAACGAGAGATGTGTGTAGACAATCAGGTGCTGTACAAGTGGTT
CCACGAGAACCAGGAGATCGTGATGAGCCGCGGCAAGGCCAAGTTTGTATCCAGCAACCA
GAGACTGATAGTGTTCGCAGGCGACAGATCTGACGAGGGCGTCTATTTGTGCGACTCGAA
CAACGACAATGGTCCCGTAAACAAGACGTTCCGGGTTAGGATGACCGATCCAAGCGTGAT
GCAGAAGTTGCTGCTGCCAAATGCGTTCCCCCAGAATCAATCCTTGGAAGAGAATGGCCG
AATCTACTGGCTCCCCGAAATGTTGCTCAACCACCGAGAACAAAGTTTGGTAAAGAATCC
TGGTGAAAATCTAGAACTCACTGGGTTCTATTATGTGTCCGCAGAAAGTTCCCAAATTGA
TAAAATGATTTTCCGTTGGTATTTTCACACGGAGTTATTCAACTATTCCCAAAACGAATC
CCTTGAAGAAAGAGCAAAAAATTTCAACTCGTCCTGTAACGATCTGGATTTCATGCCTAG
ATCGGTTACCGGGTCCTGCTACAGCAGCCGGCTGCATTTAAACAACTTAAGCACAAAATA
TCAAGGGTATTACACTTGCGATGCTCAACTACGACTCAAGAATGGATTATCCCACAGCCT
TAATTTGACATACAGGATCAATATCAATATGATTCCCATTCTCGAACAAGGTAACAATCG
TGAACCTCAAATGACCTTCACTCAGGATTCTTCAGTTTGCCAGGATGATTATTTTCATTT
TATTTGCAAAGTCAACCCAGAGGGTTCCTATTTTACAACAATATCAAAAATCAATCCCAA
TAAGACTCATACACTTCTGGTTGAGTCAAAGGTTGATAAAGTAAAATTCATTGATGAGAA
AAAAAGAAAAGTTGCAGAGGGTATGACAATAATAAATTCTCAGGTCAATTATTTGATTAA
ATCGGTTCAAATGAATGATTCTGGTGAGTACCTTTGTCAAACAGTGGAATATGGGTCGGC
AAAGGATGTGCAAATGCATCCCAGTGCTGTTGAGCAGATGAGGTTGACTGTTAAATCTTG
CGAAACTAGATTTAAATATCCTACGATATTGTGGACCCTAATCTCCATCGGATCATTTAT
CTTTGTTCTGGTGTTAGTAGCGATGGTTTATCTCATTTATATCAAATATTCTAGCAGTTA
TCTAATCAAAACTGTCATTGTACAGCATCCTAACAAACTTTATGTTCCTCATGACAGTTG
TCTCCCTCTTATCATTCCCGAAGTTTCAATAAAAACCACTCGCAAACGAAGAATAGGTTC
AGATGATTCACTTCTTCAACAGAAACATTTGAACCGCATTTCAAATGTTCCTTTCTCTCA
GAAAATATCAAAATATTTGCGTAAATCTATCTTTAATTACCGGCATGTTGATAACTCAGG
ATCCAATCCCGAAGCCCAACTGGTAGCCCTTTCTTCTACAGAAAACAATAAAGTTCCTTC
AAATTCCCTATCCACAGAAGCGCCAAGATCTCAACTGATCTTGCAAAATGATGCTCAAAC
CAAATATATATTACCGTCAAATATTGGTTGGATCTTTTCCCGAGATAGTTTAATAATAGG
ATCCAAAATCGGTGAAGGTGCCTTTGGAATAGTCTATTCCGCACTAGTCAAATCGTTCTC
CGACGATTCTACACATGTTGAAGTAGCCATCAAGACTCTGCATACTTCATTCGGCGACGA
AGACGTGATCAACCTGATCAAGGAGCTGGAAATGATGAAAGTGATCGGCCACCACCGACA
TATAATAGCCCTGTACGGGGCCTGTGTTGACAATGGGTACCCTTACATGGTGATCGAATT
GGCTAAAAACGGCAATTTGAGAGATTTCCTTCGAGCAAGGCGGAATCATTTCACGAATGT
TGATTCTCAGAAATTAGTCGTTCCTCTGTTAACGGTTGACGATTTAATAAGGTTTAGCAT
ACAAATAGCAGAAGGAATGAATTTTTTATCATCGAAAAATATTGTTCATCGTGATCTAGC
GGCAAGAAATGTTTTGGTTGATCATTATTTGGAAATGAAAATTGCCGACTTTGGACTGAC
GCGATCGGTTGAGCACTATTATCGGAAAACAACAGATGGAAGACTCCCCATCAAGTGGAT
GGCACCTGAATGTTTGTTTGATCGAATGTATACAGTAAAGAGTGATGTGTGGTCTTTTTC
AATTGTTTTATGGGAAATTTTTACTCTTGGTCAAACTCCTTATCCAACTATTCAGTCAGA
TTCGATGCATCAAGCATTAAGAAATGGAGTCCGAAACGAGAGACCCGCGTTAGGGTCGGA
AGAGATTTACAGATTGATGCTTTATAATTGGAACGATGACCCTCTTGACAGGAACACATT
TTCAGAACTCGTGGATAAACTGACTCATATTCAGATCACAGAAGGATGTACGTTTACCCC
AAGGGATTATCTCGAGATAAGTAGCAATCAATGTTACTCTACAACCAATGTCTAGCAAAT
CTTTTCCCATCAAAAGTGCCAACTATATCGTCCTTCAACTGTCACTCAAACGAGTCTTGA
TTGACTTAACTCCTCAATCTGTCGTTTCTTGTGGCCACAGTCTTGCTCTCTATTCGCTGA
CATTCACCCTGATTCAACCAGATTATTCCATTCCACATTAGATCTATTCTATCACTGTGA
ATACTCCCATTTCAGTTTTCAGTGGCTTTTCTTAATTTTTCACAACGCGTTTTAAACACA
TTATTTATTGT
>gir_mul_03496
GGTCTTATCAAATTCTATATTAAATTTTTATGACAATTTAAATTGATTTTTAACGTTGAC
AAAAAATAGCAATGTTAATTAAAGAATATCGTATTTATATGCCGTTGACTGTGGAAGAAT
ATCGAATCGCGCAACTCTACATGATTCAGAAAAAATCGAAGGACGAAAGCACGGGCCAAG
GCAGCGGAGTCGAGATTATCAAGAATGAGCCGTACACGAATGGACCCGGCGGCGTGGGTC
AATACACGTTTAAAATCTACCATATCGGAAGTCACTTGCCGTCTTGGTTTAGAAATATTC
TTCCTAAATCCGCATTGATTGTTGAAGAAGAAGCATGGAATGCCTACCCGTATACCAAAA
CACGTTATAAAGTACCAATAATTGAGAAGTTCACTTTAGAAATAGAAACCTATTATTATG
ATGACGCCGGTGATCAAAATAATGTCTTCAATTTAAACGATGAAGATCAAAAACTTCGGA
TCATTGATTATCTCGACATAGTCAATGATCAGATCTCTTCTAGTGATTATCGTAAGGAAG
AAGATCCTAAAATTTATCAATCCACGAAGACTAATCGGGGACCCTTGTCTGACAATTGGG
TTTCGGCTCATAAAAACGCGCAATTAACTAATTGCAGTGGTGACAAACGAATAATGTGCG
CTTACAAATTATGTCGAGTTGAGTTCAAATATTGGGGGATGCAAACGAAAATTGAAAAAT
TCATTGATGATATCGGATTAAGGAAAACTATGTTACGTGCTCATAGACAAGCATGGTGTT
GGCAAGATGAATGGTACGGATTAACAATGGAAGATATTCGAAGACTTGAAGAAGAAGCTG
CCAAAGAGTTGGCAGAAAAAATGCGTAAAACAGAAACTCAAGAATCTGATATACCCAGCT
TCCTGAATCAGCCCACAACCTCCAGCATTGAAACCACTGTGAATGAACCTACTTTTGGTA
TAAATACCATAAACGATCCTCTCAAACAGACCAATATAAACAATTCGGCTCAATACAAAA
TGAAGTCAATTCAGACGCATTCCTTTTCAGATGAAGACGACGAAAGCTTTTACGATGCTA
AAAGTGATTTTCCTTCGGAAACAGATTCCTTTATGACTTGTCAAAACAATTTCTCTAGTA
ATCTATCTTTGAATATGAATCAGTGTACAATGGGATCGCCCGTTCCAAAATCTGTCCTAA
TTCTCGTAGTTCATGGAGGAAGTCTATTAGACACAAATCACGAATATCATAATAAAAATG
GGGATATCAGTACTTTGAGACAGACATTCGATGCGGTAATTAAAGCCTCATATCCCCAGT
TATATCAACAAGTAGCCATGAGGCTCATCGCTTGTCCATCTGTTGTATCAGATTTATTAA
CAGTATTGAGCAAGTTGACTCCTCAAATTGTCGATCATCAATATCTTCAAAGTTCTTCTT
CTTTGAAGCATTATGTTCCCCTTGCTGCAATTCCTCTTTTTGTCACAGAATCATCAAATT
ACAAAAAGATAATAGAAATGGTACATACATCTCTTAATGATCGGTTCTCAGAGTTTATTA
GAAGTGAAGAAGGTCAACATTTTGATGGTAATGTTAGTATCATATCTGATACAATTGGGT
CGATCTTTGTCTACGACATCCTTACTAAATGCCGAAATGATTCTCGACCTTCTTTGACTT
CCAGTTCATTTAGTCAAAAAGATGTTGCGCCTACAAATTTTGATCATTCTCATCGAGAAA
GTGATCCATTATCGATCAAATCTGATTCATGTGCATCTCCTGATGTATTCTCATGTTTAA
AATACAAATTGGATTTTAAAGTTCAACAGTTTTTTATGCTGGGTTCGCCTGTTGGTCTTG
TTCAAGCATTTCGTAATCAGACAGAAAAATCAGATGAATTTTCTGGAACCCTGAAAGAAC
TGAGCAGCGATACACTAAAAAATATTTCTATCAGTGGATCCAACGACATGTCTTTTCGAC
CTTTTTGCAGACAGTTATATAATCTCTTTCATCTCAATGACCCGTCTTCCTACCGATTAG
AACCTTTGATCAATCACAAATTTCATGCCATACCACCGATGAAAATATCGAATTATAATC
GTTTTCCATATGGAAATGACGATTCGGTTTATCTTGTAGAAACTTTATTTAATAATCCTG
GAATAGTAAATAACACGGACGGCAAGCTATCTGTTGAACATGTGATTTCAGACCAAGATT
CGAATTTGACATCCTTTATGAAATCACCAGAAGTGATGCAAGTTATTAATTCCTGGTGGG
GAGAAAAACGTATTGATTATGGATTACATTGCCCTGATGGAGTCCAGGCATTTCCTTTGG
GGGCTTTGCCACATTTACTGCATGCCAGCTACTGGGAATCAAAGGACTGTGCTGCTTTTA
TTATCAGACAAATACTCGATGCTTCATTGTATCATATGCAAGATTTTGGTAACGAAATTG
TTGCCGATGTCGAAGTGTCTCCTGCTGCAAATTTGTATGACACATTTGCAAATGAAAAAA
ATGATAAACTAAAATCCAAACAATCATCTTTAAAATTCAAGGCCATGTGCGTACCATATC
GAATAACCATGACGGCCAATCATAGAGCCAATGACGTTATGGTTCTTTCGGGACAGCCAC
AGGTCCTGGTGGCGAGATTTATGTATGGGGCGTTCGATATGCTTACTCCTAAAAATGAAA
AAGTGGAAATATTCATTATGAACTTGCCAATTAGTCATGGTCATTGGGAAAAAGAGGGAA
GTGAAGTTACGGATCAGAATGGAAGAGTTCAATTCCATATAACTGAATCCAGAAAAATGC
CCGAAGGTATTTATCCAATTCGAATGGTTTTGAAGGCTGACTCTTCCGTTGTACAATTCC
ATTTGACAGTTTTACCTCAGAACGTTGAAGCAATTGTGTTTAGTATTGATGGAAGTTTCG
CAGCCAGTGTATCTATTTCTGGCAAAGATCCTAAGGTTAGACCGGGAAGTATTGATGTGG
CCAGGTTTTGGCAAGATAAAGGTTATCTTTTAATTTACATTTCTGCGAGACCAAATATGC
AACAAAAACATGTTCAGCGGTGGTTAGCTCAACATAAGTTTCCTTTCGGAATGATTCTTT
TCAGTGATGGAGTGTCAGCTGAACCATTAAAACAGAAATTACAAATATTAGCTAAATTAG
TGAAAGAGGTACAAATCAAAATACATTGTGCTTATGGGTCATCTAAGGATGTGTCTATTT
ATCGGTCTTTGGGTTTACATTCCCATCAAATATTCACTCTCGGACGGCTATCAAGACGCA
AAAAAAATAATAGTTTGTCGCTCAAAGATGGATATGCCGCCCATTTAAACGATCTGCTGA
GGAAAGATAATCCCCTGTCAAAGCCCTCTCGGTGTATCTCCAATGTCATAATACCCAAAT
CTTGTTTTGATATGCCCATCAAATATTTGACTAATAACAGACATTTTGATGATCGCAGTG
AAAATAGTTATCTCGGTTAAATTATCACATATTATATTGCTTTTTCCTCTGTGACCACTT
TATTTTGTGTATGTTTTCCCATCTTTTTAACGAACCACCAATTTTTATTAGTAGACGCAT
TTATAACACTAGATTGTTCGTGATTGTGGTTTTGCAATTCTTTGTTATGAACATATTCAA
GAATCAGTTTCATTCAACAATTTCTTTGTTATCTTCGAAACGCTGACTGTATATTTTATG
ACATTATAAAGATCTTTAATGAATGTATTTTTATTAAATATAAATTCAACTAGTTAGTAC
TTTTGTGTTTTTGTTATTAATTATTTCGGAAGAACTGTTACTAT
>gir_mul_11992
GTATCAACGCAGAGTGAATGGGATTAATAATTTGAAATAACACTCGCGAAATATGAATCG
TTTTCTCTTCGTAATTTGTTTAAATATTTCGGTCTTTGTATTGTCATTGGAAACCGAGGC
ATCGATTTCTCAATTTCAGTCGGTCAATGAATACGACCATTTGAAAAACGTTTCAATCAC
CATATCGAATCTCATGAAAAATTATGACAGTCGATTGAGACCGAAATTTGGTTCGGGACC
CATGAGCATTTACATGGAACTGGTGGTGGCAAGTTTCGACTCAATTTCAGAAGTAAATAT
GGATTATACGATCACTCTATACCTTAATCAATACTGGCAAGATGAGAGATTGGCTTTCAA
TCTGTCGAATCCCGACTCCATGATCACCATGCCCGGGGATTTCTCGAACCAAATATGGGT
CCCTGACACTTTTCTAGCCAACGACAAATATTCTTTCTTACATGACGTGACTGAAAAAAA
TAAAATGCTCAGGATTTATGGAGACGGAAGAATTTTTTATGGAATGAGATTTACGACGAC
TCTCGCTTGTATGATGGATCTTCACTATTACCCCTTAGATCAACAAAACTGTACAGTTGA
GATAGAAAGCTATGGTTATCCTTTGGATGACGTACAGATGCACTGGAAGAATGGACGGAA
TGCCGTTCATAACATCGAGAACATCCACATGATTCAGTTCACAATACAGAATTACGACGT
CTATACTCTTGTTTCCAATTTATCCACAGGACTTTATCAGAGATTGTCTCTCAGTTTCCA
GCTACATAGAAATGTTGGATTCTTCGTCTTCCAAACATATCTACCATCAATTTTGATAGT
AATGCTCAGCTGGGTGTCATTTTGGATCAGTCATGAGGCTACATCCGCAAGAGTGGCTCT
AGGAATCACCACAGTTTTAACTATGACTACCATTAGCACGGGAGTGAGATCGTCGTTGCC
TCGAATTTCCTATGTTAAAGCGATTGATGTATATTTAGTTGTTTGTTTTGTTTTTGTATT
CTCAGCTCTGCTTGAATATGCTGCTGTCAATTATACATTTTGGGGAGAGAGAGCAAAACT
GAAAAAAAAGAAAATGAAAGAGGAAGATGACAGAAACCGCACCAACCTCGCAAAATTGTC
ACGACCTATGTTTCCCGATGACATAAATAATGATTTATTTCATTTTGATAATGAAAATAA
AAACAATCCCGTCATTTTTTGTCAAACCTCTTCAGATCATAACGCATATGCTTGCCATAA
AGAACTTTCGAGTCCTTCTTTTACCGAAAGTACGAAAACGTCTCGCTATCGTCATTCAAC
AATAAATAACAGAAAGTATCGAAGTTCTCGAAACTATCAAAGGTTTCTACCCCGATTTAC
AAGGAAAATTAAATCGGACACCAGTGATTATTTCGAAGAAATCCCAATGTCTTCAGTTAC
TCAAAATAATGAAACTTGTCATTTTCAAAAACCTTCAATTAATCCCAAACAAATAAATTG
GAAATCCCATTTAAGCTGCTCGAAATCGTCAATGTTGAAATTGTCGAAATTCAGAAATAT
TAAAATCATTGATAAATTCAGTAGAATACTTTTTCCTATTTCTTTTACTTTATTTAATAT
TTGTTATTTTTGTGTCTATTCACTCTGAATGATGGAGCTATTTTTAATATTTATTACGAA
TAAAA
>gir_mul_22239
CTTTCTCTTTGATGAAACTTTTTTCTTAGAATGCATTCATAAACAAAATGCTTTGATCTG
TATTGATAAAGGTTTAATTACATTTCCTAAATCAACATTACTTAATAAAGGGATTATTCA
TTTGGATTTATCAAAAAATAATATTCAAATTTTATATGAAGATGCTTTGGAATATTTTGA
AAATTTAATTAATCTTACTTTGGATTCTAATAAAATTTGGAAAATTACAAATCAAGCTTT
CAAGAATCAGAAAAATTTAAAATATTTATCATTACGAAATAATGCCTTATTAATTAGTAA
TAATACATTTTTGTCGAGTGTGTTTATTTACTTAAAAAATCTTAAGTGTTTGGATCTCTC
TAACAACCCACTTGGAATTATTCCACAAAATTTTTTTAACAATTTAAGAAACTTGAAAGA
ACTTTATTTGGAAGAATTAGTAAAAGAAATCAAGATTGAAGATGGTGCCCTTTCAAAATT
GTATAATCTTAAAATTTTATCCATGGCAAAAAATAATTTTGTATCACTTCCCAATTCTAT
GTTGCAAGAATTTCGAGAAATGCAGCTTGAAACTCTATTATTACATTCTAATCCATGGGC
ATGTGATTGTCGAATGAGATGGTTTAAGAGATGGTTGATTAGCATGCAACGTAATAAACC
TCTAGAAAATATTTTTAAAAATATTCATCCAATGATTTGTAATGTTCCGAAATTTCTCCA
TGGTAAAAAACTATTTGATTTGACTCTAAGTAAGTTTGAGTGTCAGCCAAAAATTCTTCA
AATAGGTAAAATTGTAATTGCAAATAATTTAGACAATATAACTATGTCTTGCTTCTTTGA
AAGCCATCCAAAATCATATGTAAAGTGGTTTAAGAATGGAATACTTATTCAAGATCATTG
GGAGAGAATAAAACAAACTCAGAGTGTTGGTATAAACTTCATTGCAAATTTAACTATTTT
TGGTACAAGATATGGCATTGACGATGGTTCTTATATTTGCGAAACAACCAACAACAAAGG
ATCTGCCCGAATAAATTACACGCTAATAATCAAATTTCCCTCAAACAGTCATTATAATAC
TCTAGAAAACAAAAATCAGCAAACAATGTTACTTCTAATTATTGTTGCTACCGGAATAAT
TACATTAATTATTCTAATAGGTATTGTTATATATTGTTTTTACGGAAACGATCCTAATAT
CGAAAGTCAATTTTTAAATAACAAAAAGTCAGATTTGTTATTTGCCAATAATAATATCTT
AATGACGTGTGCATCAGATGTAATACAGGTATCGCCATTAATGAATTATAATAACAAAAC
AGAAGAGCCTCAAGAAATATCAAAATGGCAAAATCCAATCGTCGTTAATTCCGAAAGTGT
CATTAGAAATGATTCAGACGAGGAAATATGTCTAAAAAAAGAAAATAGTGGGAATCCAAT
AGTAAAAAATTTCATGCTTAATGAAAACGTATTTTCAAATCAAAATTCAGATTCAGAATC
TTGTCAATTATCAATTCATGAAGACTGTCCAATTCATGGAAATGGAAATTCAAACAATTG
TCCAGTTCATGGCTCAATTAACGAAATTAGTTCTGTTGATGATTCGTCATATGGTTGGAA
TTATGTTTTCAATAACACAATAAAAAATAATTATAGTTCGATAAAGTCATCCAGTCATAC
AAAAAATATCTATGGATCTCGATATTCTACAGTGCAATCTGATTCAATAAATGCAAAAGA
AGACATGTTAAGTGATGGTTGTAGCTTTTCTGCAAAAAATGTCTCAGATAGACATTTATA
TTCATTTGATAATTATTAACCTTGATTTTATTAATATATAAATAAT
>gir_mul_29449
ACTAAATATGGTTAATTAAATTATTTGTAAAACCACTGTAAATTTCGATTTATTCAATTT
AACCACCAATCATCATCAATACCAGCATTTTTACAAATAAATTTCTTTATTATGTCAAAT
TTCATTTAAAATTTCGTCGATTTAACATTATGAATAACGGTAACAATTCTTCCAATGAAC
CGATACTTCATATTTTACCAGATTACATTAAAGAAGATCTCGATATGGTTGTGATTGGAT
TAAATCCGAGTTTAACTTCGGCACAGATCGGTCATTATTTTGCTGGTCCGGGAAATCATT
TCTGGTCGTGTATAACCGAAGTGGGACTCGTCCCCGAGCCGGTGACATGTTACGATGACG
CCCGTATGCTCGAGTACAGCATTGGGTTCACAAATGCTTGCTCCCGTGCGACCAAGGGCG
CTGCCGATCTTAGCAAAAAGGAATTGAAAGATGGCATGAAATTGTTGTTGGCGAAATTGC
AACGGTTTTGTCCAAAAATTGTCGTTTTTAATGGAAAAGGAACATATGAAACATTTGTCA
GACATAAGCACTTTGGAATGGGCAAACAACCAAACAGACTTGAAGGCACTAATTCAGTTG
TTTTTGTAATGCCTTCCTCTAGTGCTAGATGTGCACAGTTACCACGAGCAGCAGATAAGA
TTCCTTTTTTTTCAGCTTTGAAAGATCTTAGAGATAAAATTAAAAGCTGGAGTGGTGGAT
TGAGTTCAGGTGGTCGTTTAGTGCCTCTTGAAGAAGTGAATGGAAACATATTCCCTGACC
ACGTGGATCTTGAATTAACCAGGCTTTACGATGCAGGGAAATCTAATTACAGTACAGATA
GAGCAGAAAAAAAGAGGAAAGCAAATGCAATGAATGGAAATCAAGTTGCTAACAGAACTA
ATCATTCAGACGACAGTACGAGGAATTCACAAAATCTATCTCAAACATCACTTAGTTTAC
AGACTAATTATTTTGAATCTCGCTCATCAGATAAACCAAAGTCTGCTAATTCACCAAGAA
ACAAAGACGATCGTCTTCCTAACATTCCCAATCACAATTTTTTTATGTCAGGTCATACTG
TCACTCCTAATAATAACCAATGGGTCCCTGGAACATTTTATGATTCCTCTTTCTCCTATC
AACCGTATATAATAGATTCTTCACAATATCCGTCTTCCCAGCAGTCATGCAGATTTCCAA
TTAATCCAATATTTAAACCAAATATTCTTCCTACGAGTCTTCCTCCTTCATTAACTAATG
TCAGAAATTATTCTACTGCTTCCAATCATAATTCCCTTTCAAGTTCAGATGAACGGACTG
AAAATTCATTCGATACAAGCTCATTTGGTTCAGAAAATATGCAATTACACAATTCCACAG
ATTCTTCTGAAAAAATCGATTCTTCCAAAAGAAACTCCAAAGAAGACTTTGATTCTCAGC
CTCAACAATCAAGCACAAATTTTGTGTCTCTTTTAATGTCGGATTCTTTATCACTGCCTG
ATTCTCCGTGTGATTTTGATAGATCTGGAGAATCCCGATGTATTCAGTCAATTCCACCGA
CTTGCACATGGCAAAGTGTGGATAATAACTCCAACACCGAACCGATCTCATGTAACGCAA
CACCAAATACGTTTTGGGAGCAAAATAATAACATTCTAGTCAGCTCTTATTTTTCTGCTA
GAAGACAACTACCTCAAGAGCATCCTATGAATTCTATATTTTCAAATTTTCCAGGCAACA
CTGCAAATTTTAACGATATCAACAGTGATAATCATTATCAGACTTCTTTTTCAATGTCTA
ATTTCTATTCGTCCCCGCATTCCATTGCTGGAGCAACTAATAGCATTACTTCAGTCCAAA
GTCCTCTGTCTTCCGATCAAGTGACTTCCTCATTATGCTCAGTTAAGGTGACACCTGATT
CTACTTCCTTGGCCAATCGAAAGCGCTATTGCTTTGACATTTCCGATACCGATTATCTTC
CAAACAAATTAATGATTCCCGATGATAACAATAGCACTAGTGGACACGATCAAGTCACTT
ATACTGATCTCTAGTCTCGCCATATTAGATTTTGTATCTTTTAGTTGAGCAGTTCGTTAT
TTCGTCAGCTTCTGGTCCACCGAACAAAATAAAAACGTTTATTTCAGGTTTCGTCTCAAG
CATTTATATAATCTCTAAATTAATAGATATTTAACCGTATTTTTAGTTGGTTTTTGAGAA
AAGAAAAAAGTTGTAGTCGAAAATTCAATGTGATGGATTGTATGGATAAATGAAATGGTA
ATGTCGGATTATGTGTCTATATATTATTATTATTATTATTATTATTATTATTATTACTAT
TATTATTATCATAATTATTTATATTTTTTTCCCGACTAGCAAAACGTCGTGGATTTTAAC
ATATATAACATTCTTCCATAAATTTTTATTGCAGAGATTACTGAGATTTTGTGTCGATAT
TTCACATATTGTTTGCATGTAATTTTAATGACAGTTTTTTTTTAAAAAAGAAAAAAAAAG
TTTTGTGAATTTTCTTGACTCCTGGTGTTGACTATTTTCAAAGATATTATATAACACAAA
AAAAATTTTTTAATGCCAAGTTAAACATTAATTATCAAAAATAATTTGTGTAACAGAAAG
AAAGTTGGAAAATGTCGAGGATAAATGATAATATAAGTAAAAGATAATCAACAAAGGAAC
ATTGTCGCAACGTTTTTTGCCTCATTTTTATTACCTTAATGTCAACAAGGTTATATTTTT
GTTCTCTTTTGTTTTTGTGCTTTATCGAGTTTGGTTTTTAATAAAAGTTAGCTATGCATT
TATTAAATGTCAACTTCATTGTGATGTTGTTTCCAAATAAAATGTTAATCTACTA
>gir_mul_30263
ATCAGTCAGTTTAAGTATGTAATGCATTAATTTATTGTATTTTACTAAATCAATTATGGT
CAATTGTTATTGATTTACATTTAACACTCATAAATGCCTCCTCTTTATTTATTCAGTCGA
AAGTGGAATATTGCCACCGATGATTTTGTTTATATTTCATTGTTGGAAATATTATTACAA
TTTGTTCTAATTATTGTCTTCCTATTAAAAATGAATTTAAAAGAATTACTTTTCGATTGC
ATGATTAGTATATTCTATAAAATTTCACATTTAACGTTAGGAGGAATAATGTTTTGTCAA
ATGGGTGTACTTGTCTCGTTAATGATATTGAGCGGTCGCGGATCGATCATGGAAACAGAG
AAGAGAGCAAGAGTTCCACTTTGTTTGTATGGGAAATTTTTACTTTTGATATGTGAAATC
GTCTTATCATTTTTTGGATTTTCTTTAATTTTCCATCAGAAAAACACTTCAGAAAACGAT
TGTTATAAACGAATCTTAGGTACAAATCAAATCTTATTCATCAGTTTTATATCAGTTTTT
GTTATTCATGGAATATTGTTTCTCATCTTTTATGACAAGATGGGACATAACATATTGGGA
ATAACTGATGTCGATTTGATACAAAGAAGAAGGATGTGGAAAACTAAACTTAAGTGTTTA
CTATGTACTTATAAACCGAGTTATCAGGAGGAAAATGCTTTAAGTGCGGCAGCAAATATA
TTTTCCAAATTTACAGAGCAGTTGAATCTCGTATTCAGTGATTATGTTGCTGGAATTCAG
ATTATGTGTTTTCAAGATGAAAATATGGATTATTTTAAAAACATTACTTTGAAACTTGAA
AGAAATATACTTCAGTTGAGTTGTGGAGATAATACTGCAGAAGATAATAATCAGTATGTT
ATTGAGCCAGTTCATTATTTATACAAAACTCCCGATGAATCAGCGGCTACTAATATCAAA
CACGAATCTTTATCAGATGTAGTAGAAGATTTATCTTTTAGATCAAAATATTCACTTTCT
AAATCACGTGTTACACAAGATCATCTTAACAGAGAAGAAAATGCCAACTTAACGCATTTA
TTAAGAATGCGAGAAAGTAATTTTTATCAGAATCACGAATTAGAAACAGATAATCCAAAA
TCAAACAGTCAAACAGATTTATCAGATTGGAGAGACTTACGCTTTATTTATTATTTTGCT
ACCATGGCAAAGGCATCGTATGGTTGGCCATTACATATTTTGTTTCGAGATGAAAACAAA
TCTAGACTAAAAACCTGTTTTGGATTATGTTGCACGCATTCCATGTCATGTTTCTGTTCC
GATTGTGTTTTTTGTAAACACGAAAGTTCTACAAAAGATCCCTTGGTTGTATATTCTAAA
GAAAGTTTTTGTAGTTGTCACAAGAACGCCATTTTGAGCGAAACGCTTTTGAAAAAGGAA
AATCTTGTTTGTGTTTCATTTTATAACAAGACATATCATTCGCCATTTTTTGTGGCAATA
TGTCATGAAATGGAAATAATTGTTTTATCAGTACGTGGCACGTTTTCACTGAATGATGTT
TTAACTGACATGGATGCGAGTCTTGTTGGATTTGAAGGAAACGATCTAATAGGATGTCAA
GCACATTCAGGTATGGCAGCTGCCGCTTTGAATCTGAGAAAAACCTTAAACGAAATAAAT
ATTATACAGAAGTTGAAATTAGAGTTTCAGAACTATCGCTTAATTTTTACGGGCCACAGT
TTAGGTGCAGGAATCGCAATAATTTTATCATGTTTATATTATTCAGAGTACCCTTCCTTG
AAGTGTTATGCATTTGGTCCTCCTTTAGGAGTTGTTAATATTAAGATGGCTGATTACTGT
AAAAATTTCGTTCTTACTGTTGTAAATGGCTACGAATGGGTACCACGGACGTCTTTACAG
TCATTAAATGTGGCTAAGAAAAGAATTATTCAATGTTTGAATTCTTCTAAATATCCAAAA
TTCCAGTTAACTGCAAGGAGATTCTTCAAATGTGGTTCCATATATTGTAATAAAAAAAAT
TCAAAATGGAATATACTTAATGTTTTTCAAAGGGATTTCAAATTTTGGGAAGACTATGAA
TTAAACACAAAATTACCAGGTCAAATTGTTCACATAATTAAAATAAAAGCTATTGTGGAT
CCGGTCACGCTAAACTTTATGAAAAGTGAGACATCTTTTCTTTTACCTATAATCACAGCT
AGTGAACAATTCAATACGATTTTATTTAATCCCAAAATGTTTCAAGATCATTTTCCCCAT
AAAATTGTAAATAGACTGTATAAGATTTCGATGAAAAACAAATTTTCATTTCCTAATTGT
CATCATTTTTTAAAACATTATTGGTCAGAAAGCAGTTCTGATGATAAAATGAAGCTTCCA
TTCCTTGATGTGACAGAACGAGAAACCTCATTATTTTTTAATAAATCCGAATCAAAAGAT
GATCATTTTGTAAGGACATTGTCTGGTACTCAGATTTATTTTAATAGAAAAGATGAATCA
GTTGAAAAAGTAGATGAAATTTAAAAACAGTTCGATAATGGATAGTCAGTATTAATTTAT
TAGTTCAGAAACTGATTTTTATTAACTTGTTTATTTATTTGTCTTATATTATTGTTCATA
TTTTGATGGTATAAGAATTAAACGTTTTTTGAACTTG
>gir_mul_31312
CGAAAACGATGTTGAAAAACTTTACGGAAATTCAGCGAGAAAATGAAAATGTAATGAGAA
ATTCTAATGTTATAATGGAAAATTTTGTTAAATGTTATGCTGCACTTTTGATCTTTTTGG
GAATTCCTCTTAATTGTCTCTCTCTATATATTTTGTATAGGGATAAATCGAACAGAAATA
CGACACGTTTTTTGATGATAATGTTGGCCGTTTGTGATAATGCTGTTCTTCTAACTGCGG
TTTTGAGATACTGGATTCGAGCCACCTTTGATTTCGATGTTCGAATTTATAATAATGCTA
TATGTAAACTTCATGGATTTTTAGTGTCCGTCTCTTCAGACTTTGCAGTGGGAACACTTT
GTGCTATTGCGATAGAAAGATTTATTGTTGTATCTTATCCACAGAAATCTAAAACGTTTG
TAACATTATTTCGAGTGATCATTGGTATGATAGGTTTCTCAATTGGAATCATTTTCAAAA
ACAGTTGTATTTTCTATCTGTATAATATTGGAGTCGTAAACAGAACTCGACTTAATCAAA
CAATAACTGTTTGCAAACCCCAATTAACTAGTTGGATAAGTTGGTGCTTTTTTAAACTCG
ACTTACTGACTTATGCCGTTTTACCATATGCTATTTTATTTTTCTGTAACATTTATATTT
ATGTTAAATTAAGGAATCATCGAATGATTCTGCATAGGACGTATCGAAAAACGTCTAAAT
TACAAAGATCTAATTCTATTTCGGATGAAAAAAATCAGCCTCCATCGGCTTCCAAGAAAC
GTCGAATTGAACATATAATAAAGGTTTTAACAGCTCTTTCCTTGATTCATGCCATTACAT
CACTGCCAGCAGCCATTTATCAATCTTTGAAGGCCCAACTAAAAGTCGATGAAAATCCTT
CTTTACATGCAGTTGTACAAGAGAGTTTACTTCTATTAATGTTTTCTAATAATGCTATAA
ACATATTTGCCTATCTCTTTTCATCTATAACCTTTCGTAGACATTTCCTTAACCTTTTAT
GTCATGAATCAGACGAAAAAGACATGAAAGG
>gir_mul_34307
GTCTACTAATAAATCTATATAAATTTATATGTTTTGAAATTAAGAAAAATGTAATCAGTT
TTCATGAAATGTTTAAATTATGGAATCTCGTGCTGATAGCAGTTGTCACAATGCCCAGCT
TGAATTCTGTTTCATTAAATCAAGTCGATTCCGACGTTTCTAACACTAATGATTTGAAAA
ACAATCTGGACGGTTGGTCGGAAAAAATTCTAATTAGAGATCTTTTTGAGAATTACGATA
AACGATCCCGGCCGGTGGTAGACGGAATTAGCAAACTGTCGAAAATTTCCGAAAATTATA
CCGTTCAACAGATAACCATTGAGTTTGGATTTAATCTTATTCAAATACTGGATCTTAATG
AAATGGATCAAGTCCTTACGACCAGTACTAGATCACTCTTCAGATGGAACGATCCAAATC
TCGTCTGGAATCCAGAATCATATGGGAATATTTCAGTTGTTAATGTACCTGCAGAAATGC
TGTGGATTCCTGACATTTCTTTATATAATTATGCAGATGAAAGACTTGAAGAAAGAAGAT
CATGTGACGCCAAAATTTATCCCGATGGGACAATCGACTGGCAGCCCATGGCCATTTATA
AAAGCACTTGTTCTGTTAACATAAAATATTTTCCTTTCGATGAACAGCAATGCTGGCTCA
AATTTGGCCCTTGGACATATGATGGATATCGAGTCAATATTACATTTTATGGTAATAATG
CAAATATGGATTTGACAAATTTTATTACCAGTCCCGAATGGAAAGTATTAGAAACAAAAG
CAAACCACACAGAAATAAAATATCCATGTTGTCCAGAGATTTATCCCGATATCAAATTTT
ATATAAAGATCAAGAGAGAGCCAGCATTTTATACTTATATATTAATATTACCCTGTTTTT
TATTATCTTCTTTGACTTTAGTACTTTTTTGGCTTCCTCCAGAATCTCCAGCTAAAATGG
TGTTGGGAATGAACATTTTTGTTGCGTTTTTTCTTCTTCTTCTTTTATTGGAAGATACAA
CGCCTTCTGCATCAAGCAACTTTCCATTAATCGGTACATATTATTGTCTAAATATGGGAT
TAATAACATTTTCTTCTTTTGTTTCATGCCTAATTGTAAATTTTCATTTTCGTGGAGATA
ATAAAAGACAAGTTCCTAAAATTATTAAAAAAATACTTCTTCACTACATCGCCAAATTGT
TATGTGTAAAATTACATCCAAAAATTGTCAAATCGTGCCAGGAAAATATTGTCACAACTG
GTATTTTAAGAAAGAATTCCCAGGTCATGGTTAAATTTAATTTTTCCTCAGAAATATCGG
ACCCATTATCTAATAAAGAAGATTCCGAAAAGAATCTAATGATTAATTCTCATGAAAGCT
CAAAATATGGATATTCTTTCTCTTCCAGTTTTGCTCAAGAGACTCGTGATCTTAATAATA
CAAGTAATTTTCAACTAAATAGTAAGAATAATAATGAATGGGAATTATCAATTGGCTATT
TTCAATTACCTCAATCTAAACTTGATATAGAAATCATTACTGATCAAAATGGATACGATG
TCACAAAACAGTTTCAAAAATTTCAAAAGAAAATCTCAATTCACATTCAAGATATTGTAA
AAAATCTTCGATACCTTCAGAATCTTCATCATGTTCGAGAAATGAGTCGCCTCATCGAAA
TGGAGTGGCAAGCCGTTGGTTTAGTGGTAGATCGACTATTCTTTTTCTGTTATATTTTCA
TTATTGTATTTTCTATGGCTTCCTATTTTCCACGAGATGGAAATTCTGAATTCGAAAATA
ATTTATCATAGCAATTAATTTCTGTCTATTTTAAAATGTGAATATTTCAATATAATTAAA
AAATATTATATTTTTTACTTGTGTTTTAACAATATATTTTCAG
>gir_mul_best-b
ATCAGACGGACAGGGTCTCACCTGCATTTATACTCTTTTTATGCGCTGGAAAGGAAGTTT
ATACAAGCTTCTGTGGATAGATTTACTCATTTATGTAGGACTTTATTATTTGATAAATAT
AATGTACAGATTTGCACTGAATGAGCACCAGAGAAGAATCTTTGAAGAAATTGTTAAATT
TTGTGATAGTAAAAAAAACAATATTCCTTTATCATTTTTGTTGGGATTTTTTGTTGCCGG
AATCATCGGAAGATGGTGGAAGATGTACTTATGTATCCCCTGGTTGAATAAAATTGCGTT
TATCTGTCAGAGTATTATTATTGGGAACGGTCCAATAAAATCTAGGCGGGTGAGACTCAT
CATCATGAGATATATGAATTTGGCTTGGATTCTCCTAATGAGGAACATAAGTGCCCAAAT
TAAAGTTCGATTTCAACAGAAGACAAATAAGACAAATAAAAAGCTCTGCAATGACGACTC
TTATATTAGCGATATTTTAGAAAATATTAACTCTGATGAAAAAATTCGCCAAACATTTAA
GAAGATAATAACCCCCTCGGAGATTCGGGCATTCGAGAGAATCGCAAGAAAGTATAATCA
GAGAAATAAAGTTCGATATGAGCCTGAATATTGGGTGCCCATTCAATGGGCATCCAGGAT
TATCCACAAATGTTTCCTTCACGGATTCATCAGTGATCCCAGAACAATGACGAGTTTGAA
TGAGGAGGTCGAGGAGTTGCGGGAGCAGATGCAGAATCTTCAGATTTACAGCAACATTCT
GATTCCTCTTGTTTATACTCAAGTCGTCGTAATCGCCGTTTATTCGTATTTCCTCGTTCA
TTTATTCGCCGCTCAGTTTGTTGATCCTCTTCAAAGAATAATTGGACATGAAGTCGATTT
TTATATTCCGGTCTTTACCATTTTTCAATTTATGTTTATGATGGGGTGGTTAAAGGTTGC
AATGTGTGTTATGAACCCTTTCGGAGATGATGATGAAGATTTTCAAACTTCAGAAATGTT
AGATTATAATTTAGATATTTCCTTTCGATCTTCTGAAGCTGAAGAAGAAATGTATCCGGA
ATTATTGCATCCCGCTCTTATGAAATATCGTCAACAAGAATTAGTTCAAGATGACAATCT
TCCAGAATTTATAGCCGATATTGAAACAAATTTACTGAAAAGTTCAAATTCGTATGAAAA
CGAGAGGACAACTGCTAATTTGACATCGACAAAATTTGCACGAAATTTTCGAAGATTTTT
CAGAAAACCATCTTTTCCTTTCATTGAAAACGATGGAACTTGTATCATTCATAGTAATGA
TAAAAAAATTAAAATGACCAAATTTGAAGATGCCGAATCGGTTTTACTCGAAGAGAGAGA
CAATTATTTGTTTTAATTAATTAAATATTGTTTATTTTATCTGAGATAACTGTTTCAATT
GTGTCATTAATTAATTAATAATAATTTATTGGTTTCTACTCACAAATAAACAGTAGTTGA
AATATGTTTTTTATATAAAATCGAAAAACATTATTTGAATATG
>gir_mul_cftr
GTTCATTTAATATTTCGATTTGTGAGCGGTTTTACAAATTCTTGTTCGGTAATTCGTATT
TGTCTATGTCGAATCGATTTTGCATCGGCGGAGTTTGGAATCATTCGTCATTGATCCACT
GGAAATATCCAATTGTTACCGATTGTTTCCAATATTTACTTCTTTTGATTCCATCAGGTC
TGTTCAATGTTCTCTTTGTGATTTTTGTTGTTGTGAAACTTGGAAGAAACTGCGATAGAA
AGAGAGAAGTTGGATTTGACTTTTGGTACTTTTTGAAGCTGATCTTGCGGGTTGTACTGA
CTGTTCTGGTGACTGTGGAGGGAGTGATTGTGGGCGCGGGAATTGTGGGGGACGGGAGGA
CGGGTGACAATGATCCACTGATGATCGCTGCCTTCGTCTCTCTCGGCGTCTCCATGCTCC
TTACAATTATTCAAACTGAAATCAGTAGAGTAACAGAGCATCCGATGTATCCTTTATTGC
TTACGTTTTGGTTAACAGTCACATTGGCTTATTTGGTGAGATTCTACGGTAACCTCATTC
GATTCATCAATAGTAACCAGATTGAATTAAGTATTGGATTTATTCTTCCGTCAGGAATAA
TTTTTCTTTTATTCCTTTTAAACTTGATCATTGAATGTTGTTTTCAATTTCCTGATAGAT
TGATGAAAAAGAAAAAAATGCAATGTCCTGAGGAATACGCATCGATACCATCAAAATTAA
CGTACATATGGTTAGATAAATTTATATATCAATGGTACAAGACAGAGATGACAGAAGAAA
CTGTTTTTAATACTCGCCCGGAAGACAAATGTTCACTGAATACAAATCTGGTTGAGAAAA
CATTTACAAAGATGATATCAAAAATCAAAGAAAAGGAAATTGATGAAACCGTTACTGATT
CTATTGAAGATTCCTCCAAATTAATTATGAGAAGTCAAAATGAGGATGAATATCAAACAG
GTTCCGGGTGGATTATTTTTAAGAGCTTGATGAGGGAATTCGGAGTAACCCTAGCGATGG
CTTGGCTTTCAAAAGTCCTTGGTGATTCGGCTTCTTATGTGATGCCATTTTTGTTGAAAT
TATTATTGAAAACTGTCCAAGAGAAAACGATGCCTAATTGGATGGGATACATGTTTCCGT
TTGCCTTTCTAATTTGTGGAATAATCAGCAGTTTGTGCGTGAATTATTGTTTCTTTCTAA
CATCATCGGCGGGAATAAAAATTAGGACAGCTCTTATAGGAATGATCTACAGAAAGACCA
TCAGGATAGAAAATGAAGCTCGCAACAAATTCAGTTCAGGTGAGATTATCAATCTTATGG
CTGTCGATGCAGAGAGAATAATGATTTCCATTGTTTATTCTTGGTTTCTAATATCCTGTC
CATTTCAATTCATTCTTGCAACCATTTTACTATACCAAGAAATGGGAATTGCAGTATTTG
CTGGATTATGTGTCATTGTGGTATTTTTCCCACTCACCGCATTTCTAATGAAGTTAATGT
ACCAGTTCTCTGATGTTGAATTAAAATGGAAAGATGATCGAGTGAAGGTACTAACAGAAA
TATTAAACGGAATCAAGATTTTGAAAATGTATGCTTGGGAGAAATCCTTTCTTTCCAAGG
TTGGTAAAATAAGAAATGAAGAATTGAAATACATTTGTAGTGGATCATTTGTATACGCAT
TCATTTGTGTAGTGTGGGAAATGTTACCATTTATAACTTTATTGGTTATTTTCCTAACTT
TTATAAACTTGGGTGGAGTGAACATTATTACTGCCGAAAGAGCTTTTGTCTCCTTAAGTT
TGTTCAATCTTTTAAGACATGCAGTAATTTTGTTACCGTGGTGTTTGGCAGATTCCATTT
CGGCTTTTGTGTCATTGAAGCGAATTGAAGAGTTCCTGACTGCAGAAGAAGTGAAAGAAA
GAGATGGAAACTGTTTTCGAGATAAGACTGAAGACAATTCGGACGATGCTGCAGTGGAAA
TAAATGAAGGATATTTCTCGTGGAAGAGAGACGATAAAATTATTTTAAACAAGATAAATA
TAGAAATTGAAAAAGGAAGACTAGTGGCAATAGTTGGGAAAGTGGGAACTGGGAAATCGT
CTCTGATTTCAGCGATATTGGGAGAGATGCACACCATTGGCGGTTCAGTAAAGATAAGGG
GTAAAATAGCGTATGTTTCCCAAGAAGCGTGGATTCAAAACAAATCTCTCAAAGACAATA
TTTTATTTACCAAGAAATATAATGAAGAATTTTATAAAAAGGTAGTAAAGTCGTGTGCTC
TTGAAAGAGATCTTGATCAATTACCGGGAAGAGATGAGACAGAGATTGGAGAAAGAGGAA
TCAATTTGAGTGGTGGACAGAAACAGAGAGTGAGTCTTGCGAGATCAGTTTATCAAAATC
AAGATATATATTTATTGGATGATCCTTTATCGGCGGTCGATGCTCACGTCGGAGAATATT
TGTTTGAAAATGTGATCTCAAACAATGGAATTCTGAATGGAAAGACTCGAATCTTGGTAA
CCCATGGACTAAACTGGTTGCCGAAGGTGGACGAGGTGTTTGTTCTGGACAACAATGGAC
ACATTTCTGAAAGAGGATCTTTTAAAGAATTATTAAAGAACGGTGCTGACTTTATGCAGT
TTATTCAAGAAAACATGGAGCGCATGAGGCAGCACACAGAATCATCGAATGAACCTGAGG
CTGAAGGCGAAACGAATATTTCAAAAGCCGATATGCTGTTGAAACAAGTGTCACTGAGCG
ATCAAGCAGTTGAGGACTTCACGGAATTAATGGTTTCCAGTCCAATTAAACATAATAATT
TTACAGAATTTACTGAGGACCCATCAACAAATAACCGGGAATGTTCGCTTCTCTTACCAG
AAACAAATGACACTGTTCTACAAGTTGACAAAATGGGGAATATTAATGCAGAAGTTTCTT
ACGAAGAGCAAATCGCGTCTGATGAAACAGCGAAGTACAGAGATTCTGACTCAGAGAAAG
ACCGTTTTATGAAACCTCTAAGTCAACTAATTGATGATGAAGAAGCGATGTCAGGAAAAG
TTAAATGGAAGACGTATCTCTTATTTATCAAATCCAGAGGATTTTCGCTCTGTATTGTGA
CCATTCTGATGTATATGGCATTTATTGGAATACAGATATTCAGTAATATATGGTTGGAAT
GGTTTACTGCAGACAAAATATTTCAAAATATGAGTGCACAGATTTTAGAAAACTTCTCAA
ATGCGAATGTGTTACACATAATACAAATCCAAACGCACTATTATATAGCTAGATATATGT
ATATCGGTCTAGGAATGACACTGGCTGTTAGTCTTTTTTGGATGTGCTTCACAATTAGTT
CTATTAGAGCTTCAAAGGTTATTCACAAGGTACTTCTCTACGCCATTCTTCGAAGTCCAA
TGAGATTCTTCGATACAACTCCGTCGGGTCGTATCATTAACAGATTCAGTAAAGATATTG
ATATATTGGATCATTCGATTCCCATTATTGTGAGTGATATAATAAGTTCCTTTCTTACAT
TCCTGGGTTCAATTATAGTGATTGTATATGTGACTCCGTGGTTTGCAACAGTTATCGTTC
CACTACTGATTCTATATTATTTCATTCCACTATTTTATATGCCGACTGCTCGACAGTCTC
GTCGACTAGATTCAATCGCATCTTCTCCGGTCTTCAATCATTTCACAGAAACCCTTCAAG
GAATTTCACTGATTCGTGCGTTCAATGAGCAAATTTATTTTCAGAAATTAAATGAGGAAC
TGGTAGACAGAAGCAGTAAATTTAAATTTATTCAATTTTCATCCGAGCAATGGTTATCGT
TACGTATTGATGTTTTGAGCAGTTTAATTGTTTTTGGGTCGGTTCTTTTTGCAATAATAA
ACAGGAATTACCTGACTGTCGGTTTGATCGGATTGTCGATATCGTCTGCTCTACAGATTA
CGGAAATGTTAAGTTACCTTCTAAAAAAGTGTACAGATCTTGAAAGAAATTTAGTGGCAT
TGGAACGTCTGAGAGAATATTCACAGGTACCGAGTGAAGCCGAATGGGATTCAGTCTGTG
AATTACCTGAATCATGGCCACGATTTGGAAGTACAGTGTTTGAGGATTATTATTTAAAAT
ACCGACATAATCTCCCATTTGTTCTGAAAAAAATTAATTTATATATAAAAGGAGGAGAAA
AAATTGGTATTGTGGGTAGAACCGGAGCGGGTAAATCAAGTTTGAATTTGGGATTGTTCC
GATTAATTGAAGCTGCCGGTGGAAACATAAGAATTGATGGCATAGACGTCGCATCTTTAG
GACTCCATGACTTGCGAAAGAATTTAACCATTCTTCCACAAGAGCCGGTGATATTCTGTG
GGACAATAAGAGATAATTTAGACCCCTTTAATGTTCATTCTGATGATGAGCTCTATCAAT
GTCTTGAAACGGCACATTTGAAACAATGGGTGTCGACATTGGTTGAAGGAATGGATTATG
ATTGTGGAGAAGGAGGAACAAATCTATCTACTGGTCAAAAGCAACTGCTGTGTTTAGCGA
GAGCCGTTTTAAGGAAGTCTAAAGTTCTAATTCTTGATGAAGCAACAGCTTCTGTAGATG
TAGAAACCGATAGATTGGTTATGGAAACGATTAGAGAGTTCTTTAAAGAGAGCACTGTGA
TTATTATCGCCCATAGAATCAATACAATTGTTGACGTGGATAAAGTTGTCGTTATGGACG
ATGGAGAAATCGTTGAGTTCGGAGAACCTAAGACATTACTATCGAATCCAAAGAGCGTAT
TCAAATCTCTTCACGATCAGAGTTCGAATGACGATTTATAATGTATCTTCTACCGTTTTC
GTTTATTACG
>gir_mul_eag
GTTTATTAATTGTGTCCATGTCTGGATCCAGAAGGGGTCTTGTTGCTCCTCAGAATACTC
TTTTGGATACGATCATTCGCCGATGTAACAGTCAGCACAGCAGTTTTATCCTTGCAAATG
CCAAAATTGTAGATCATCCAATTGTATATGCCAATGACGCCTTTTCGAAGTTAACCGGAT
TTTTTCGAACAGAAGTAATGCACAAAAGCAGTCGTTGTACATTTCTTCATGGTCCTGAAA
CAAACAAAGAGCTCTTGGATCAATGGTTTTCTTCCTTGAATAATTACGATCATTCTCAAT
TTGAAATATTACTCTATAAGAAAAATAAAGCACCTTTATGGACTGTTCTTCAAATTCATC
CTATCACAAATGAAAAGCAAGACGTTCTTCTGTTGCTGCTAACGTTTTATGATATTACAT
CAATCAAACAGCCAATTGATGAAGAAACGGAATTTAAACCCGGGCTCAGTAAATTTGCCA
AGTTAGCCAAGTCAGTATCGAGGAATCGGTCTATAATGATTGATATAAATCAAGATAGTT
TGGATCACCATAAAGAAGGGTCTAAATCGGAAACTTTATCTAATAATATATTTCTTCATT
CAAAGACAATTCCTCAATATAAACACGAAACTCCAAAAACACCTCCTCATATTATTCTGC
ACTACTCAAAATTCAAAATTATTTGGGACTGGATTATTTTACTTCTGACTTATTATACCG
CTGTTATGGTTCCATTTAACGCCGCTTTTAGCAACAAATCCATGGATGCAGTTGCTTTTC
TTATCGCAGACAGTATAGTTGATGTCATATTTTTTCTGGATATTGTATTAAATTTTCATA
CAACATTTGTTGGCTCAACGGGTGAAGTTATTTCTGATGCTTTCATTATTAGAATTAACT
ATCTCAAAGGATGGTTTATTATTGATCTTATGTCATGTCTTCCATATGATGTTTTTAATG
CCTTCCAGCCAGAATCTCAAGAGGGAATAAGTCAGCTTTTTGGTGCTTTAAAGGTTGTTA
GATTACTTAGGTTGGGTCGAGTGCTTCGAAAACTCGATCAGTACCTTGAATATATGGCAA
CCATGTTGGTGTTAATGATATTTGTGTTTCTATTGTTGGCTCACTGGTTCGCTTGCATAT
GGTATACTGTCGGAAACTCAGACTTACGCAACAACAAGCATTACGGGTGGATTCCTAAAA
TGCTTCAAGACAGCCATCATACAGTTGGGAACTGGTCATCATTTGATCCTAACAAAGAAC
ACAAACTTATGAATTATGTTACCTCATTATATTTCACAATGTCTTTGTTGACGAGCATCG
GATTTGGCAATGTTTCTGCCAATACTGCTTTGGAGAAATTTACATGTGTCATTTTCATGT
TATTTGGAGCATTGATATACGCGACGGTTTTTGGAAATGTTACAACAATATTGCATCAAA
TGTATTCTTCTAAAGCTCGTTATCAAGAAATGATGAACAACATCAAAGAGTTCATACGTA
TTCATTCTGTTCCTCAAGAACTTGGAGAAAGGGTTTTGGACTATGTTACATCTTCATGGG
CAATCACTAAAGGAATTGATACTGAAAAGGTTTTAAATTATTGTCCAAAAGATATGAAAG
CCGATTTGTCTGTACATCTCAATCGAATGGTATTTAATAGTCATCCTGCTTTTCGTTTGG
CAAGCGATGGATGTCTCCGAGCACTGGCCGTAAATTTTACGACTATGCATACTGCACCGG
GAGACTTAATTTTTCATCAAGGAGAAAGCATAGATCAGCTTTGTTTCGTTGTTTCTGGTT
CTTTGGAAGTAATACAAGATGAAGAAGTGATAGCTATTATGGGAAAAGGTGATGTGTTTG
GTGAAAATGTGTGGATCGAAAAGTCTTTAGGACAATCAGCTTCTACTGTTAGAGTACTCA
CATATTGTAACTTACATTGTATAAAACGGGAAAAATTATTGTCTGTTTTGAGTTTTTACA
CAATATTTGCCAATTCATTTTCTCGAAATTTAGTTTTAACAGTAAATCTCAGGAATCGAT
TCATATTTCGAAAAATAAATGATGTCAATCGAGAAAAAGAACTTCAGGAGAAACGAAAAG
ATGAGGGTTCTCTTTCAAAATTTACAAACGAACATCCTGTACGACGACTGATTTCAAAAT
TTCGTAAAAGAAGCGATCCAAAATTTCTTCAGTCAGATGTTTCAATGAATCATTTGAATT
CAGCTAATCAGTCGCTAAATATTCAGGAAACTTTTATCGAGGAAGAAGACACCGATGATG
ATATTTGCATCTCTGAACATTTCCAAGAATCATATTTTAATAAAATGAAATCTAAATCTT
TTGACAAAGAAAAACAAACCAATATGAATCTAAACGAAAGATGTGAACAATGTAAGACAT
GTAAGAAATGTACCGAAAATGTTATAGGTTGGGTCAAAAAACATTTAGATGAAAAATTGG
TTAATATGAACAGTCAGATAAATCAGATTAACTCCAAATTAACGACTCTCGTTAATCTTT
TTGCTCTTAAAATGGAAACCGATGATGAGCCATTAGAATATTCTCTTACCTCTGTGGAGA
AGTTTAATTATAATAAAGACCTTAGTAAATCTTTCCATGAAAACCAGTCAAACAAGTCTC
TATTTTGCTCCAAGGGATCCAGAATAACCATCACATCAAAAGATGCAACAGAAGAAAACT
GTGATCTCAAGCAAATCATTCGGTCGACAGACACGGACAAGATTCCTGATATTCATGAAA
TTATGTGAATAAATTTCTGATTCTGAG
>gir_mul_gpcrP-2
AGGCAATGCAACAGTAATCGAAAGTTTATCCATTTCCACAAAACTTATATTCACCGTATG
TTATATTGTCATTTTCTTTGTCGGACTTCTTGGAAACATTTTGGTATGTATTGTAATAAT
CAGGGATCTCCGTAAATCAGTTACAAATGTTTTTCTTTTTAATTTGAGCTGTGCTGATAT
ATTGAATATTATTATGGTTATTCCTAGTACCACAATTCTTGATTTGTGGATCCGGTATTG
GCCATTTGGTAACTTCATGTGTAAAGCTTTACCTTTTCTTCAATGTTTGACTATAGCGGT
TACTTCATTTACCTATGTTATCATTTCAACGGATCGATTTTTTGTTGTCTTTTATCCAAT
GAGAGCCAGACTTACACTAAAACAATCTAAAGGAATTTTGTTTGCAATATGGTCAACGTC
AATGACGCTAGGAATTCCGTTATTAATTGTATCAAATGTTGAATATTCAACACTACAATG
TAAGGAAACATGGAGTCAAAAGCACAGTACTATCTATTCTCTAGTTCTACTAATCACTCA
GTACTTTATCCCTTTGTTTTTTCTTCTCAGCACATATAGTGCCATTGCCACAAGAGTGTG
GCTGCAACAAGCGCCAGGGGAAAGAGATGAAAACCGAGACAGAAGAATTGCTAAATCGAA
AAGAAAAATGGTCAAAATGATGATAACAGTATCTCTTGCTTATGCTGTTTCTCAACTTCC
GAGACATGTAACGTATCTTTACCTATTTTATTATGGTGGATCCGATTGGGCTAACATCGT
ATGGAATATAGTTGTAATATTGCAAGTTAGTTCGACATGCTACAATCCAATTATATATTG
CTGGATGAACCATTCTTATCGCCATCGATTTATATATTACCTCTGCGTTTTGACGAGAAT
TGACGCATTTCGCCAATCACATCTACCGAAATATCGTACTCCTACTAACACTGAATTTTC
AAGTGGAATGTTAACGCAATATGTAAAGCAAAACCCAAACCTGGACAAATCCCGATATCA
TACGAGTGGTATTCTGAAAAATAAACCAATTTGTATGGATGACGGAATTGAACTGGATCA
AAAGTTAATGAATGAAACATATAATCAATCTGCAATTGTTCATTTCAATACTAATTTTGA
TATGAATCGAAATTCATAACACAAATAATATTATATTTATTGATTCTATGATTCGATTTT
TGATCCTTTTGTTTTGTTTGTTTCAGTTAGTAATTTGTCCATTTCGGAATAATGAATGTT
TATTTGTG
>gir_mul_klf
GATGTGTATCAATTACACCCTTTTAATTGATTTTTAATCTAGATCACACCCCAAAATTAC
AACGAGAATTTCTGTGATTACGATAATGAAATATGGGTGACTAATTTCGAAAATAATTCA
GTCTCCTATTCCAATATCCCCGAAGGATCATGTTCGACAGTATCAACAAATACCGACGGA
TCAATCATTTCGTCTTCATCAAACAACAAATCCAACTATGATGAAACCGATCTCAGTGCG
TTTTATAATTCCTCAAATTTCTCCTTTGGTAATAATAGTTTCACTTTTGATAAAGACGGC
TTACTTGATTTTGAGTTCATCCTCGACAACAGAATCACGAATGCCGGTTCAATAATAAAT
AATTATCAAGATAAATTAAATTCCATCTCTAATCTTAATCAACAAATCAAGTATGAACCA
TCCTCTGTTAATCATTCAGATAATTATAACTTCACCTTTCCCACTTCATCATGGTACAAC
AGGCTTATGTATCCAGATTCCATACAAATTAATGAAAAGTATAATCAAGGTAATGATGAA
AATTATTCGATAATGTCAGAGTATTCTTTTGAGAACGAACAATATTCTTTACCTTCGGAT
CCAAATGTTGAAAACATCTATTTACTTAATAAATCAAATGTTCAAGAGTCTATTTACAAT
TCTCTTCAAAACAATTTCGAATTAGAACAAGATTTTAAAATTAAAAAAGAGACTGTTTTG
AGACCGGATTTGTACACGTCTAATGGTTATTATTATCACGGATCTTGTGTTAATAATTCC
CAAATAAATAACCATTTGAATATCGAAGATGAGAGTATCACTTCTCTTAATGGAGGAAGT
ACCAAATACCTTCCTTTCATTGCGGACAATTGTTTGGCTAATAAATTACCCCCTTTAATG
CCAGCTCCAAATGAAACGAATTCTTGTTTAATTAATTCATCGATATCAGTTGAAAGTGCA
ACACCCGATAGCACATCATCTAATTATCTACGATCTTCGTTAAAACAATCGTCAAATTCA
ATGACATCAAATAGACGGGCAAGGAATCGTCGGAAAGTGTCCGTTCACTCTTGCTACTAT
CTCGGTTGTGATAAATCCTATTCCAAAAGCAGCCATCTGAAAGCACATATGCGAACACAT
ACGGGAGAAAAACCTTATCGTTGTGATTGGTTGGGATGTGATTGGTGTTTCGCGAGGTCT
GACGAGTTGACGAGACATTATAGAAAGCACACTGGAGATCGACCGTTTCAGTGTTCCGTT
TGTTCGAGAACCTTTTCTCGGAGTGATCATTTATCTTTACATATGAAAAAACATAATTGA
TTTCTCTGCAAATACTTTGTTTTTGTATGATATATATAACTGATAATTTTAACTCTATTT
TGACTTTGTATGTATACAATTACATTTGATGTTAAAGAAAAAGACTCAAAGAATCTTACA
AAACATTAGAATTGAATTATATATTTTGGTGTGACGTTTGAAA
>gir_mul_meis
AAACTTTGATAAATAGCGTTTCATAGTGCATATGTGGTTTGTGGATTTGATTTGTTTGAA
AAAGCTCGCTAGTTATTTTCTATTTGCTCTCTCAGAGAAAACAACTGGCTCATTTTGTTA
TGTTACCTCATCACTCAATCATTTTTTGCGCGCGCTTTCAATAGTGACATTAGATCCTGT
CAAAGTTTTTTCACTCTACTATACTGAAACAAAACATACGGACAGTTCTGACAAGGCTAA
TTAAACCCTCTGTGAGGCAGCTAGATAATATTGTGTAAAACATAAATCCCACTGATTTCA
ACAGTACTTTAATTCAGTGCTGTGGCCGGTAACTGAATTGTCAAAATCTTAAACTTTTGA
CATTCAATTTTTAAAGAAGTGAAACAAATACTGGTTATTTTAATAATCATTATTCTAGAA
TTTTGACAACCATAAAGTGTAGACTTTACTTATTCAAGAATTTGACATATATCAAAATTG
ACTCGGTTTAGAGTTTGTATCAACACAACTGTCAGATTTGATTGATTGATTCTTGTGATT
TTCTTAAAGTAAAATAATCATGTCAGAAATCAACAGTATCGCTATATCAAATGCTCAACA
AGTGGAAAATTTTTCGAACCATATTACCTCTCATTCACGAATGGTGTGCAATAATTCATA
TATTCTACAAAGTGAAAATCTTATTGAATCTGATTTATTACCCTCCAGATCAACTCCTAT
TATTACTCAAAATTCGAATAATGATTCTTCATCAAATAATCCATATTTAGAACCCATTTC
TAATTCTGGGATCAATCAATATTCCAATTCAATTACTAATAATTCCGCTTACATTCCACA
AGAACCTTATGCAAGTTTTAAATTAGACAAAAAAGAAATTTATAATCATCCACTCTTTCC
TCTGTTGGCTTTAATATTTGAAAAATGTGAATTGGCAACAACTTCTCCGAAGGATTCAAC
AAATTCGGCTAATGATGTATGTTCGTCAGAATCATTTAATGATGATATTGCAGCTTTCGT
TAAAGAAGTAATGACCTCAGAAAAGGACATATTTAGCGCGGATCCTGACATTAATTCATT
GATAATACAGGCTGTTCAAGTTTTACGATTCCATTTACTGGAGATTGAAAAGGTACATGA
ATTGTGTGATAATTTTTGTACAAGATACATCACATGTCTCAAAGGAAAAATGCCAATAGA
TTTGGTTATTGAAGACAGAGATTCCACAGGATCCACTGGATCTACATCAAGTCCTACTAA
TCTTAACTGTGGCCAAAATAATAGTGTTCCATCAAATCAAACAAACTTATTATCAAACAA
TTTAATATCCAATTCCAATTTACTTCCCCAAATTTGTCCAGATCATATATCAACACCATT
GACTTATTATAATTCTCTTTCCATCAATAACCCTGTCATGCTACAAAATGAATCCAATCA
TTATCGAAGATCCTTCTCAAACTTGAAAAATTATTCCAGAATTGATATCAGTTCCAAAAA
TATTAATGAATATTCGGATTGTTCAATATTTTTAAATTCAAATTCTGAATCGTTGAACAT
ATCGAATAACAATAATATTAATATCTCAATGAATTTGAGATCATGTACAACGGATGATAA
TCTTTCCAGTATTCCCAATTCTTGCAATCTGACATCTTTTTCAAATAACAATATGAATAC
AAAAAAATATTTAAATTCTGATGAGTACAGTGGTAATCACAACAAACATGATTTGATTAC
ACTAGAAAGCATCGAAAATCAGTCAATAGTGGTTAATGATGAAACAAATGAAAAAGCCAT
TGTACAACAACCTTCAAGGATGTCCATGCTTCACAAAAATTCCAGCCGACACAATACAGA
TGAAAGTAGTGATTTGGAAGCGATTGATCAGTCCATTGGTTCTGAAGAAAATGCAGAAGA
AATTGATTCTGATGATAAAAATAATAAGCGTCAAAAGAAAAGAGGAATTTTTCCAAAAGT
TGCAACCAATATAATGAGAGCTTGGCTTTTTCAACATTTATCACATCCGTATCCTTCAGA
AGAACAAAAAAAACAACTGGCTCAAGATACTGGTTTGACTATTTTGCAAGTTAATAATTG
GTTTATCAATGCCAGAAGACGAATAGTTCAGCCTATGATCGATCAATCTAATAGAGCTGG
ACCACATGGATATAGCTCAGATGGTACTCCATGCTTACCTTATATTGAGAATCAGCAATT
CGGATATAATCGTTCCACATCAGGTTTTACACCAGAACTTTATTCCGGTACTCATGGTAC
GACGTTAGGTATGCCAGTGGCAGCTGCAGCCGCTGCTGCAGCTTATCAAAATATGAGTGC
GGCGCAGTACATGACTGCTGGACAACAAGCCGCAATGCTTCATCAACAAGCTGCAATTAT
GGGAGGTCATCCAAGTTACATACAAGCAGCGGCAGCAGCTGCTGCTATTGGATACAGCAG
CACCCCAGTATCATATTCTCATTCTTCACTACATCAATACCACGGATTTCCAAACACAAA
TTCTCCCCCCTTGAGTTCCGTAGGATCTGCTAATTTTAATCATAATTATAATTTACAAAC
TGGGATTTCTTCATTTTCTCACCAGAATCACTCCAGTCGCCTAGATTCCGGTAATCCAAA
ACCTGGACATTCCCTGCAAGATATTCATGTTTGAGTGTAGTGACACTTATTGTAATTATG
TACAATAATGAATTTGATTTCTTTAATTTTGTTTTAATTATTTTGAATTTTTTTACATAT
ATTTTACTACAAAAAATAAAATTTGAAGTCTGC
>gir_mul_ninag
AGTAAGACGATTATAACAGTATTGTGGCTTCTGAATTAATAAAAACAAATAGGAAAGTAT
TACTTTTGGAAGCCGGTTCGAAACCAGGATTCTTTCAACGAACTCTAATTGACATTCCTC
TATTGGTACCATTTGTAATAGGAAACGACTCTTCCATTTTGTGGAAATACAAAACCTCAA
GTCAAAGGAACGGTGGTGATTTTATGAAAAACAAAAAAATGATTCTAATAGCAGGAAAAG
TCTTGGGAGGAACTTCCATGATAAATGCTATGATCTCCTATGAGCCGACCGAAGAAGATT
TTAATTCATGGAATATATCTGGATGGTTTTATAAAGATATTCAGAAATACGTAAATTCAG
AAAAATATTGTGGACTGAAGAGTGAAACACTGATCAAAGAACCCATGTTCGAGAGTTTGA
ATTTAGCACTGACATCCTTAAATAAAAAATATGAAACAGGAGAAACTCTCTTTTTTACAG
AACCACAAATCAGTTATAATCGTCTTACTCGTACAAGCACGTATTCTGAATGTTTAGAAA
AAGTAGAAAAAAATAAAAACTTGCAAATTATTTCTGATTTTCAAGTGGAAAAGATAAATT
TTGATCAAGAAAGAAAAATCGTACATTCTGTTGATGGATTATATCAATCTGAAAATATCA
AGTTTAAATTAAGGAAGGGCGGAAAATTAATACTTTCAGCAGGATCTATTGAAGGGGCCA
AATTACTTTCCCAGTCTTTGAAAGACACTCAACTTCCAATTGGAGATAACCTTCAAGACC
ATGTTATATTTGGCATTTATTACTATTTAACTGGTGTCAAAACTGTGACATTGAATGATA
TTTTCAAGCGCAAAGAAATACTTAATTATATATTTCAAAGAAGAAGTCTTTTCAGTATAC
CGAATGGTTTAGTGTCAGTGGGATATTTGAAATTCCAAAATTCTACAACACCTGATATAC
AATACTGTATTTTTGGAATAGGATCACCGAATCATACTACAATCAAATGGTTATCAAATT
ATAATGAAAATATCTGGGAAAAATATTTACCTAAAAATATATCAAATGCTAAATCGGGAT
TTATTCTAACTATTAGTTTATTGAAACCAAAGTCAAAAGGGTTAATTAAGTTTTTCTCAA
ATAAATCTATGTCAATCAATCCAAATTATTTAAGCAAACATGAAGATATTACAAATCTTG
TAAAGGGAGTTAAATTTATAACTGAAAAAATTAAAGTGAATAAGAAATTTCAAAATATGG
GAGCAGTTTCCCATTTTCCAGAGTATAAGGATTGTGAAGACATTTCAAACGATATTCATA
AATATCTGAATTGTGCTATCATGGGTACCTCTATTTCTTCATATCACATTGTTGGGACAA
ACATAATGGGAAGATTCAATCAAATAAATTCGGTGGTAAATCCTGATCTAAGAGTCAAAG
GTACTAAAAATTTATATGTAATTGATGCTTCCGTCATTCCTCGCATTCCAGCAGGAAACC
CATCAAAAATGATTGCCATATTAGCTCACAAAGGTGCGGATATTTTGAAAAAAATGGATT
CAAAAATAGAAAGATTTTACGAGGATAATGTCTCTTTTTCCTTATTTAAATTAATTTTTA
TCAAATTAATTACTGTATAATCTTTGAATTTTAAAAACCTTTTAAATTTTACACTGTCTT
AACAGATTGAAAATGATTTGAAACAAATGTTGAATATGAATTATAATTGTGTTACAATTT
TTTGTTTTCTATGTTCTTTCTGATTTTATTAACAAAAATATAATTAAGATTAATTAAATC
ATTTTATAGTAATATATATCTGTATTGTTTTTAATAAATATATTATTTGTTGATCAAAAA
AAA
>gir_mul_nol1
GTCTTATCAAATTCTATATTAAATTTTTATGATGAGTTTGCTTCCACGGCAAAACAAAAC
CAATTCATTCCGACAACGGAATGTTTCCAAGACAGATTCCAATTTGCCCGGTGAATTAAT
TTCCGACGGATTAGTTGACAAAAAGACTGGTAAAATTTCTGGCATAATTAATGAAAACGA
GTCCAACAGACAATCTATGAGAGTCGAAAGACTGAGTCAAAGAAAACAGTCTCAGACTTC
ATTGAAAAATAAAGCTGAAATTCATAAAAGAGAAAGTGAAATGTCACAAAAATCGGAAGT
TAAAGGGAATTTATCGAAATATTTTCGAATAGAAACTTGCAAATACAGTCAGTTGATTTA
TTTGAACGCTTCGATTTTATTAAAGAAGTTCAAATACGACGCCGCAAAAGCCATGAGTAA
AACCACACAAGAAAGCGTTAACGTAGTTTTGTCAGATAAATTATCCGAAGACACTGAGTC
CGTTACTATTTTATCGAATAATGACAAGGATAAAGACAAAGATAAAGACAAAGATAAAGA
AAAGGAAAAGGAAAAGGAAAAAGAAAAAGAAAAAAAATTTCAACCAGCTCCAAAAGGTGC
TTTTAAAGTGAAACACAGAAATCTGAAGGAGAAAAAACTGACATTTGAATTAGCTTTAAG
CACATTAAAATATTGCGGTATATTTGAAAAAATTCTCGAAGAAACTGGTTTCTATCTCCA
ATTTCCGGATTACCGAGAAGAAGATCAACTAGTTTTGATAATATTAAATGATTATATTAA
AAGAAAATTCCAAAAACGATCTCCAACGGAAGAGGAATCGAATTCTTCAAATCCGATGGC
TGATGAAATAGAAAATGCGATTTATTGTCTCAAAACGAAACTCAATGCAGCCGTAATGAG
ATGTCGGGTGAAAAACGGAGTGAGGAGTTTGAATCAATTATTGCCGGAGCATTACCGAAT
AGGAGAGGAATTTGCCGAAAGGATGCTCGTTTACATGTGGTATAATGCCAATCTAGCCAC
AAATGAAGATATGTTGAAATATTTATTGGATCGTGGATATAAACGAGTTTCAGCAGCGAA
AGTGCTTGAGCCAAATGAATTTTATCAAGACCGACATTGTCCAGATTTGTATGTCTTTCA
TCACGACGACCGAGATTCTCTGGAAGAATGTGAACTCGTTGTGAAACAAAGATTTTCTGT
TGTTCAAGATAAAAGCACTTGCTTAGCTATCTATTGCTTTATTGCAAATATTGTTCAAGG
AGAGGAGATTGCCATAGTAAATCCCACTACTCTTCTCAGTGCTGTTCACCTTGAAGGCCT
CCTCAAAAATAAATTTGGTTCAGTTATTCCATTAGCTCCAATAAGAGTTTTTCGTTCTCC
AAAAGATGATGATGATCCCAAACTACTGCAAAAAATGGGTTCCACATCTCTTAAGATTCA
TACTGAAGACATATTAACCCTTGATCCGACCAATGAGAAATATAAGCTTATAAGACATGT
AATTTTTCAAGCAAAATGTACAAGGTCCGCTATTGTAAGTCCTATAGACTTTCTTGATAC
TGAACAAGATGATATAACTCTGTTAAAGGATTATGCGATGCGCGCCACCCTAGACGGAGG
AAAACCAACCAAAATATCAGATTCAATTGTTCGAAATAGCATGATTCTGCGACAATGTTT
TCGATTCAACGCAGTAAGAACATTAACATATCTGACGCATTCGATATACGATGAAGAAAA
CGAGACTCTGATCAACAAATCTGTGGATTTAATTAACAAAACAATGATGAAAGATACAAT
GGAACCGAATGGGAAGTACGACATGTTTAATAATGTTCCCCCTAATCTGCCTATGCTTAT
TGATGATCTTACTGAGACGGGTATTTTAGCGGAGAAGAATGTCAAATATCCTCCTTCCGC
GGAAACCAATGGATTTTTTATTTCAATTTTTGCAAAAGAGAGTCGATACAATGTACCTGA
AGAAACAGAGAATCAACCCACTGAAGAAAAGGCAAAAAAGAAAAAGAAGAAAGGTTGATG
AGTTTCTCGACCAAATCATTTAGAAAATCGTGGAAGCATTTGTAAAGCCACTTTTGATAA
GCCACGAATTAAAAAATAGCTGAAGATGAATATTAGAGTTACGTTTAATTGATTTGGTCT
GTTGATAATTTACTTCAAGTTGATTCAGATGAAATATTTATAGTTTCTTTGGTGTTTTCA
ATAAATCTTCTGTAGTTATTTTACAAATGAAAAAAATGTAATTATTTATTATAGCATTAA
TAATTGATTTTTGTTGTT
>gir_mul_pctaire
CATCAGTTTAAAACAAAGAATGAACTTAAATTATCAATTCAAAACAATTGTCAATCGGAT
TCATTCAACAGTCACAATTCTAAAGACGCACAATATAAAAATTCAACCAAAAGAAGAAAA
TATTCAGTTCCTTCCAAATTATTCAATAAAATAACATTTTTAAATCAAAAGCACAGAAAA
CGCTCACTAAGCCTATCCGGTGAAGATATGACTGTAAATAAGGCTGTGGATGGAAAAGAT
AAGAAAGCAAATAACAGTCATGATAGTCTTGATGTAGAAAACAATGGAGAAATTAAAACT
TTGGAGTTTAATTTGGACACATTACATGATTCTTCATCTGACTTAACTGAACCATGTCGG
AGGTTTAGTGAGATTAATCTTTCAAGTACGAGTACTCCCAGTCCTCTTCTGACCCCTCCG
CCGTATTTCTATAATCCTCTCAAAGGCAACAGATTAGTTGTTGCCAGTATAGCTTCTCAA
CCAAGGATGTCTCGTAGACAGAAAAGAAATTCACTGTCTGAATTTGGGTTTGGAAAGCTC
GAGTCATACAACAAATACGAAGTACTAGGAAAAGGTACTTATTCAACAGTATATAAAGGA
CAAAGTCTTCTCACAAAAGACTACGTGGCTCTTAAAGAAGTAAAACTTGAAGAAGCCGAA
GGAGCTCCTTGTACTGCGATTCGAGAAATATCTCTATTGAGAAATCTTAGACATTCAAAT
ATTGTGACTCTTCATGACATCATATATCAGAAAAACTATCTCACTTTGGTTTTCGAATAT
GTGGAAAAGAATCTCAAACAGTACATGGAGGAAAGGAGTAATCAACTGGATATAGCAATT
ATTAAGAGCTTCATGTATCAATTATTAAGTGGATTGGATTTTTGTCATCATCGCAAAATT
CTCCATCGGGATCTTAAACCGCAAAATCTATTAATTAATGAAAGAAATGAATTAAAATTG
GCGGATTTTGGTCTTGCCAGAGCTCAGTCTATACCGACTAAAGCTTACTCAAATGAAGTC
GTTACTTTATGGTACCGGCCACCTGATCTACTGTTGGGCAAAACTGAATATTCCGGTCAT
ATAGATATTTGGGGAGCAGGATGTATATTTGTTGAGATGTTGAACGGAAGGGCACTATTT
CCTGGTCACACGGACGATCATCAGTTGAGCATGATTTTTGAAAAGCTCGGATCTCCAACC
GTTGAAGAATGGGAACTTTTAGATATAAAAAGTCCAAAATTTTTACTTAGTGATTTTGTA
ACTACTCCTAAACCTACATCTTTGTTGTATCTGGTATCCAGAGTAGAAAAATCAGAAAAA
AATCAATTGGATCTCTTGTTACAGGGATTTTTACACATTGTTGGTGAATGCCGTCTTACT
GCCAATGAAGCACTTCAGGAGTCTTACTTTTACGAAGATTCCAGTCACATGTATAATCTC
AGACTCCCTTTGACAAAATGTAATTTATCTTGCTCGTCTTTAAATCAGGATTCTTCTTAT
TGTCAGAATTCATTTATTGAATGATTTGTAAAAAAGATTTTTTTACATATTGTAACTGAC
TTTTTGTCATTTATTCCAAGTTTGAAAGAGTGTTATAAACTTTTTCTGGTCAAATAAATA
ATCAAGATGAATGAATT
>gir_mul_tyrosinase
GGTATCAACGCAGAGTGAATGGGGGAATAATGATTTTGATGTATTTTTTAATGTGGATAA
CCTTTATTCTGGATTTCAGTCATGGTTTGATTCCGATACGCTGCATCAATAATGTCACTC
TACCAAATGCTATTTGTTGTCCTTTTATTCAAAATTCGTCAGATATTTGTGGAGGATATG
AACGAGGTAGTTGTGAAAGCGTAACACTGCATCGAGACCATAAAGAAGGAATAGACAATA
ATAAAGAACATTTAAAAAATGATGATCGAATAAATTGGCCGTTGAAATTCTTCCAGTTTA
TTTGTAAGTGCAAGAAGAATTTCGATGGAGTTGCATGTGAATCATGTAAATCAGGATGGT
CTGGAAGAGATTGTGATATTTCTGTTGAAAAAAGGAAAAGACAAAATGTGCAAATGATGT
CCGATTTTGATAAATCTGTGTTTCAAGCAGTTCTTAATATAAGTAAATATAAGAGTTCTG
AATATGCGATAATCAATTCATCATCTAACGTTCATTGTGATCCCATTTCTCCGAGTACTA
TTCAATTTATAAATGTCTCAATTTATGATACAATGGTCTATCTTCACTTTTATGCGTCTA
GGAGCACTATTTCAAGAGAGTTGATGACATCCTGCACGGGGGATGATAATGAATTGGATT
TCGCTCATAAAGGTCCAGCTTTTTTTACGTGGCACCGTCAATATTTACTATTATTTGAAG
AATTATTGGGAAATATTGCGATTGAACAGTTTAGCATTTATAACTTTAGTTTACCTTATT
GGGATTGGACCAATGACACTATTTGTTCAGCCTGTGTTGAAGATTTAGTTGGAGCTATAC
CTTCTGAACAGGAAGAGTCAAATAGCAGTTTTTATCAATGGAGGCCAATATGTCCTCAAA
ATCCTTCTGATTCTGCTTGTCATGTCTGTGATCCTAATCAAGAGCAACCTTTATTGTGGA
GAGAATATTCATCAACGGTTGATAGATTACCAAAACAAGAAGAAGTTGATGAATTATTTA
CCATTAATAATTATGATTCGGATCCATTTAATGCTAATACATTCAGTCGAAAAAGCTTTC
GAAATTTTGCAGAAGGCTTTCTTCGTTTGGATCCAAATACAAATGATTTAAGAATGAAAG
AAATCGGAAAATCCGTGAAAAATCATAATCTATTATTACATAATATGGTACACAGCTTCA
TTAATGGGACATGGAAGGATCTGACAACAAGTCCAAACGATCCACTGTTTTTGCTACATC
ACACATTCATGGATAAAATCTTCGAGATGTGGCTTCTCAAAAATTCGAAAAGTAGATTTC
CGACAAACGTAACAGTGCCAATTGGTCATGCTGCCAATGATTACATGGTACCATTTATAC
CGCTTAGGAAAAATAAGATGATGTTCAGGAGGTCAGCAGAATTCGGCTACGAATACGACA
ACAATTACATTGGATCAAGTCTCTTTGTAGAATCTTCTCTAGAGGAAACCAGTGACTTCA
ACTTGATATCGTATATCATCATCGGAATTATCGTATTTGGAATAGCAGTTGGGGTCGCTG
TATCCTGTTATTATATTCACAAAAACAGAATTAGTCGAAATTATCAATCTCTCGATGATC
CGGTTATCCTGACGAGGAAACCTTTGTATTCCTACAATCCGGAGAAAATACCTCTACTAA
AATAATTACTGAATCTGAATCTACATTTTGCTTATTAATTCTAATACGATTTAACGAACT
TTGATTAAATGCTTTGCTAATCTGACTGGATTTACTTCTATACGTACATATATACATAAC
GATATGATCAATAATGCTATAAAAAAAACTCTAAATAATATTTAAAATTACTGAGCAATA
TTTTTCACATCTGATTGACAATTTTTTATGTGTAGCGTAATTGCTTTCATTTTCCAATCG
ACTCTGATCCTGAATTCGTTATGTTTCTTCAATAAATCTGGAGTGCTACACCAATTACAA
GAAAATTTAGAAACAAGATTGGTACATAAATTCAAAGAAGTTCGGACGTTCATTGAATTT
TGTAAGATTTGAATATGATTTTCAAGGGATCAGGTCAAAAGATTGAAAATTACAAAATCA
AATAATTATTTAAAAA
>gir_mul_ovo
TGGTATCAACGCAGAGTGAATGGGGTCACATTTTCTCACTTTACAAGTTATGAGCACTTT
TCTTATTAACTCACTGCTGGCCAATAATGAGGAACAGCCGACAGATTTATCAATGAAAAC
TGGGAAATTTGAAAACGCTCAAGTCAAGGATGATAGATTATGTTCGTATAATTATCCTTG
CATTCTTAACCATTCCAATGAAGATGTACATTCATTAATACCACGAAAACAGTTTCTTAA
TCAGTATTCGTTTTATTTAAAATTTTTGTCGGGTTTTCCTCAATTTCTCAATGGTTTCAT
CAAGCCAACTTTGAATAATGAATATTCAATGATTTCTAATTCAGCAACATTTTATCCCAT
ACTTCATTTCCAAAAGAATTCGATAAATATCGAATCAAATGTATCGACGAGCTCCAGTAC
TGGAACTTCTTCTTCAGAAGAACTTGAGACTACTCATTTTGAGAATATTAGAGTTGAGAA
ATACTTTCATCTTAGTGATAATTTATTTCAATCTGAAGAGAGTGTTGAAGAGATTGTTAA
AACCATTAAAATAAAACGAAGAAATTTTGCTGAACACATTAAAAAATTATATCTTACAGA
TCCGGGAAAGTTTAAACTGACAAACGGTGGGGACGGAATTGTGAACCCTTTCAGGAAACA
GTTTAAAAATGAACGAGATAAATCTATGGATAAGTTTTGTATAGAATTAGGGAAAAATTT
TCAATGCAAGATTTGCAACAAAATATTTCCCTCAAAGAAGCATATGCAACGTCACATTCG
ATCCCACGGGGTCAATTTTGACTGGCTTTGCAAATATTGTTTCAAACCCTTTATTGATTC
ATATGACTTAAAAAGGCATACAAGAGTCCACACAGGTGTTCAACCTTACAAATGTCAAAG
TTGCACCAGAAAATTTAGTCAGCGTTGCTCGTTAGAAAGCCATCAAGTGAAGATTCATGG
GATCGAATTGAATTATTTGTATAAGGAGCGCCGAAATAAGCTTTTTCCTTGTGAGATTTG
CAGTTATAGTACTTCCTGTAAAACTACATGGCTAAACCATATTAGTCAAGAACATCCCAA
TTCCTTATATGCCAAAGAAGAACTTATAAAAGGAAAATACAATTGAATGTATCCCAATCA
GGAAAATTGAAATGATTTTGACTATTATTCTGTATATTTATATTGTTCATCATCATTTTG
CGTCATTTGTGAAAGTCAAAACTAAATGTTGACCTAATCATAAATTTTCATTCACATTAA
AAAAAAAAAA
