# Supplementary material for: Reduced adult stem cell fate specification led to eye reduction in cave planarians
Source: Nat Commun. 2025 Jan 2;16:304. doi: 10.1038/s41467-024-54478-6 (PMC11696554; doi:10.1038/s41467-024-54478-6)
Supplement: Supplementary file 8 — Source Data [file 41467_2024_54478_MOESM8_ESM.xlsx]

## Sheet: Fig.2a
Figure 2a
Girardia multidiverticulata non-discirnible eyes			Girardia multidiverticulata discirnible eyes			Girardia dorotocephala			Dugesia japonica			Schmidtea mediterranea
body length (mm)	Number of photorreceptor cells per eye		body length (mm)	Number of photorreceptor cells per eye		body length (mm)	Number of photorreceptor cells per eye		body length (mm)	Number of photorreceptor cells per eye		body length (mm)	Number of photorreceptor cells per eye
1.5	8		1.4	9		2.2	78		1.7	55		1.84	57
1.5	6		1.4	8		2.2	80		1.7	57		1.84	55
6	13		3.4	20		9.5	134		5.3	94		4.51	104
6	17		3.4	17		9.5	122		5.3	95		4.51	110
11.706	20		11.3	29		2.3	44		7.7	156		10.25	182
11.706	22		11.3	28		2.3	47		7.7	161		10.25	202
1.7	6		2.8	10		5.3	61		2.2	92		3.75	103
1.7	5		2.8	9		5.3	69		2.2	75		3.75	108
4.5	14		5.6	10		9.207	107		4.4	110		12.92	234
4.5	12		5.6	12		9.207	114		4.4	109		12.92	240
7.901	21		11.071	25		3.4	53		7.5	174		1.68	81
7.901	17		11.071	23		3.4	52		7.5	165		1.68	86
4.8	9		4.8	17		8.852	148		3.7	66		4.14	119
4.8	11		4.8	16		8.852	138		3.7	73		4.14	109
4.7	15		10.541	32		2.7	35		5.58	187		11.83	201
4.7	12		10.541	29		2.7	33		5.58	177		11.83	189
1.7	8		4.6	12		7.164	152		9	197		3.43	73
1.7	9		4.6	12		7.164	138		9	202		3.43	69
7.207	17		10.517	27		3.4	66		2.87	68		2.65	98
7.207	16		10.517	24		3.4	59		2.87	69		2.65	95
3.3	17		0.9	12		5.4	70		4.98	144		9.43	214
3.3	17		0.9	9		5.4	68		4.98	150		9.43	220
9.085	19		5.4	18		8.36	135		7.92	194		3.11	109
9.085	24		5.4	23		8.36	127		7.92	177		3.11	118
3.6	18		10.085	29		4.7	100		2.08	67		3.39	128
3.6	15		10.085	31		4.7	112		2.08	53		3.39	125
9.907	22		10.889	28		9.058	127		3.98	86		10.97	211
9.907	24		10.889	22		9.058	123		3.98	87		10.97	213
3	15		0.9	8		4.8	78		7.37	191		3.65	114
3	17		0.9	7		4.8	72		7.37	201		3.65	106
8.785	18		5.4	22		8.849	156		2.98	80		7.2	205
8.785	17		5.4	23		8.849	162		2.98	68		7.2	218
2	12		10.082	27		4.3	77		4.14	96
2	12		10.082	25		4.3	72		4.14	97
3.3	17		2.4	13		5.1	86		5.72	162
3.3	19		2.4	10		5.1	78		5.72	152
7.204	21		5.2	19		9.584	165
7.204	18		5.2	17		9.584	157
1.6	6		11.596	21		3.6	62
1.6	7		11.596	24		3.6	56
4	16		3.7	8		5.5	68
4	18		3.7	9		5.5	63
7.559	18		8.715	18		7.911	119
7.559	23		8.715	21		7.911	116
1.5	9		2.1	11		4.5	69
1.5	11		2.1	10		4.5	61
6.998	28		4.5	14		7.775	148
6.998	30		4.5	15		7.775	142
1.8	8		10.857	28		4.3	63
1.8	7		10.857	31		4.3	59
2.9	15		3.1	11		4.8	86
2.9	12		3.1	14		4.8	82
7.276	25		11.903	20		7.924	145
7.276	26		11.903	19		7.924	139
1.7	7		0.8	10		8.824	114
1.7	7		0.8	9		8.824	119
3.3	9		3	12
3.3	8		3	13
8.588	34		10.857	31
8.588	25		10.857	34
2.4	13		0.91	8
2.4	12		0.91	10
3.2	26		11.903	28
3.2	25		11.903	30
6.76	18		2.4	6
6.76	15		2.4	8
2.3	13		10.743	28
2.3	12		10.743	24
3.8	14		1.7	7
3.8	13		1.7	6
6.547	26		9.779	14
6.547	25		9.779	15
2.1	14		9.11	22
2.1	12		9.11	21
5.2	23		1.7	10
5.2	20		1.7	7
12.374	21		5.1	19
12.374	21		5.1	20
4	23		8.062	28
4	26		8.062	23
12.709	25		1.6	7
12.709	28		1.6	5
2.8	14		3.2	22
2.8	16		3.2	16
11.41	29		10.385	25
11.41	32		10.385	23

## Sheet: Fig.2b
Figure 2b
Girardia multidiverticulata non-discirnible eyes			Girardia multidiverticulata discirnible eyes			Girardia dorotocephala			Dugesia japonica			Schmidtea mediterranea
body length (mm)	Brain length (mm)		body length (mm)	Brain length (mm)		body length (mm)	Brain length (mm)		body length (mm)	Brain length (mm)		body length (mm)	Brain length (mm)
1.4	0.271018		1.5	0.191343		2.2	0.288852		1.7	0.290003		1.84	0.317425
3.4	0.440426		6	0.438337		9.5	0.794788		5.3	0.632998		4.51	0.546136
11.3	0.850823		11.706	0.79513		2.3	0.373957		7.7	0.836475		10.25	0.822454
2.8	0.286013		1.7	0.36705		5.3	0.476029		2.2	0.386376		3.75	0.356242
5.6	0.428993		4.5	0.528005		9.207	0.753442		4.4	0.40629		12.92	0.848871
11.071	0.977029		7.901	0.763174		3.4	0.28796		7.5	0.661585		1.68	0.215094
4.8	0.36534		4.8	0.387967		8.852	0.772603		3.7	0.45604		4.14	0.39927
10.541	0.730822		4.7	0.395958		2.7	0.204859		5.58	0.5671		11.83	0.9956
4.6	0.360845		1.7	0.248358		7.7	0.523706		9	0.949938		3.43	0.365565
10.517	0.997168		7.207	0.746521		7.164	0.799512		2.87	0.472934		2.65	0.330209
0.9	0.236411		3.3	0.427131		3.4	0.317796		4.98	0.457277		9.43	0.992426
5.4	0.510649		9.085	0.681863		5.4	0.415479		7.92	0.741538		3.11	0.36408
10.085	0.972584		3.6	0.312762		8.36	0.794961		2.08	0.344286		3.39	0.434415
10.889	0.888523		9.907	0.783114		4.7	0.418448		3.98	0.428919		10.97	1.04346
0.9	0.245036		3	0.563442		9.058	0.78759		7.37	0.80218		3.65	0.368469
5.4	0.466433		8.785	0.687515		4.8	0.50055		2.98	0.373616		7.2	0.994952
10.082	0.758264		2	0.249615		8.849	0.836744		4.14	0.559616
2.4	0.272505		3.3	0.511321		4.3	0.277337		5.72	0.911255
5.2	0.573865		7.204	0.731963		5.1	0.409935
11.596	0.827086		1.6	0.307514		9.584	0.751874
3.7	0.341488		4	0.50313		3.6	0.431534
8.715	0.759011		7.559	0.549065		5.5	0.435649
2.1	0.273721		1.5	0.32684		7.911	0.755452
4.5	0.373485		6.998	0.289276		4.5	0.348142
10.857	0.722784		1.8	0.243638		7.775	0.825975
3.1	0.387877		2.9	0.446844		4.3	0.286396
11.903	0.725356		7.276	0.683302		4.8	0.439508
0.8	0.151856		1.7	0.218266		7.924	1.10697
3	0.329406		3.3	0.317446		8.824	0.781214
10.857	0.861976		8.588	0.764908
0.91	0.204379		2.4	0.26808
11.903	0.830445		3.2	0.455917
2.4	0.254019		6.76	0.71932
10.743	0.734524		2.3	0.283185
1.7	0.207367		3.8	0.403874
9.779	0.674914		6.547	0.741369
9.11	0.705865		2.1	0.285878
1.7	0.231879		5.2	0.397815
5.1	0.344738		12.374	0.652404
8.062	0.630961		4	0.484886
1.6	0.228913		12.709	0.566448
3.2	0.371701		2.8	0.300435
10.385	0.706778		11.41	1.2354

## Sheet: Fig.2c
Figure 2c
Girardia multidiverticulata non-discirnible eyes			Girardia multidiverticulata discirnible eyes			Girardia dorotocephala			Dugesia japonica			Schmidtea mediterranea
body length (mm)	Pharynx length (mm)		body length (mm)	Pharynx length (mm)		body length (mm)	Pharynx length (mm)		body length (mm)	Pharynx length (mm)		body length (mm)	Pharynx length (mm)
1.4	0.5		1.5	0.5		2.2	0.5		1.7	0.6		1.84	0.5
3.4	1.1		6	2.1		9.5	3.4		5.3	1.8		4.51	1.4
11.3	3.5		11.706	3.6		2.3	0.5		7.7	2.1		10.25	2.6
2.8	0.9		1.7	0.6		5.3	1.6		2.2	0.7		3.75	1.1
5.6	2		4.5	1.5		9.207	2.7		4.4	1.4		12.92	3.2
11.071	3.3		7.901	2.9		3.4	1		7.5	2.4		1.68	0.4
4.8	1.7		4.8	1.8		8.852	2.6		3.7	1.3		4.14	1.5
10.541	3.2		4.7	1.6		2.7	0.6		5.58	1.7		11.83	2.7
4.6	1.7		1.7	0.6		7.7	1.9		9	2.8		3.43	1
10.517	3.1		7.207	2.7		7.164	1.8		2.87	0.7		2.65	0.8
0.9	0.2		3.3	1.1		3.4	0.8		4.98	1.3		9.43	2.7
5.4	2.4		9.085	2.8		5.4	1.3		7.92	2.2		3.11	1
10.085	2.9		3.6	1.4		8.36	2.3		2.08	0.5		3.39	1
10.889	4		9.907	3.2		4.7	1.2		3.98	1		10.97	2.2
0.9	0.3		3	0.9		9.058	3.5		7.37	2		3.65	1.3
5.4	2.3		8.785	2.5		4.8	1.2		2.98	0.8		7.2	2.3
10.082	3		2	0.6		8.849	3.2		4.14	1
2.4	0.9		3.3	1.2		4.3	1.2		5.72	1.6
5.2	2.2		7.204	2.3		5.1	1.4
11.596	3.9		1.6	0.5		9.584	3.8
3.7	1.3		4	1.5		3.6	1
8.715	3		7.559	2.3		5.5	1.5
2.1	0.6		1.5	0.4		7.911	2.7
4.5	1.6		6.998	2.2		4.5	1.4
10.857	3.3		1.8	0.4		7.775	2.2
3.1	1.2		2.9	1		4.3	1.1
11.903	4		7.276	2.5		4.8	1.8
0.8	0.3		1.7	0.5		7.924	2.7
3	1		3.3	1		8.824	3.2
10.857	3.5		8.588	3.1
0.91	0.2		2.4	0.8
11.903	4.1		3.2	1
2.4	0.7		6.76	2.3
10.743	3.7		2.3	0.7
1.7	0.6		3.8	1.8
9.779	2.9		6.547	2.6
9.11	3.2		2.1	0.6
1.7	0.7		5.2	2.1
5.1	1.9		12.374	4.9
8.062	2.6		4	1.8
1.6	0.75		12.709	5
3.2	1.4		2.8	1
10.385	3.5		11.41	4.8

## Sheet: Fig.2d
Figure 2d
Girardia multidiverticulata non-discirnible eyes			Girardia multidiverticulata discirnible eyes			0 - 5.9 mm body lengh	p value
0 - 5.9 mm body lengh	6 -12 mm body lengh		0 - 5.9 mm body lengh	6 -12 mm body lengh		G. multidiverticulata non-discirnible eyes vs. G. multidiverticulata discirnible eyes	0.8208
Number of photorreceptor cells per eye	Number of photorreceptor cells per eye		8	13
10	28		6	17		6 -12 mm body lengh
9	23		9	26		G. multidiverticulata non-discirnible eyes vs. G. multidiverticulata discirnible eyes	0.0676
12	18		11	25
9	21		6	18
8	22		7	15
7	21		6	28
8	14		5	30
10	15		8	21
9	27		9	18
8	25		7	17
7	29		7	16
5	31		8	25
7	25		7	26
6	23		12	18
10	27		12	23
7	24		14	21
11	32		12	17
10	29		13	34
13	28		12	25
10	24		13	18
6	28		12	17
8	31		14	19
10	31		16	24
9	34		15	22
12	28		12	24
13	22		15	29
11	25		17	32
14	23		26	20
22	29		25	22
16	28		17	21
20	21		17	21
17	24		17	25
8	20		19	28
9	19		9
14	28		8
15	30		18
12			15
12			14
17			13
16			16
19			18
20			23
19			26
17			14
18			12
23			15
22			12
23			9
10			11
12			23
			20

## Sheet: Fig.2f
Figure 2f
	ppl1+ cells					p value
	Girardia multidiverticulata non-discirnible eyes	Girardia multidiverticulata discirnible eyes	Girardia dorotocephala		G. multidiverticulata non-discirnible eyes vs. G. multidiverticulata discirnible eyes	0.8553
	118	135	125		G. multidiverticulata non-discirnible eyes vs. G. dorotocephala	0.3709
	104	100	146		G. multidiverticulata discirnible eyes vs. G. dorotocephala	0.6445
	124	124	143
	103	117	126
	157	185	132
	134	118	151
	118	123	159
	133	96	162
	122	103	141
	120	83	136
	134	137	128
	124	119	123
	104	134	163
	100	145	99
	121	116	92
	122	145	74
		132
		130
		140
		116

## Sheet: Fig. 3a
Figure 3a
	Girardia multidiverticulata non-discirnible eyes (arena)							Girardia multidiverticulata discirnible eyes (arena)							Girardia dorotocephala (arena)							Girardia multidiverticulata non-discirnible eyes (control)							Girardia multidiverticulata discirnible eyes (control)							Girardia dorotocephala (control)
	0 (min)	1 (min)	2 (min)	3 (min)	4 (min)	5 (min)		0 (min)	1 (min)	2 (min)	3 (min)	4 (min)	5 (min)		0 (min)	1 (min)	2 (min)	3 (min)	4 (min)	5 (min)		0 (min)	1 (min)	2 (min)	3 (min)	4 (min)	5 (min)		0 (min)	1 (min)	2 (min)	3 (min)	4 (min)	5 (min)		0 (min)	1 (min)	2 (min)	3 (min)	4 (min)	5 (min)
	animal position							animal position							animal position							animal position							animal position							animal position
	6	4	9	7	7	11		6	6	7	5	3	4		5	12	11	12	12	12		6	1	2	2	1	2		5	7	5	2	1	1		4	1	11	1	1	6
	5	6	9	9	11	11		6	7	8	8	8	6		7	12	12	12	12	12		6	2	3	1	2	4		6	9	6	2	3	7		4	2	11	1	1	8
	6	7	9	10	11	12		6	7	12	8	8	9		8	12	12	12	12	12		6	2	8	5	3	6		7	11	8	3	8	8		4	8	11	1	4	10
	6	10	12	12	12	12		7	8	12	12	9	10		8	12	12	12	12	12		6	2	8	9	8	8		7	12	11	3	9	10		7	9	11	6	10	10
	6	10	12	12	12	12		7	12	12	12	12	12		8	12	12	12	12	12		8	12	11	10	12	10		7	12	12	12	12	11		7	12	12	11	12	12
	5	7	8	9	5	5		5	1	1	5	1	2		5	11	12	12	11	7		5	1	1	1	1	1		6	1	4	1	2	3		4	1	8	1	3	2
	6	8	11	9	7	10		6	1	1	8	1	2		6	12	12	12	12	12		6	1	5	5	4	5		6	4	6	1	7	9		5	1	8	1	6	3
	6	8	11	12	10	10		6	8	1	12	2	2		6	12	12	12	12	12		6	2	6	11	4	6		7	12	9	4	11	12		5	1	8	1	7	9
	6	9	12	12	12	11		7	12	4	12	6	11		7	12	12	12	12	12		6	5	7	12	5	6		7	12	12	8	12	12		6	6	12	3	12	12
	6	12	12	12	12	12		7	12	12	12	11	12		7	12	12	12	12	12		7	12	10	12	6	12		8	12	12	12	12	12		6	8	12	7	12	12
	6	8	7	1	6	4		4	1	1	2	4	6		4	11	12	3	7	2		5	3	1	1	2	2		5	1	1	1	1	2		6	1	1	1	1	2
	6	10	9	4	6	7		6	2	3	6	5	11		5	12	12	12	7	12		5	3	1	3	3	3		6	1	1	3	2	2		6	3	2	1	4	2
	6	12	10	8	7	8		6	2	4	7	12	11		6	12	12	12	12	12		6	3	2	5	10	5		6	7	4	5	11	3		6	3	2	1	6	8
	7	12	10	10	9	12		6	7	4	9	12	12		7	12	12	12	12	12		6	8	5	6	10	10		7	7	7	8	12	8		7	5	3	5	7	10
	6	12	10	12	11	12		8	12	8	12	12	12		7	12	12	12	12	12		6	11	8	11	12	12		7	7	10	12	12	11		7	12	10	12	8	12
	6	4	8	9	9	5		6	3	5	1	1	2		6	12	12	11	12	12		6	4	1	1	3	1		5	1	1	1	1	1		6	1	1	5	3	1
	7	6	9	9	9	8		6	7	11	2	10	6		6	12	12	12	12	12		6	4	3	7	5	4		5	3	3	1	7	4		7	1	5	6	4	12
	6	7	10	9	12	8		7	9	12	10	12	7		6	12	12	12	12	12		6	7	7	8	7	9		6	6	6	6	10	5		7	6	7	6	5	12
	7	7	11	12	12	10		7	12	12	11	12	11		7	12	12	12	12	12		7	10	10	10	12	11		6	6	8	10	12	7		7	9	11	8	8	12
	6	11	12	12	12	12		7	12	12	12	12	12		7	12	12	12	12	12		8	12	11	11	12	12		6	8	9	11	12	9		7	12	12	12	10	12
	5	1	5	5	5	5		4	2	12	1	1	7		5	1	5	6	6	8		5	1	6	1	1	10		5	1	1	1	1	2		6	1	1	2	1	1
	5	8	7	6	7	6		4	5	12	1	4	9		5	8	12	11	12	11		6	2	8	1	4	11		5	1	4	3	4	3		6	1	4	3	4	1
	6	9	12	10	9	12		5	6	12	4	5	9		5	11	12	12	12	12		6	9	9	7	5	11		6	6	12	4	6	3		6	3	4	6	6	2
	6	10	12	11	11	12		6	11	12	7	6	12		6	12	12	12	12	12		6	10	11	12	7	12		7	11	12	7	11	4		6	5	5	11	8	4
	6	12	12	12	12	12		6	12	12	12	11	12		6	12	12	12	12	12		6	12	12	12	7	12		7	12	12	12	12	12		7	7	10	12	9	9
	6	5	5	8	12	12		5	2	6	3	1	1		5	7	7	8	9	8		6	1	1	1	1	1		4	3	3	1	2	1		5	1	1	4	1	1
	6	10	6	12	12	12		6	6	6	5	2	5		5	7	7	12	12	12		6	1	2	2	1	1		5	3	5	8	3	3		5	1	1	6	4	3
	6	12	12	12	12	12		6	12	8	7	5	10		5	12	12	12	12	12		6	2	3	2	11	2		5	5	6	12	4	7		6	2	2	7	11	7
	6	12	12	12	12	12		7	12	10	12	11	10		5	12	12	12	12	12		6	5	6	8	12	6		6	7	10	12	6	11		6	3	5	10	12	8
	7	12	12	12	12	12		7	12	12	12	12	12		6	12	12	12	12	12		6	5	10	10	12	10		6	7	11	12	12	12		6	3	6	11	12	10
	6	1	9	12	11	1		5	3	4	10	3	1		5	6	9	12	10	4		6	1	1	5	1	4		6	4	1	1	1	1		5	3	1	4	1	1
	6	9	11	12	12	12		5	5	8	11	5	5		5	7	12	12	11	5		6	2	2	6	4	6		6	6	3	1	7	4		6	4	8	6	1	5
	7	11	11	12	12	12		6	6	8	12	12	8		5	12	12	12	12	11		6	10	7	7	9	7		7	6	5	1	7	4		6	5	9	7	3	6
	6	12	12	12	12	12		6	9	10	12	12	12		5	12	12	12	12	12		7	11	12	8	12	9		7	7	8	5	10	7		7	7	10	8	10	9
	6	12	12	12	12	12		6	12	12	12	12	12		6	12	12	12	12	12		7	12	12	12	12	12		7	12	12	12	12	11		7	9	12	11	12	12
	6	7	3	4	8	3		4	1	2	7	7	1		6	11	12	10	3	7		5	2	5	1	1	1		6	1	1	3	1	3		5	4	1	1	6	1
	6	10	7	7	11	7		5	4	6	8	8	4		6	11	12	12	11	11		6	3	8	1	1	3		6	4	2	9	4	3		5	5	2	3	6	5
	6	11	7	8	11	7		5	5	10	8	12	11		6	12	12	12	12	12		6	10	12	6	8	5		7	9	3	10	7	8		6	9	6	8	6	7
	7	12	12	10	12	8		5	8	12	8	12	12		6	12	12	12	12	12		6	12	12	12	10	7		7	11	11	11	9	8		6	12	11	12	12	12
	6	12	12	12	12	12		6	12	12	12	12	12		7	12	12	12	12	12		6	12	12	12	12	8		7	12	12	12	12	9		7	12	12	12	12	12
	6	2	6	6	9	1		5	1	2	1	3	3		5	8	6	8	1	3		5	1	1	1	1	1		5	1	1	1	1	1		6	1	1	2	2	1
	6	4	6	6	11	4		5	4	9	8	5	6		5	11	7	10	2	8		6	3	1	4	1	4		5	2	2	3	2	1		6	1	1	2	3	4
	6	9	8	11	12	9		5	11	10	9	7	9		7	12	12	11	11	12		6	7	5	6	1	6		5	3	3	7	6	1		6	1	4	9	9	4
	6	12	11	11	12	10		5	12	11	12	7	11		7	12	12	12	12	12		7	12	12	8	12	8		7	9	3	11	8	4		6	2	12	10	10	8
	7	12	11	12	12	12		6	12	12	12	10	12		7	12	12	12	12	12		7	12	12	12	12	10		7	10	6	12	11	10		6	5	12	12	11	11
	6	1	1	1	7	4		5	2	5	12	7	3		5	4	7	3	1	9		5	1	1	2	6	1		6	1	4	5	7	9		5	1	1	3	1	1
	6	1	1	12	7	6		5	4	8	12	8	8		5	8	9	3	8	10		6	1	2	4	11	2		6	6	11	6	10	11		5	1	3	5	5	1
	6	8	8	12	11	6		5	9	12	12	11	11		6	12	11	5	10	10		6	1	3	11	11	6		6	10	11	11	10	11		6	2	7	7	6	1
	6	12	12	12	12	10		6	10	12	12	12	12		6	12	12	7	11	12		6	12	9	11	12	10		7	11	12	12	10	11		6	4	9	12	8	6
	6	12	12	12	12	12		6	12	12	12	12	12		7	12	12	12	12	12		7	12	11	12	12	12		7	12	12	12	11	12		7	12	11	12	12	7
p value	0.371	<0.0001	<0.0001	<0.0001	<0.0001	<0.0001		0.07	0.033	<0.0001	<0.0001	0.003	0.0001		0.7714	<0.0001	<0.0001	<0.0001	<0.0001	<0.0001		0.3992	0.7534	0.5355	0.3448	0.3075	0.3229		0.1973	0.2572	0.2412	0.4632	0.0316	0.3974		0.5219	0.0104	0.3206	0.7791	0.3107	0.3672

## Sheet: Fig. 3b
Figure 3b
	Girardia multidiverticulata non-discirnible eyes (arena)							Girardia multidiverticulata discirnible eyes (arena)							Girardia dorotocephala (arena)							Girardia multidiverticulata non-discirnible eyes (control)							Girardia multidiverticulata discirnible eyes (control)							Girardia dorotocephala (control)
	0 (min)	1 (min)	2 (min)	3 (min)	4 (min)	5 (min)		0 (min)	1 (min)	2 (min)	3 (min)	4 (min)	5 (min)		0 (min)	1 (min)	2 (min)	3 (min)	4 (min)	5 (min)		0 (min)	1 (min)	2 (min)	3 (min)	4 (min)	5 (min)		0 (min)	1 (min)	2 (min)	3 (min)	4 (min)	5 (min)		0 (min)	1 (min)	2 (min)	3 (min)	4 (min)	5 (min)
	animal position							animal position							animal position							animal position							animal position							animal position
	6	12	7	12	1	12		3	2	1	3	2	3		5	10	12	4	1	8		6	4	1	3	1	1		5	9	1	1	1	3		6	12	1	12	1	7
	6	11	9	12	4	10		6	3	2	3	2	4		5	10	12	5	3	11		6	5	1	9	4	1		5	11	6	1	1	4		6	4	4	12	1	6
	6	8	12	12	11	9		6	3	4	4	3	4		6	10	12	9	11	12		5	6	5	12	6	4		5	11	8	7	3	6		6	2	11	1	2	4
	5	3	12	12	12	6		7	3	5	6	8	5		6	12	10	12	12	12		5	11	6	12	10	10		7	12	11	10	9	7		5	1	12	1	2	3
	5	3	12	12	12	4		7	4	10	8	9	7		6	12	1	12	12	12		6	2	2	1	11	5		7	12	12	12	10	8		5	1	3	1	12	2
	7	1	1	1	6	12		5	8	11	10	9	12		5	1	10	1	6	1		6	4	4	3	11	5		5	1	1	1	1	10		6	12	1	12	1	12
	7	3	5	1	9	9		5	12	12	12	10	9		6	3	10	2	12	2		6	12	5	3	11	12		6	1	11	5	2	11		6	10	1	12	1	12
	7	8	7	4	11	8		5	1	3	4	1	1		7	10	6	6	12	11		5	12	6	12	12	12		6	4	12	7	3	12		6	10	1	11	1	12
	5	9	7	12	12	7		6	2	5	4	8	1		7	10	1	7	12	12		5	12	10	12	12	12		7	7	12	12	10	12		6	5	6	4	5	12
	6	2	6	1	2	12		7	8	7	6	11	1		5	1	10	1	1	1		7	1	1	2	1	1		6	1	1	5	1	1		5	2	12	1	11	1
	6	4	8	10	5	7		5	8	10	12	12	2		5	8	3	4	1	1		7	5	1	3	1	1		6	3	5	5	8	6		6	9	1	1	12	5
	5	8	11	12	10	2		5	10	12	12	12	10		6	9	1	7	4	9		6	9	1	3	2	5		6	3	11	7	8	9		6	8	4	7	11	9
	5	9	12	12	12	1		5	1	3	3	1	1		6	9	1	8	4	9		6	10	3	6	10	11		7	4	12	8	9	10		6	7	5	8	8	9
	5	1	3	3	6	2		6	1	3	5	1	1		6	11	1	12	8	12		6	11	4	12	11	12		7	7	12	12	12	12		6	6	7	12	6	10
	5	3	6	5	6	2		6	6	5	6	3	2		6	9	12	3	4	1		6	1	2	2	1	1		5	2	1	1	1	1		7	6	8	1	1	12
	5	5	7	12	10	12		8	8	8	8	10	3		6	10	8	6	9	3		6	2	9	3	2	9		6	2	1	1	2	1		6	11	9	3	1	1
	6	12	10	12	12	12		5	12	8	9	12	12		6	12	3	11	12	12		6	9	12	4	7	9		6	4	2	1	2	1		6	2	11	12	12	10
	6	12	11	12	12	12		5	2	2	1	1	2		6	2	5	6	6	3		5	12	12	12	9	9		6	4	6	3	2	5		6	2	4	5	4	3
								5	2	3	1	3	11		6	6	7	8	8	3									6	5	8	7	5	5		6	4	8	9	5	5
								5	3	5	2	3	11		6	7	10	9	9	5									6	5	10	8	5	7		6	6	8	9	7	7
								6	4	11	4	4	12		7	7	5	10	10	6									7	7	11	8	6	10		6	6	10	5	9	2
								6	11	12	7	5	12		7	11	11	5	5	12									7	7	11	10	6	11		7	9	10	10	12	12
p value	0.1355	0.7261	0.014	0.0237	0.0118	0.0894		0.1187	0.3193	0.5758	0.9032	0.9194	0.7772		0.7473	0.0081	0.3534	0.3344	0.1264	0.2379		0.2687	0.2757	0.1703	0.755	0.4701	0.5331		0.5758	0.5609	0.1313	>0.9999	0.1553	0.2855		0.6652	0.8613	0.7881	0.4331	0.7415	0.2225

## Sheet: Fig. 3d
Figure 3b
	Red filter							Red filter							Red filter							Green filter							Green filter							Green filter							Blue filter
	Girardia multidiverticulata non-discirnible eyes							Girardia multidiverticulata discirnible eyes							Girardia dorotocephala							Girardia multidiverticulata non-discirnible eyes							Girardia multidiverticulata discirnible eyes							Girardia dorotocephala							Girardia multidiverticulata non-discirnible eyes
	0 (min)	1 (min)	2 (min)	3 (min)	4 (min)	5 (min)		0 (min)	1 (min)	2 (min)	3 (min)	4 (min)	5 (min)		0 (min)	1 (min)	2 (min)	3 (min)	4 (min)	5 (min)		0 (min)	1 (min)	2 (min)	3 (min)	4 (min)	5 (min)		0 (min)	1 (min)	2 (min)	3 (min)	4 (min)	5 (min)		0 (min)	1 (min)	2 (min)	3 (min)	4 (min)	5 (min)		0 (min)	1 (min)	2 (min)	3 (min)	4 (min)	5 (min)
	animal position							animal position							animal position							animal position							animal position							animal position							animal position
	5	1	2	1	12	1		5	3	4	1	1	2		4	1	1	1	4	1		6	1	4	6	1	3		5	1	1	1	9	1		6	3	12	12	12	12		6	1	3	12	1	1
	5	1	2	7	5	7		6	7	6	5	3	6		5	1	3	4	6	3		6	1	6	7	6	6		6	4	5	4	11	1		6	4	12	12	12	12		6	3	7	12	2	5
	5	3	3	10	7	8		6	8	6	6	5	7		5	5	4	5	6	4		6	5	7	9	7	12		6	5	12	10	12	4		6	5	12	12	12	12		6	9	9	12	4	10
	6	12	7	10	8	10		6	8	8	7	6	11		6	7	5	6	10	10		4	7	9	10	8	12		7	10	12	12	12	4		5	10	11	12	9	7		5	9	10	8	12	10
	6	12	12	11	10	10		7	9	12	12	10	12		7	7	9	12	10	12		4	9	10	12	11	12		7	10	12	12	12	6		5	12	6	9	9	6		5	10	11	8	12	12
	5	2	2	2	1	1		6	2	1	4	4	1		5	2	1	1	1	1		7	2	1	1	6	5		5	1	1	5	5	1		6	6	12	12	12	12		7	1	1	4	1	1
	5	4	2	4	4	3		6	6	1	6	7	4		6	3	4	3	3	1		7	5	1	1	6	7		6	4	9	6	6	3		6	9	12	12	12	12		7	1	1	8	1	1
	5	5	4	8	4	4		6	8	8	8	9	5		6	4	5	5	4	4		7	9	5	2	7	12		7	12	12	7	7	7		6	11	11	11	11	12		7	11	1	12	7	9
	6	8	6	11	5	11		7	9	10	12	12	8		7	5	5	5	5	6		8	10	6	3	7	12		8	12	12	8	7	9		6	12	10	11	9	6		7	12	2	12	10	10
	6	11	12	12	8	12		7	12	12	12	12	9		7	5	6	6	6	9		8	12	10	12	10	12		6	12	12	12	12	12		8	12	9	11	6	1		6	12	12	12	12	10
	5	2	1	1	1	2		5	5	3	1	2	3		8	8	8	7	8	10		5	5	1	4	3	5		6	1	1	1	1	1		7	12	12	10	12	12		6	1	1	1	1	1
	6	4	2	2	5	3		5	5	8	4	4	4		8	9	11	9	9	11		5	6	8	6	9	5		6	7	2	1	10	4		7	12	12	9	10	12		7	2	2	1	1	3
	7	6	6	5	12	6		6	7	12	5	11	5		6	4	7	1	5	1		6	7	10	7	9	9		6	10	4	7	10	9		7	12	12	9	9	10		7	8	10	4	9	4
	7	7	9	11	12	10		7	8	12	6	12	11		6	7	8	6	6	4		7	8	12	11	12	12		6	12	9	12	12	12		7	11	10	8	8	10		6	8	12	9	9	7
	7	12	12	12	12	12		8	10	12	12	12	12		6	7	8	8	11	10		7	12	12	12	12	12		7	12	12	12	12	12		6	7	9	8	5	3		6	12	12	12	10	9
	5	1	1	1	4	1		5	3	7	5	1	1		7	8	10	10	12	12		5	1	3	1	1	4		6	7	5	1	1	1		6	6	2	6	3	3		6	3	1	9	8	2
	5	4	1	3	9	3		5	5	7	6	1	2		6	6	12	8	5	8		5	1	3	1	2	8		6	8	5	4	1	4		6	12	12	12	11	12		6	5	1	9	9	4
	6	6	10	4	11	3		6	6	7	7	3	9		6	9	11	9	7	9		6	2	8	1	9	10		6	8	6	5	3	6		6	12	11	12	11	12		6	6	5	10	10	7
	6	11	12	10	11	7		6	7	9	8	5	10		6	10	11	9	8	10		6	8	10	1	10	12		7	9	9	8	5	8		6	11	11	12	10	11		6	8	7	10	12	10
	6	12	12	12	12	12		6	7	9	10	6	12		7	11	9	11	10	10		7	12	11	12	12	12		7	12	10	12	9	8		6	10	10	10	9	8		7	12	12	12	12	12
	6	1	9	1	1	4		5	1	1	5	3	1		7	12	8	11	10	11		6	1	1	5	1	2		5	1	4	1	1	1		5	3	3	4	12	12		6	1	1	1	1	1
	6	2	9	1	3	4		6	4	5	9	10	1		4	3	1	1	1	1		6	1	9	9	7	5		5	3	8	2	5	1		6	6	6	7	11	12		6	3	3	1	1	3
	7	4	10	2	4	7		6	9	5	11	10	2		5	5	1	4	4	3		6	3	10	10	12	5		6	5	8	3	6	3		7	12	6	9	9	11		6	7	11	4	10	4
	7	6	11	6	4	10		7	12	10	12	12	4		6	6	2	6	4	4		7	5	10	12	12	6		7	7	9	5	6	12		7	12	11	11	9	10		6	8	12	8	10	8
	7	7	11	7	10	12		7	12	12	12	12	6		6	6	8	9	5	9		8	7	12	12	12	9		7	7	12	6	9	12									7	12	12	12	12	8
															6	9	11	12	6	10									8	8	12	7	12	12
															6	10	12	12	9	11
p value	0.4498	0.7633	0.4114	0.8512	0.2102	0.5154		0.6269	0.1381	0.0527	0.0479	0.2744	0.9195		0.7026	0.6057	0.3279	0.311	0.4026	0.2771		0.38	0.6022	0.1393	0.4457	0.0346	0.0025		0.0728	0.1147	0.0263	0.6988	0.0576	0.9272		0.1703	<0.0001	<0.0001	<0.0001	<0.0001	<0.0001		0.0559	0.4781	0.7055	0.0157	0.2455	0.9177
[truncated: 12 more columns]

## Sheet: Fig. 4d
Figure 4d
	Homeostasis				Homeostasis				Regeneration
	Normal	Abnormal			Normal	Abnormal			Normal	Abnormal
control	5	0		control	9	0		control	12	0
six1/2	0	3		six1/2	0	10		six1/2	1	3
ovo	0	9		dlx	0	8		ovo	0	5
otxA	0	4		foxQ2	2	9		otxA	3	9

## Sheet: Fig. 6d
	Figure 6d
	EdU+ arrestin+ positive cell photorreceptor cells per eye
	4 days		8 days		12 days				p value
	G. multidiverticulata	G. dorotocephala	G. multidiverticulata	G. dorotocephala	G. multidiverticulata	G. dorotocephala		4 days	<0.0001
	0	3	0	5	1	7		8 days	<0.0001
	0	4	3	6	2	7		12 days	<0.0001
	0	3	0	13	1	8
	0	4	2	6	1	4
	0	2	3	6	1	2
	1	3	2	5	3	5
	0	1	2	1	2	4
	0	2	0	3	1	5
	1	7	1	5	1	3
	1	3	0	5	0	1
	0	5	2	4	1
	0	6	2	4	1
	0	2	0	3	0
	0	4	0	8	1
	1	2	1	10	0
	0	4	1	5	1
	1	3	0	4	0
	0	6	2	5	1
	0	3	0	2	0
	0	3	1	2	2
	0	6	1	5	2
	0	1	0	4	0
	0	4	0	5	0
	0	6	0	3	0
	0	0	0		1
	0	7	3		1
	0	7	3		1
	0	2	3		2
	0	4	2
	0	3	1
	1		0
	0		0
	0		0
	0		0
	0		0
	1		0
	0		0
	0		0
	1		0
	0		1
	0		1
	0		1
	0		0
	0		0
	0
	0

[truncated: 22 more sheets: Fig. 6e, Fig. 6g, Fig. 7c, Fig. 7e, Fig. 7f, Fig. 7i, Fig. 7j, Fig. 7m, Fig. 8b, Fig. 8e, Fig. 8f, Fig. 8h, Fig. 8i, Fig. 9b, Suplemental Fig. 2b, Suplemental Fig. 2c, Suplemental Fig. 2d, Suplemental Fig. 2e, Suplemental Fig. 2f, Suplemental Fig. 6b …]
